# Supplementary material for: ECTyper: in silico Escherichia coli serotype and species prediction from raw and assembled whole-genome sequence data
Source: Microb Genom. 2021 Dec 3;7(12):000728. doi: 10.1099/mgen.0.000728 (PMC8767331; doi:10.1099/mgen.0.000728)
Supplement: Supplementary material 1 [file mgen-7-0728-s001.xlsx]

## Sheet: Table S1
sample_id	accession	uberstrain	submission_laboratory	reported_species	reported_serotype	Bio Project ID	Coverage	N50	Length	Contig Number(>=200 bp)	Assembly barcode	Legacy Assembly barcode	Assembly Version
E1691070	SRR2033980	ESC_AA8972AA	Gastrointestinal Bacteria Reference Unit, Public Health England	Escherichia coli	O157	PRJNA248042	93.59	146556	5307762	161	ESC_AA8026AA_AS		2.2
H123640860	SRR1981368	ESC_AA9822AA	Gastrointestinal Bacteria Reference Unit, Public Health England	Escherichia coli	O157	PRJNA248042	153.41	160701	5420818	215	ESC_AA8470AA_AS		2.2
E173878	SRR2034020	ESC_AA8904AA	Gastrointestinal Bacteria Reference Unit, Public Health England	Escherichia coli	O157	PRJNA248042	74.83	148602	5354163	140	ESC_BA0173AA_AS		2.2
H122420237	SRR1981960	ESC_AA9358AA	Gastrointestinal Bacteria Reference Unit, Public Health England	Escherichia coli	O157	PRJNA248042	67.88	147988	5320622	228	ESC_BA1089AA_AS		2.2
H042880433	SRR1981491	ESC_AA9729AA	Gastrointestinal Bacteria Reference Unit, Public Health England	Escherichia coli	O157	PRJNA248042	62.79	123420	5368281	281	ESC_BA1194AA_AS		2.2
CFSAN032837	SRR2121689	ESC_AA7889AA	FOOD AND DRUG ADMINISTRATION, CENTER FOR FOOD SAFETY AND APPLIED NUTRITION	Escherichia coli	O157	PRJNA243331	81	199615	4957360	139	ESC_BA1248AA_AS		2.2
H130161278	SRR1981448	ESC_AA9759AA	Gastrointestinal Bacteria Reference Unit, Public Health England	Escherichia coli	O157	PRJNA248042	72.9	79043	5398151	223	ESC_BA1531AA_AS		2.2
05-00787	ERR355895	ESC_BA8646AA	Justus Liebig University Giessen	Escherichia coli	O2:H6	PRJEB4756	213.58	268977	5133255	87	ESC_BA3707AA_AS		2.2
H102980650	SRR1981455	ESC_AA9752AA	Gastrointestinal Bacteria Reference Unit, Public Health England	Escherichia coli	O157	PRJNA248042	57.62	117460	5379325	168	ESC_BA3984AA_AS		2.2
OLC-733	SRR1783862	ESC_BA2990AA	Canadian Food Inspection Agency	Escherichia coli	O85:H1	PRJNA273275	43.08	172606	5151918	214	ESC_BA4596AA_AS		2.2
OLC-679	SRR1783852	ESC_BA3012AA	Canadian Food Inspection Agency	Escherichia coli	O103:H2	PRJNA273275	70.15	150589	5331624	555	ESC_BA4693AA_AS		2.2
E1668630	SRR2034224	ESC_AA8700AA	Gastrointestinal Bacteria Reference Unit, Public Health England	Escherichia coli	O157	PRJNA248042	57.63	165750	5347690	229	ESC_BA5642AA_AS		2.2
OLC-975	SRR1783866	ESC_BA2984AA	Canadian Food Inspection Agency	Escherichia coli	O45:H23	PRJNA273275	97.33	259885	5205941	209	ESC_BA6109AA_AS		2.2
E152873	SRR2034046	ESC_AA8866AA	Gastrointestinal Bacteria Reference Unit, Public Health England	Escherichia coli	O157	PRJNA248042	54.91	147755	5276112	168	ESC_BA6401AA_AS		2.2
FSIS1500801	SRR2131806	ESC_AA7775AA	USDA-FSIS	Escherichia coli	O103	PRJNA268206	78.87	135486	5396166	279	ESC_BA6480AA_AS		2.2
FSIS1500780	SRR2125995	ESC_AA7834AA	USDA-FSIS	Escherichia coli	O103	PRJNA268206	72.52	147925	5326273	218	ESC_BA8561AA_AS		2.2
H121600272	SRR1981130	ESC_BA0032AA	Gastrointestinal Bacteria Reference Unit, Public Health England	Escherichia coli	O157	PRJNA248042	0	148574	5355518	179	ESC_BA8705AA_AS		2.2
FSIS1503255	SRR2132070	ESC_AA7767AA	USDA-FSIS	Escherichia coli	O26	PRJNA268206	59.35	92599	5350765	286	ESC_BA9884AA_AS		2.2
H123960526	SRR1982060	ESC_AA9261AA	Gastrointestinal Bacteria Reference Unit, Public Health England	Escherichia coli	O157	PRJNA248042	0	165317	5414836	247	ESC_CA0516AA_AS		2.2
2290-502_12	SRR2035369	ESC_AA8654AA	Gastrointestinal Bacteria Reference Unit, Public Health England	Escherichia coli	O26:H11	PRJNA259827	0	92113	5467186	246	ESC_CA1090AA_AS		2.2
E1653600	SRR2034237	ESC_AA8680AA	Gastrointestinal Bacteria Reference Unit, Public Health England	Escherichia coli	O157	PRJNA248042	131.15	134231	5392063	302	ESC_CA1135AA_AS		2.2
FSIS1500882	SRR2103769	ESC_AA7997AA	USDA-FSIS	Escherichia coli	O157:H7	PRJNA268206	87.05	127064	5463746	302	ESC_CA3238AA_AS		2.2
H124840173	SRR1981538	ESC_AA9699AA	Gastrointestinal Bacteria Reference Unit, Public Health England	Escherichia coli	O157	PRJNA248042	63.94	56679	5520218	383	ESC_CA3956AA_AS		2.2
H123680461	SRR1981397	ESC_AA9793AA	Gastrointestinal Bacteria Reference Unit, Public Health England	Escherichia coli	O157	PRJNA248042	145.16	146651	5420406	218	ESC_CA4536AA_AS		2.2
FSIS1500893	SRR2131169	ESC_AA7789AA	USDA-FSIS	Escherichia coli	O157:H7	PRJNA268206	60.72	145661	5437823	295	ESC_CA4626AA_AS		2.2
FSIS1500735	SRR2125688	ESC_AA7885AA	USDA-FSIS	Escherichia coli	O111	PRJNA268206	52.24	104905	5477626	252	ESC_CA6253AA_AS		2.2
MOD1-EC4447	SRR2174144	ESC_CA3483AA	FOOD AND DRUG ADMINISTRATION, CENTER FOR FOOD SAFETY AND APPLIED NUTRITION	Escherichia coli	O157:H7	PRJNA230969	317.83	122775	5443480	365	ESC_FA4841AA_AS		2.2
MOD1-EC1977	SRR2174115	ESC_CA3484AA	FOOD AND DRUG ADMINISTRATION, CENTER FOR FOOD SAFETY AND APPLIED NUTRITION	Escherichia coli	O157:H7	PRJNA230969	203.16	125587	5357620	307	ESC_FA4842AA_AS		2.2
FSIS1504686	SRR2815142	ESC_CA3491AA	United States Department of Agriculture, Food Safety and Inspection Service	Escherichia coli	O103	PRJNA268206	63.21	100453	5501203	344	ESC_FA6056AA_AS		2.2
AA099	ERR1010288	ESC_CA3771AA	STATENS SERUM INSTITUT	Escherichia coli	O43:H46	PRJEB10700	110.04	143166	5038040	127	ESC_FA6794AA_AS		2.2
AA097	ERR1010286	ESC_CA3773AA	STATENS SERUM INSTITUT	Escherichia coli	O92:H31	PRJEB10700	74.05	121275	4977201	105	ESC_FA6796AA_AS		2.2
AA093	ERR1010282	ESC_CA3777AA	STATENS SERUM INSTITUT	Escherichia coli	O73:H31	PRJEB10700	146.29	229093	4569199	73	ESC_FA6800AA_AS		2.2
AA092	ERR1010281	ESC_CA3778AA	STATENS SERUM INSTITUT	Escherichia coli	O16:H17	PRJEB10700	82.24	83272	4822129	141	ESC_FA6801AA_AS		2.2
AA089	ERR1010278	ESC_CA3781AA	STATENS SERUM INSTITUT	Escherichia coli	O53:H51	PRJEB10700	61.48	313372	5020755	81	ESC_FA6804AA_AS		2.2
AA087	ERR1010276	ESC_CA3783AA	STATENS SERUM INSTITUT	Escherichia coli	O20:H4	PRJEB10700	36.16	140978	4659780	106	ESC_FA6806AA_AS		2.2
AA080	ERR1010269	ESC_CA3790AA	STATENS SERUM INSTITUT	Escherichia coli	O166:H15	PRJEB10700	64.18	189897	5062363	95	ESC_FA6813AA_AS		2.2
AA079	ERR1010268	ESC_CA3791AA	STATENS SERUM INSTITUT	Escherichia coli	O51:K12:H24	PRJEB10700	90.27	82612	4958910	135	ESC_FA6814AA_AS		2.2
AA078	ERR1010267	ESC_CA3792AA	STATENS SERUM INSTITUT	Escherichia coli	O80:H26	PRJEB10700	80.71	111646	5021496	141	ESC_FA6815AA_AS		2.2
AA077	ERR1010266	ESC_CA3793AA	STATENS SERUM INSTITUT	Escherichia coli	O7:H39	PRJEB10700	97.27	163937	4951864	161	ESC_FA6816AA_AS		2.2
AA073	ERR1010262	ESC_CA3797AA	STATENS SERUM INSTITUT	Escherichia coli	O15:H16	PRJEB10700	46.61	125187	5281011	205	ESC_FA6820AA_AS		2.2
AA072	ERR1010261	ESC_CA3798AA	STATENS SERUM INSTITUT	Escherichia coli	O169:H41	PRJEB10700	62.96	200539	5046151	140	ESC_FA6821AA_AS		2.2
AA071	ERR1010260	ESC_CA3799AA	STATENS SERUM INSTITUT	Escherichia coli	O20:H30	PRJEB10700	68.87	178293	4751383	103	ESC_FA6822AA_AS		2.2
AA067	ERR1010256	ESC_CA3803AA	STATENS SERUM INSTITUT	Escherichia coli	O2:K-:H42	PRJEB10700	56.87	165079	5335951	142	ESC_FA6826AA_AS		2.2
AA066	ERR1010255	ESC_CA3804AA	STATENS SERUM INSTITUT	Escherichia coli	O86:H36	PRJEB10700	113.82	197148	4597050	117	ESC_FA6827AA_AS		2.2
AA065	ERR1010254	ESC_CA3805AA	STATENS SERUM INSTITUT	Escherichia coli	O1:H15	PRJEB10700	27.61	92519	5091388	165	ESC_FA6828AA_AS		2.2
AA063	ERR1010252	ESC_CA3807AA	STATENS SERUM INSTITUT	Escherichia coli	Ont:K.:H35	PRJEB10700	53.28	196147	4813036	109	ESC_FA6830AA_AS		2.2
AA062	ERR1010251	ESC_CA3808AA	STATENS SERUM INSTITUT	Escherichia coli	O157:H39	PRJEB10700	114.61	193056	4795092	82	ESC_FA6831AA_AS		2.2
AA060	ERR1010249	ESC_CA3810AA	STATENS SERUM INSTITUT	Escherichia coli	O121:H19	PRJEB10700	68.24	183532	5260375	234	ESC_FA6833AA_AS		2.2
AA057	ERR1010246	ESC_CA3813AA	STATENS SERUM INSTITUT	Escherichia coli	O128:H35	PRJEB10700	30.26	183270	4682991	71	ESC_FA6836AA_AS		2.2
AA053	ERR1010242	ESC_CA3817AA	STATENS SERUM INSTITUT	Escherichia coli	O145:H46	PRJEB10700	96.8	217305	5319955	274	ESC_FA6840AA_AS		2.2
AA052	ERR1010241	ESC_CA3818AA	STATENS SERUM INSTITUT	Escherichia coli	O142:H34	PRJEB10700	69.64	186107	4611507	109	ESC_FA6841AA_AS		2.2
AA050	ERR1010239	ESC_CA3820AA	STATENS SERUM INSTITUT	Escherichia coli	O157:H42	PRJEB10700	85.29	159383	4954089	93	ESC_FA6843AA_AS		2.2
AA047	ERR1010236	ESC_CA3823AA	STATENS SERUM INSTITUT	Escherichia coli	O103:H43	PRJEB10700	64.32	149209	5016971	126	ESC_FA6846AA_AS		2.2
AA043	ERR1010232	ESC_CA3827AA	STATENS SERUM INSTITUT	Escherichia coli	(O79):H23	PRJEB10700	73.42	355539	5363389	125	ESC_FA6850AA_AS		2.2
AA035	ERR1010224	ESC_CA3835AA	STATENS SERUM INSTITUT	Escherichia coli	O36:H43	PRJEB10700	31.88	150411	4861862	109	ESC_FA6858AA_AS		2.2
AA033	ERR1010222	ESC_CA3837AA	STATENS SERUM INSTITUT	Escherichia coli	O78:H37	PRJEB10700	62.14	178122	4927234	78	ESC_FA6860AA_AS		2.2
AA031	ERR1010220	ESC_CA3839AA	STATENS SERUM INSTITUT	Escherichia coli	O46:K1:H31	PRJEB10700	37.01	446489	4693978	34	ESC_FA6862AA_AS		2.2
AA029	ERR1010218	ESC_CA3841AA	STATENS SERUM INSTITUT	Escherichia coli	O36,O68:H42	PRJEB10700	87.87	113392	5387148	152	ESC_FA6864AA_AS		2.2
AA028	ERR1010217	ESC_CA3842AA	STATENS SERUM INSTITUT	Escherichia coli	O8:H3	PRJEB10700	59.35	124980	4669332	104	ESC_FA6865AA_AS		2.2
AA027	ERR1010216	ESC_CA3843AA	STATENS SERUM INSTITUT	Escherichia coli	O11:H53	PRJEB10700	76.22	69857	4500731	212	ESC_FA6866AA_AS		2.2
AA024	ERR1010213	ESC_CA3846AA	STATENS SERUM INSTITUT	Escherichia coli	Oroug:K-:H3	PRJEB10700	53.32	149076	5070134	105	ESC_FA6869AA_AS		2.2
AA023	ERR1010212	ESC_CA3847AA	STATENS SERUM INSTITUT	Escherichia coli	O89:H38	PRJEB10700	36.88	280678	4882316	68	ESC_FA6870AA_AS		2.2
AA020	ERR1010209	ESC_CA3850AA	STATENS SERUM INSTITUT	Escherichia coli	O25:H42	PRJEB10700	72.36	87352	5074871	218	ESC_FA6873AA_AS		2.2
AA018	ERR1010207	ESC_CA3852AA	STATENS SERUM INSTITUT	Escherichia coli	O46:H38	PRJEB10700	76.69	152062	4834343	74	ESC_FA6875AA_AS		2.2
AA017	ERR1010206	ESC_CA3853AA	STATENS SERUM INSTITUT	Escherichia coli	O41:H48	PRJEB10700	57.65	154932	4691645	69	ESC_FA6876AA_AS		2.2
AA016	ERR1010205	ESC_CA3854AA	STATENS SERUM INSTITUT	Escherichia coli	O83:H53	PRJEB10700	56.94	63283	4920650	201	ESC_FA6877AA_AS		2.2
AA014	ERR1010203	ESC_CA3856AA	STATENS SERUM INSTITUT	Escherichia coli	O131:H46	PRJEB10700	84.51	144130	5145358	144	ESC_FA6879AA_AS		2.2
AA013	ERR1010202	ESC_CA3857AA	STATENS SERUM INSTITUT	Escherichia coli	O117:H54	PRJEB10700	70.74	194576	4926025	141	ESC_FA6880AA_AS		2.2
AA012	ERR1010201	ESC_CA3858AA	STATENS SERUM INSTITUT	Escherichia coli	O128Abc:H47	PRJEB10700	33.95	383745	4751376	60	ESC_FA6881AA_AS		2.2
AA011	ERR1010200	ESC_CA3859AA	STATENS SERUM INSTITUT	Escherichia coli	O60:H48	PRJEB10700	51.28	159259	4620189	81	ESC_FA6882AA_AS		2.2
AA004	ERR1010193	ESC_CA3866AA	STATENS SERUM INSTITUT	Escherichia coli	O7:K+:H24	PRJEB10700	39.76	156981	4882930	60	ESC_FA6889AA_AS		2.2
AA003	ERR1010192	ESC_CA3867AA	STATENS SERUM INSTITUT	Escherichia coli	O134:H52	PRJEB10700	147.33	110974	4579569	101	ESC_FA6890AA_AS		2.2
AA002	ERR1010191	ESC_CA3868AA	STATENS SERUM INSTITUT	Escherichia coli	O8:H24	PRJEB10700	28.65	126740	5445208	139	ESC_FA6891AA_AS		2.2
Test-O141ac_RVC2907	ERR1010188	ESC_CA3871AA	STATENS SERUM INSTITUT	Escherichia coli	O141Ac:H4	PRJEB10700	85.29	140784	4956004	144	ESC_FA6894AA_AS		2.2
Test-O128ab_56-54Cigleris	ERR1010185	ESC_CA3874AA	STATENS SERUM INSTITUT	Escherichia coli	O128Ab:H2	PRJEB10700	61.01	125107	5335000	255	ESC_FA6897AA_AS		2.2
Test-H19_A18d	ERR1010179	ESC_CA3880AA	STATENS SERUM INSTITUT	Escherichia coli	O9:K36:H19	PRJEB10700	50.48	209972	5032130	90	ESC_FA6903AA_AS		2.2
NMSU-00180	SRR2939164	ESC_CA4077AA	CFSAN	Escherichia coli	O111	PRJNA292570	52	84854	5327720	396	ESC_FA7488AA_AS		2.2
FSIS1504999	SRR2970939	ESC_CA4348AA	United States Department of Agriculture, Food Safety and Inspection Service	Escherichia coli	O103	PRJNA268206	133	135487	5380812	226	ESC_FA7777AA_AS		3.32
FSIS1504685	SRR2920604	ESC_CA4736AA	United States Department of Agriculture, Food Safety and Inspection Service	Escherichia coli	O111	PRJNA268206	150	102209	5382761	275	ESC_FA8163AA_AS		3.32
PNUSAE001578	SRR3040537	ESC_CA4987AA	Centers for Disease Control and Prevention Enteric Diseases Laboratory Branch	Escherichia coli	E. Coli O26:H11	PRJNA218110	48	105022	5501091	410	ESC_FA8440AA_AS		3.32
PNUSAE001505	SRR3113870	ESC_CA5552AA	Centers for Disease Control and Prevention Enteric Diseases Laboratory Branch	Escherichia coli	E. Coli O103:H2	PRJNA218110	30	76673	5381834	333	ESC_GA0146AA_AS		3.32
MOD1-EC1917	SRR3124092	ESC_CA5826AA	FDA Center for Food Safety and Applied Nutrition	Escherichia coli	O26:H11	PRJNA230969	184	114193	5591877	408	ESC_GA0426AA_AS		3.32
PNUSAE001441	SRR3146359	ESC_CA5852AA	Centers for Disease Control and Prevention Enteric Diseases Laboratory Branch	Escherichia coli	E. Coli O103:Pending	PRJNA218110	112	65045	5741857	450	ESC_GA0464AA_AS		3.32
11BKT076753	ERR1079218	ESC_CA6687AA	NATIONAL VETERINARY INSTITUTE (SVA)	Escherichia coli	O103:H2	PRJEB11451	218	132228	5280416	318	ESC_GA1474AA_AS		3.32
FSIS1502554	SRR3175217	ESC_CA6734AA	United States Department of Agriculture, Food Safety and Inspection Service	Escherichia coli	O145	PRJNA268206	104	156412	5365647	197	ESC_GA1521AA_AS		3.32
FSIS1502539	SRR3175139	ESC_CA6738AA	United States Department of Agriculture, Food Safety and Inspection Service	Escherichia coli	O103	PRJNA268206	118	104569	5472360	303	ESC_GA1525AA_AS		3.32
ADRDL-01-2-10257	SRR3210523	ESC_CA7647AA	FDA Center for Food Safety and Applied Nutrition	Escherichia coli	O157:H7	PRJNA299490	46	124418	5820475	321	ESC_GA3108AA_AS		3.32
101270	SRR3240971	ESC_CA8206AA	Public Health England	Escherichia coli	O113	PRJNA315192	80	119339	5150059	183	ESC_GA3644AA_AS		3.32
93336	SRR3240982	ESC_CA8202AA	Public Health England	Escherichia coli	O5	PRJNA315192	53	89058	5162520	200	ESC_GA3648AA_AS		3.32
101301	SRR3241838	ESC_CA8177AA	Public Health England	Escherichia coli	O146	PRJNA315192	76	136030	5549705	310	ESC_GA3673AA_AS		3.32
93315	SRR3241848	ESC_CA8167AA	Public Health England	Escherichia coli	O128Ab	PRJNA315192	70	125473	5359861	171	ESC_GA3683AA_AS		3.32
93331	SRR3241850	ESC_CA8165AA	Public Health England	Escherichia coli	O103	PRJNA315192	65	105536	5268627	312	ESC_GA3685AA_AS		3.32
93271	SRR3241980	ESC_CA8145AA	Public Health England	Escherichia coli	O132	PRJNA315192	62	124387	5049886	185	ESC_GA3705AA_AS		3.32
93294	SRR3241981	ESC_CA8144AA	Public Health England	Escherichia coli	O103	PRJNA315192	55	129830	5357084	264	ESC_GA3706AA_AS		3.32
93303	SRR3241992	ESC_CA8135AA	Public Health England	Escherichia coli	O102	PRJNA315192	65	207582	5095712	109	ESC_GA3715AA_AS		3.32
ADRDL-01-2-11700	SRR3278070	ESC_CA8236AA	FDA Center for Food Safety and Applied Nutrition	Escherichia coli	O157:H7	PRJNA299490	69	124280	5489735	294	ESC_GA3738AA_AS		3.32
06-8499	ERR1100979	ESC_CA8440AA	University Hospital Muenster	Escherichia coli	O157:H34	PRJEB9310	96	119388	5199916	240	ESC_GA3996AA_AS		3.32
904/90	ERR1100982	ESC_CA8437AA	University Hospital Muenster	Escherichia coli	O157:H45	PRJEB9310	140	169354	4632231	69	ESC_GA3999AA_AS		3.32
CE10	GCF_000227625	ESC_CA9045AA	NCBI	Escherichia coli	O7:K1:Nm	PRJNA63597	1	5313531	5378729	5	ESC_GA4732AA_AS		NaN
2011C-3453	SRR3371797	ESC_CA9986AA	Centers for Disease Control and Prevention Enteric Diseases Laboratory Branch	Escherichia coli	E. Coli O111:Nm	PRJNA218110	150	124873	5581196	274	ESC_GA5558AA_AS		3.41
MOD1-EC6218	SRR3438301	ESC_DA0872AA	FDA Center for Food Safety and Applied Nutrition	Escherichia coli	O88	PRJNA230969	52	110098	5184815	192	ESC_GA6635AA_AS		3.41
MOD1-EC6219	SRR3438302	ESC_DA0871AA	FDA Center for Food Safety and Applied Nutrition	Escherichia coli	O35:H6	PRJNA230969	77	123503	5137094	194	ESC_GA6636AA_AS		3.41
MOD1-EC6224	SRR3438307	ESC_DA0866AA	FDA Center for Food Safety and Applied Nutrition	Escherichia coli	O149:H19	PRJNA230969	50	71383	5031419	230	ESC_GA6641AA_AS		3.41
MOD1-EC6226	SRR3438310	ESC_DA0930AA	FDA Center for Food Safety and Applied Nutrition	Escherichia coli	O409:H40	PRJNA230969	36	48974	4713571	205	ESC_GA6661AA_AS		3.41
MOD1-EC6228	SRR3438312	ESC_DA0928AA	FDA Center for Food Safety and Applied Nutrition	Escherichia coli	O6:H8	PRJNA230969	49	66176	4657040	222	ESC_GA6663AA_AS		3.41
FSIS1502621	SRR3440339	ESC_DA0949AA	United States Department of Agriculture, Food Safety and Inspection Service	Escherichia coli	O103	PRJNA268206	146	104363	5543265	306	ESC_GA6695AA_AS		3.41
FSIS1503305	SRR3441262	ESC_DA1087AA	United States Department of Agriculture, Food Safety and Inspection Service	Escherichia coli	O145	PRJNA268206	205	155929	5307473	248	ESC_GA6783AA_AS		3.41
MOD1-EC6244	SRR3465430	ESC_DA1044AA	FDA Center for Food Safety and Applied Nutrition	Escherichia coli	O2:H6	PRJNA230969	53	241579	5085674	94	ESC_GA6826AA_AS		3.41
MOD1-EC6252	SRR3465440	ESC_DA1038AA	FDA Center for Food Safety and Applied Nutrition	Escherichia coli	O409:H12	PRJNA230969	42	68016	4817861	218	ESC_GA6832AA_AS		3.41
MOD1-EC6254	SRR3457727	ESC_DA1036AA	FDA Center for Food Safety and Applied Nutrition	Escherichia coli	O136:H46	PRJNA230969	38	51958	4975139	178	ESC_GA6834AA_AS		3.41
MOD1-EC6206	SRR3465506	ESC_DA1152AA	FDA Center for Food Safety and Applied Nutrition	Escherichia coli	O141:H4	PRJNA230969	45	35108	5351670	409	ESC_GA6889AA_AS		3.41
235109	SRR3530586	ESC_DA1541AA	Public Health England	Escherichia coli	O128Ab:H2	PRJNA315192	43	92275	5446527	249	ESC_GA8488AA_AS		3.41
170356	SRR3530809	ESC_DA1535AA	Public Health England	Escherichia coli	O55:H9	PRJNA315192	78	83484	5606033	439	ESC_GA8494AA_AS		3.41
209958	SRR3574227	ESC_DA2209AA	Public Health England	Escherichia coli	O6:H1	PRJNA315192	50	171631	5114118	108	ESC_GA8790AA_AS		3.41
248617	SRR3574231	ESC_DA2205AA	Public Health England	Escherichia coli	O99:H10	PRJNA315192	64	147239	4832891	109	ESC_GA8794AA_AS		3.41
209680	SRR3574241	ESC_DA2196AA	Public Health England	Escherichia coli	O6:H31	PRJNA315192	36	136485	5024875	165	ESC_GA8803AA_AS		3.41
216343	SRR3574243	ESC_DA2194AA	Public Health England	Escherichia coli	O16:H6	PRJNA315192	42	111476	5064652	166	ESC_GA8805AA_AS		3.41
241767	SRR3574249	ESC_DA2188AA	Public Health England	Escherichia coli	O126:H27	PRJNA315192	39	102490	5280572	212	ESC_GA8811AA_AS		3.41
238379	SRR3574250	ESC_DA2187AA	Public Health England	Escherichia coli	O128Ab:H2	PRJNA315192	58	95646	5445633	266	ESC_GA8812AA_AS		3.41
229855	SRR3574255	ESC_DA2182AA	Public Health England	Escherichia coli	O65:H12	PRJNA315192	51	87382	5381885	213	ESC_GA8817AA_AS		3.41
246157	SRR3574259	ESC_DA2178AA	Public Health England	Escherichia coli	O146:H28	PRJNA315192	48	127887	5503498	287	ESC_GA8821AA_AS		3.41
215096	SRR3574262	ESC_DA2175AA	Public Health England	Escherichia coli	O128Ab:H2	PRJNA315192	47	89241	5562211	224	ESC_GA8824AA_AS		3.41
208722	SRR3574276	ESC_DA2161AA	Public Health England	Escherichia coli	O65:H12	PRJNA315192	56	75254	5335334	230	ESC_GA8838AA_AS		3.41
209938	SRR3574277	ESC_DA2160AA	Public Health England	Escherichia coli	O177:H6	PRJNA315192	50	248794	4811370	96	ESC_GA8839AA_AS		3.41
216306	SRR3574279	ESC_DA2158AA	Public Health England	Escherichia coli	O7:H7	PRJNA315192	46	197436	5226309	87	ESC_GA8841AA_AS		3.41
242375	SRR3574285	ESC_DA2152AA	Public Health England	Escherichia coli	O76:H19	PRJNA315192	51	89609	5694965	347	ESC_GA8847AA_AS		3.41
243913	SRR3574286	ESC_DA2151AA	Public Health England	Escherichia coli	O16:H6	PRJNA315192	57	180953	5186533	211	ESC_GA8848AA_AS		3.41
235108	SRR3574294	ESC_DA2143AA	Public Health England	Escherichia coli	O128Ab:H2	PRJNA315192	51	111802	5462770	230	ESC_GA8856AA_AS		3.41
248544	SRR3574299	ESC_DA2138AA	Public Health England	Escherichia coli	O165:H25	PRJNA315192	58	97414	5188152	301	ESC_GA8861AA_AS		3.41
236185	SRR3574303	ESC_DA2134AA	Public Health England	Escherichia coli	O128Ab:H2	PRJNA315192	53	75830	5635027	386	ESC_GA8865AA_AS		3.41
240162	SRR3574311	ESC_DA2126AA	Public Health England	Escherichia coli	O123:H9	PRJNA315192	61	58612	5439262	389	ESC_GA8873AA_AS		3.41
231228	SRR3574317	ESC_DA2120AA	Public Health England	Escherichia coli	O148:H9	PRJNA315192	59	75331	5257509	404	ESC_GA8879AA_AS		3.41
244430	SRR3574320	ESC_DA2117AA	Public Health England	Escherichia coli	O151:H11	PRJNA315192	68	49964	4957852	320	ESC_GA8882AA_AS		3.41
216333	SRR3574329	ESC_DA2108AA	Public Health England	Escherichia coli	O128Ab:H2	PRJNA315192	50	113843	5543476	248	ESC_GA8891AA_AS		3.41
209959	SRR3574338	ESC_DA2099AA	Public Health England	Escherichia coli	O75:H5	PRJNA315192	65	150929	5005239	157	ESC_GA8900AA_AS		3.41
178921	SRR3581338	ESC_DA2348AA	Public Health England	Escherichia coli	O9:H21	PRJNA315192	68	33731	5161547	489	ESC_GA8915AA_AS		3.41
155592	SRR3581350	ESC_DA2339AA	Public Health England	Escherichia coli	O92	PRJNA315192	65	55113	4986954	273	ESC_GA8924AA_AS		3.41
190763	SRR3581351	ESC_DA2338AA	Public Health England	Escherichia coli	O8:H30	PRJNA315192	42	224812	4726891	60	ESC_GA8925AA_AS		3.41
155583	SRR3581354	ESC_DA2336AA	Public Health England	Escherichia coli	O169	PRJNA315192	59	88465	5359628	317	ESC_GA8927AA_AS		3.41
182131	SRR3581355	ESC_DA2335AA	Public Health England	Escherichia coli	O145:H40	PRJNA315192	68	113706	5093972	146	ESC_GA8928AA_AS		3.41
193354	SRR3581362	ESC_DA2329AA	Public Health England	Escherichia coli	O59:H19	PRJNA315192	74	105909	5224799	247	ESC_GA8934AA_AS		3.41
152658	SRR3581366	ESC_DA2325AA	Public Health England	Escherichia coli	O28ac:H7	PRJNA315192	55	33553	4946476	318	ESC_GA8938AA_AS		3.41
180532	SRR3581367	ESC_DA2324AA	Public Health England	Escherichia coli	O125Ac:H49	PRJNA315192	78	159172	4746311	75	ESC_GA8939AA_AS		3.41
178719	SRR3581368	ESC_DA2323AA	Public Health England	Escherichia coli	O45:H51	PRJNA315192	57	118058	4641106	108	ESC_GA8940AA_AS		3.41
142233	SRR3581372	ESC_DA2319AA	Public Health England	Escherichia coli	O21	PRJNA315192	81	88651	4610669	139	ESC_GA8944AA_AS		3.41
203630	SRR3581373	ESC_DA2318AA	Public Health England	Escherichia coli	O117:H7	PRJNA315192	66	54726	5095040	252	ESC_GA8945AA_AS		3.41
181958	SRR3581376	ESC_DA2315AA	Public Health England	Escherichia coli	O15:H2	PRJNA315192	51	120981	5078647	197	ESC_GA8948AA_AS		3.41
178709	SRR3581377	ESC_DA2314AA	Public Health England	Escherichia coli	O111:H8	PRJNA315192	58	157455	5071754	271	ESC_GA8949AA_AS		3.41
153145	SRR3581393	ESC_DA2300AA	Public Health England	Escherichia coli	O111Ssi:H21	PRJNA315192	57	120172	5143406	195	ESC_GA8963AA_AS		3.41
183590	SRR3581394	ESC_DA2299AA	Public Health England	Escherichia coli	O8:H10	PRJNA315192	59	93288	4999049	232	ESC_GA8964AA_AS		3.41
158902	SRR3581427	ESC_DA2282AA	Public Health England	Escherichia coli	O63	PRJNA315192	103	186239	5062520	197	ESC_GA8984AA_AS		3.41
181044	SRR3581429	ESC_DA2280AA	Public Health England	Escherichia coli	O138:H48	PRJNA315192	77	264205	5088367	92	ESC_GA8986AA_AS		3.41
177412	SRR3581435	ESC_DA2274AA	Public Health England	Escherichia coli	O91:H14	PRJNA315192	61	147518	5287236	122	ESC_GA8992AA_AS		3.41
170421	SRR3581439	ESC_DA2270AA	Public Health England	Escherichia coli	O55	PRJNA315192	68	148901	5385290	219	ESC_GA8996AA_AS		3.41
166334	SRR3581457	ESC_DA2262AA	Public Health England	Escherichia coli	O103	PRJNA315192	72	135189	5338701	342	ESC_GA9004AA_AS		3.41
196387	SRR3581500	ESC_DA2259AA	Public Health England	Escherichia coli	O38:H19	PRJNA315192	61	105251	4976243	236	ESC_GA9007AA_AS		3.41
188342	SRR3578159	ESC_DA2690AA	Public Health England	Escherichia coli	O169:H45	PRJNA315192	60	68556	5034076	300	ESC_GA9079AA_AS		3.41
178620	SRR3578163	ESC_DA2686AA	Public Health England	Escherichia coli	O181:H16	PRJNA315192	58	92031	5351257	211	ESC_GA9083AA_AS		3.41
182135	SRR3578167	ESC_DA2683AA	Public Health England	Escherichia coli	O43:H2	PRJNA315192	69	135343	5140379	147	ESC_GA9086AA_AS		3.41
196365	SRR3578169	ESC_DA2681AA	Public Health England	Escherichia coli	O91:H14	PRJNA315192	65	92021	5476284	274	ESC_GA9088AA_AS		3.41
181098	SRR3578293	ESC_DA2677AA	Public Health England	Escherichia coli	O6:H31	PRJNA315192	60	212484	5223497	117	ESC_GA9104AA_AS		3.41
187555	SRR3578479	ESC_DA2666AA	Public Health England	Escherichia coli	O18Ac:H1	PRJNA315192	51	120157	5032294	123	ESC_GA9115AA_AS		3.41
152637	SRR3578562	ESC_DA2663AA	Public Health England	Escherichia coli	O29	PRJNA315192	42	26620	4849594	360	ESC_GA9118AA_AS		3.41
137116	SRR3578568	ESC_DA2657AA	Public Health England	Escherichia coli	O125Ac	PRJNA315192	47	223844	4693199	73	ESC_GA9124AA_AS		3.41
201499	SRR3578586	ESC_DA2640AA	Public Health England	Escherichia coli	O145:H34	PRJNA315192	71	146310	4700292	93	ESC_GA9153AA_AS		3.41
188331	SRR3578588	ESC_DA2638AA	Public Health England	Escherichia coli	O4:H1	PRJNA315192	54	145098	5280230	162	ESC_GA9155AA_AS		3.41
152636	SRR3578594	ESC_DA2632AA	Public Health England	Escherichia coli	O29:H4	PRJNA315192	49	25502	4965754	460	ESC_GA9161AA_AS		3.41
193277	SRR3578596	ESC_DA2630AA	Public Health England	Escherichia coli	O49:H10	PRJNA315192	72	88450	4907440	157	ESC_GA9163AA_AS		3.41
194181	SRR3578605	ESC_DA2622AA	Public Health England	Escherichia coli	O148:H30	PRJNA315192	62	84357	5056229	207	ESC_GA9171AA_AS		3.41
190561	SRR3578610	ESC_DA2617AA	Public Health England	Escherichia coli	O63:H6	PRJNA315192	59	248988	4706659	60	ESC_GA9176AA_AS		3.41
188359	SRR3578611	ESC_DA2616AA	Public Health England	Escherichia coli	O154:H11	PRJNA315192	63	96566	5250684	422	ESC_GA9177AA_AS		3.41
180510	SRR3578612	ESC_DA2615AA	Public Health England	Escherichia coli	O171:H19	PRJNA315192	62	149100	5133145	163	ESC_GA9178AA_AS		3.41
201488	SRR3578613	ESC_DA2614AA	Public Health England	Escherichia coli	O54:H42	PRJNA315192	65	69950	5040397	184	ESC_GA9179AA_AS		3.41
183731	SRR3578623	ESC_DA2604AA	Public Health England	Escherichia coli	O91:H14	PRJNA315192	62	99805	5422707	234	ESC_GA9189AA_AS		3.41
203372	SRR3578626	ESC_DA2603AA	Public Health England	Escherichia coli	O34:H9	PRJNA315192	69	77038	5328539	449	ESC_GA9190AA_AS		3.41
176293	SRR3578627	ESC_DA2602AA	Public Health England	Escherichia coli	O84:H27	PRJNA315192	72	116669	5346826	322	ESC_GA9191AA_AS		3.41
200628	SRR3578628	ESC_DA2601AA	Public Health England	Escherichia coli	O11:H25	PRJNA315192	72	170851	5324152	182	ESC_GA9192AA_AS		3.41
155796	SRR3578632	ESC_DA2597AA	Public Health England	Escherichia coli	O11	PRJNA315192	64	76205	5193264	262	ESC_GA9196AA_AS		3.41
176291	SRR3578634	ESC_DA2595AA	Public Health England	Escherichia coli	O15:H19	PRJNA315192	88	68330	5155174	366	ESC_GA9198AA_AS		3.41
198231	SRR3578640	ESC_DA2589AA	Public Health England	Escherichia coli	O160:H19	PRJNA315192	83	135865	5043724	245	ESC_GA9204AA_AS		3.41
167047	SRR3578648	ESC_DA2582AA	Public Health England	Escherichia coli	O167:H9	PRJNA315192	52	170856	5223030	165	ESC_GA9211AA_AS		3.41
194183	SRR3578664	ESC_DA2568AA	Public Health England	Escherichia coli	O75:H5	PRJNA315192	44	165692	4935863	94	ESC_GA9225AA_AS		3.41
195746	SRR3578668	ESC_DA2564AA	Public Health England	Escherichia coli	O9:H17	PRJNA315192	76	196599	5020616	104	ESC_GA9229AA_AS		3.41
164665	SRR3578767	ESC_DA2557AA	Public Health England	Escherichia coli	O15:H18	PRJNA315192	77	106963	5276457	235	ESC_GA9236AA_AS		3.41
192869	SRR3578788	ESC_DA2546AA	Public Health England	Escherichia coli	O186:H45	PRJNA315192	55	174218	4676148	122	ESC_GA9247AA_AS		3.41
206715	SRR3578790	ESC_DA2544AA	Public Health England	Escherichia coli	O89:H5	PRJNA315192	52	60707	5233343	249	ESC_GA9249AA_AS		3.41
170303	SRR3578794	ESC_DA2540AA	Public Health England	Escherichia coli	O145	PRJNA315192	101	181163	4916940	163	ESC_GA9253AA_AS		3.41
193281	SRR3578803	ESC_DA2531AA	Public Health England	Escherichia coli	O55:H51	PRJNA315192	51	122573	5101573	205	ESC_GA9262AA_AS		3.41
164646	SRR3578916	ESC_DA2511AA	Public Health England	Escherichia coli	O75	PRJNA315192	93	168758	5125952	137	ESC_GA9303AA_AS		3.41
221639	SRR3578923	ESC_DA2504AA	Public Health England	Escherichia coli	O96:H19	PRJNA315192	34	70136	5065135	212	ESC_GA9310AA_AS		3.41
179604	SRR3578931	ESC_DA2496AA	Public Health England	Escherichia coli	O177:H45	PRJNA315192	70	155989	4815827	157	ESC_GA9320AA_AS		3.41
245074	SRR3578938	ESC_DA2489AA	Public Health England	Escherichia coli	O40:H10	PRJNA315192	28	56051	5083386	287	ESC_GA9327AA_AS		3.41
164663	SRR3578940	ESC_DA2487AA	Public Health England	Escherichia coli	O8:H20	PRJNA315192	74	70621	5019771	205	ESC_GA9329AA_AS		3.41
242345	SRR3578948	ESC_DA2479AA	Public Health England	Escherichia coli	O142:H12	PRJNA315192	55	86087	5309673	227	ESC_GA9370AA_AS		3.41
227929	SRR3578949	ESC_DA2478AA	Public Health England	Escherichia coli	O126:H31	PRJNA315192	38	158662	5184412	143	ESC_GA9371AA_AS		3.41
192878	SRR3578953	ESC_DA2474AA	Public Health England	Escherichia coli	O85:H31	PRJNA315192	40	95666	5452321	298	ESC_GA9375AA_AS		3.41
147829	SRR3578954	ESC_DA2473AA	Public Health England	Escherichia coli	O96	PRJNA315192	29	79727	4816724	177	ESC_GA9376AA_AS		3.41
171275	SRR3578957	ESC_DA2470AA	Public Health England	Escherichia coli	O146:H21	PRJNA315192	57	163737	5429606	215	ESC_GA9379AA_AS		3.41
172292	SRR3578960	ESC_DA2467AA	Public Health England	Escherichia coli	O128Ab:H45	PRJNA315192	67	112815	5055780	210	ESC_GA9382AA_AS		3.41
189197	SRR3578962	ESC_DA2465AA	Public Health England	Escherichia coli	O81:H27	PRJNA315192	45	83621	5026557	202	ESC_GA9384AA_AS		3.41
134031	SRR3578964	ESC_DA2463AA	Public Health England	Escherichia coli	O126	PRJNA315192	112	194311	4715511	71	ESC_GA9386AA_AS		3.41
186545	SRR3578991	ESC_DA2439AA	Public Health England	Escherichia coli	O15:H6	PRJNA315192	53	197861	5084278	127	ESC_GA9410AA_AS		3.41
152644	SRR3578993	ESC_DA2437AA	Public Health England	Escherichia coli	O143	PRJNA315192	38	61347	5147863	238	ESC_GA9412AA_AS		3.41
195762	SRR3579362	ESC_DA2431AA	Public Health England	Escherichia coli	O75:H5	PRJNA315192	74	195235	5243791	148	ESC_GA9418AA_AS		3.41
178782	SRR3579368	ESC_DA2425AA	Public Health England	Escherichia coli	O69:H6	PRJNA315192	54	97624	4942870	128	ESC_GA9424AA_AS		3.41
194182	SRR3579386	ESC_DA2407AA	Public Health England	Escherichia coli	O25:H1	PRJNA315192	62	199118	5089110	135	ESC_GA9442AA_AS		3.41
152627	SRR3579396	ESC_DA2397AA	Public Health England	Escherichia coli	O8	PRJNA315192	51	101741	4764877	121	ESC_GA9452AA_AS		3.41
208781	SRR3579397	ESC_DA2396AA	Public Health England	Escherichia coli	O16:H5	PRJNA315192	67	180172	5255645	248	ESC_GA9453AA_AS		3.41
188357	SRR3579401	ESC_DA2392AA	Public Health England	Escherichia coli	O33:H34	PRJNA315192	90	162333	4894522	116	ESC_GA9457AA_AS		3.41
MOD1-EC7006	SRR3695756	ESC_DA3337AA	FDA Center for Food Safety and Applied Nutrition	Escherichia coli	O88	PRJNA230969	83	115471	5206061	101	ESC_HA0307AA_AS		3.41
AA007	ERR1010196	ESC_CA3863AA	STATENS SERUM INSTITUT	Escherichia coli	O171:H23	PRJEB10700	88	572515	4654084	39	ESC_HA0452AA_AS		3.41
MOD1-EC6915	SRR3726211	ESC_DA3466AA	FDA Center for Food Safety and Applied Nutrition	Escherichia coli	O121:H10	PRJNA230969	121	100637	4992761	177	ESC_HA0808AA_AS		3.41
215073	SRR3573434	ESC_DA2225AA	Public Health England	Escherichia coli	O137:H6	PRJNA315192	40	175768	4887607	102	ESC_HA0890AA_AS		3.41
249367	SRR3574027	ESC_DA2220AA	Public Health England	Escherichia coli	O86:H30	PRJNA315192	40	112703	5213100	229	ESC_HA0894AA_AS		3.41
249365	SRR3574225	ESC_DA2211AA	Public Health England	Escherichia coli	O71:H8	PRJNA315192	49	104793	5327614	355	ESC_HA0903AA_AS		3.41
95NR1	SRR953500	ESC_EA0129AA	University of Adelaide	Escherichia coli	O111:H-	PRJNA202852	189	90042	5405974	351	ESC_HA1678AA_AS		3.41
BCW_4086	SRR1106271	ESC_DA9969AA	UCD-100K	Escherichia coli	O35	PRJNA203445	55	197901	4782062	80	ESC_HA1753AA_AS		3.41
BCW_4091	SRR1118505	ESC_DA9894AA	UCD-100K	Escherichia coli	O40	PRJNA203445	97	94748	4743149	150	ESC_HA1759AA_AS		3.41
BCW_4122	SRR1118502	ESC_DA9891AA	UCD-100K	Escherichia coli	O79, H40	PRJNA203445	129	152145	4712001	97	ESC_HA1762AA_AS		3.41
BCW_4134	SRR1118496	ESC_DA9885AA	UCD-100K	Escherichia coli	O91	PRJNA203445	109	192755	5063411	189	ESC_HA1768AA_AS		3.41
BCW_4141	SRR1118491	ESC_DA9880AA	UCD-100K	Escherichia coli	O102	PRJNA203445	101	171637	4828786	132	ESC_HA1773AA_AS		3.41
BCW_4147	SRR1118486	ESC_DA9875AA	UCD-100K	Escherichia coli	O109	PRJNA203445	95	261611	4898570	84	ESC_HA1778AA_AS		3.41
BCW_4149	SRR1118485	ESC_DA9874AA	UCD-100K	Escherichia coli	O111	PRJNA203445	130	92014	5184927	246	ESC_HA1779AA_AS		3.41
BCW_4178	SRR1118464	ESC_DA9853AA	UCD-100K	Escherichia coli	O143	PRJNA203445	146	74182	5061123	373	ESC_HA1800AA_AS		3.41
BCW_4189	SRR1118455	ESC_DA9844AA	UCD-100K	Escherichia coli	O155	PRJNA203445	98	153494	4775895	120	ESC_HA1809AA_AS		3.41
BCW_4191	SRR1118453	ESC_DA9842AA	UCD-100K	Escherichia coli	O157	PRJNA203445	159	188782	5307280	305	ESC_HA1811AA_AS		3.41
BCW_4193	SRR1118452	ESC_DA9841AA	UCD-100K	Escherichia coli	O159	PRJNA203445	111	112506	4873776	174	ESC_HA1812AA_AS		3.41
E2022	ERR501406	ESC_DA9449AA	IBBTEC	Escherichia coli	O25B:H4	PRJEB6262	151	187575	5287063	179	ESC_HA1971AA_AS		3.41
BCW_4192	SRR1840564	ESC_DA8754AA	UCD-100K	Escherichia coli	O158	PRJNA203445	129	162664	4905132	104	ESC_HA2533AA_AS		3.41
267794	SRR3742238	ESC_EA0572AA	Public Health England	Escherichia coli	O157:H7	PRJNA315192	55	117404	5382629	318	ESC_HA2662AA_AS		3.41
CFSAN033951	SRR2176280	ESC_DA8455AA	FDA/CFSAN	Escherichia coli	O26:H11	PRJNA230969	104	97978	5548669	393	ESC_HA3593AA_AS		3.41
PNUSAE001209	SRR2177965	ESC_DA7547AA	EDLB-CDC	Escherichia coli	E. Coli O111:Nm	PRJNA218110	116	100323	5556286	289	ESC_HA3937AA_AS		3.41
PNUSAE001122	SRR2178096	ESC_DA7486AA	EDLB-CDC	Escherichia coli	E. Coli O103:H2	PRJNA218110	79.7	126666	5600593	287	ESC_HA3998AA_AS		3.41
5641	SRR3195773	ESC_DA4523AA	United State Department of Agriculture	Escherichia coli	O157:H7	PRJNA291880	92	156930	5410836	280	ESC_HA5852AA_AS		3.41
5644	SRR3195774	ESC_DA4522AA	United State Department of Agriculture	Escherichia coli	O157:H7	PRJNA291880	101	132733	5410205	304	ESC_HA5853AA_AS		3.41
5691	SRR3195785	ESC_DA4511AA	United State Department of Agriculture	Escherichia coli	O157:H7	PRJNA291880	71	142785	5412099	255	ESC_HA5864AA_AS		3.41
4216	SRR3195788	ESC_DA4508AA	United State Department of Agriculture	Escherichia coli	O157:H7	PRJNA291880	74	142785	5409260	250	ESC_HA5867AA_AS		3.41
5621	SRR3195821	ESC_DA4475AA	United State Department of Agriculture	Escherichia coli	O157:H7	PRJNA291880	102	140008	5405912	288	ESC_HA6234AA_AS		3.41
8302	SRR3195824	ESC_DA4472AA	United State Department of Agriculture	Escherichia coli	O157:H7	PRJNA291880	85	124420	5398708	312	ESC_HA6237AA_AS		3.41
8306	SRR3195826	ESC_DA4470AA	United State Department of Agriculture	Escherichia coli	O157:H7	PRJNA291880	89	142688	5401170	327	ESC_HA6239AA_AS		3.41
8323	SRR3195828	ESC_DA4468AA	United State Department of Agriculture	Escherichia coli	O157:H7	PRJNA291880	93	141570	5398167	308	ESC_HA6241AA_AS		3.41
5715	SRR3195848	ESC_DA4449AA	United State Department of Agriculture	Escherichia coli	O157:H7	PRJNA291880	84	139506	5409144	291	ESC_HA6260AA_AS		3.41
ECOR08	SRR4098805	ESC_EA2003AA	FDA Center for Food Safety and Applied Nutrition	Escherichia coli	O86:H2	PRJNA230969	307	147689	4914077	113	ESC_HA7407AA_AS		3.51
ECOR09	SRR4098806	ESC_EA2002AA	FDA Center for Food Safety and Applied Nutrition	Escherichia coli	O167:H4	PRJNA230969	159	67589	5244793	268	ESC_HA7408AA_AS		3.51
ECOR17	SRR3951478	ESC_EA1995AA	FDA Center for Food Safety and Applied Nutrition	Escherichia coli	O29:H1/H12	PRJNA230969	154	89131	4412217	109	ESC_HA7415AA_AS		3.51
ECOR19	SRR3951480	ESC_EA1993AA	FDA Center for Food Safety and Applied Nutrition	Escherichia coli	Nd:H5	PRJNA230969	290	85014	4555484	156	ESC_HA7417AA_AS		3.51
ECOR24	SRR3951486	ESC_EA1988AA	FDA Center for Food Safety and Applied Nutrition	Escherichia coli	O15:H14	PRJNA230969	286	138126	5249181	129	ESC_HA7422AA_AS		3.51
MOD1-EC4340	SRR4101467	ESC_EA1922AA	FDA Center for Food Safety and Applied Nutrition	Escherichia coli	O157:H7	PRJNA230969	217	100070	5339809	197	ESC_HA7488AA_AS		3.51
MOD1-EC2873	SRR3951616	ESC_EA1878AA	FDA Center for Food Safety and Applied Nutrition	Escherichia coli	O21:H10	PRJNA230969	148	84094	4966422	193	ESC_HA7532AA_AS		3.51
MOD1-EC2874	SRR4101512	ESC_EA1877AA	FDA Center for Food Safety and Applied Nutrition	Escherichia coli	O174:H27	PRJNA230969	195	118610	4955308	180	ESC_HA7533AA_AS		3.51
MOD1-EC6548	SRR3957114	ESC_EA1680AA	FDA Center for Food Safety and Applied Nutrition	Escherichia coli	O11:H10	PRJNA230969	57	35811	5234958	314	ESC_HA7819AA_AS		3.51
MOD1-EC6771	SRR3972127	ESC_EA2207AA	FDA Center for Food Safety and Applied Nutrition	Escherichia coli	O8	PRJNA230969	91	124346	5039962	180	ESC_HA7916AA_AS		3.51
MOD1-EC6851	SRR3972151	ESC_EA2193AA	FDA Center for Food Safety and Applied Nutrition	Escherichia coli	O123	PRJNA230969	112	157120	5175736	158	ESC_HA7930AA_AS		3.51
MOD1-EC6853	SRR3972152	ESC_EA2192AA	FDA Center for Food Safety and Applied Nutrition	Escherichia coli	O18	PRJNA230969	137	159586	5243209	114	ESC_HA7931AA_AS		3.51
MOD1-EC6857	SRR3972212	ESC_EA2189AA	FDA Center for Food Safety and Applied Nutrition	Escherichia coli	O128	PRJNA230969	165	96392	5107979	213	ESC_HA7934AA_AS		3.51
MOD1-EC6881	SRR3972991	ESC_EA2171AA	FDA Center for Food Safety and Applied Nutrition	Escherichia coli	O80	PRJNA230969	107	108421	5456421	410	ESC_HA7952AA_AS		3.51
MOD1-EC6888	SRR3973062	ESC_EA2165AA	FDA Center for Food Safety and Applied Nutrition	Escherichia coli	O10	PRJNA230969	107	277884	5027601	126	ESC_HA7958AA_AS		3.51
MOD1-EC6892	SRR3973066	ESC_EA2161AA	FDA Center for Food Safety and Applied Nutrition	Escherichia coli	O150	PRJNA230969	116	116456	5224093	162	ESC_HA7962AA_AS		3.51
MOD1-EC6894	SRR3973068	ESC_EA2159AA	FDA Center for Food Safety and Applied Nutrition	Escherichia coli	O86	PRJNA230969	139	101792	4784406	124	ESC_HA7964AA_AS		3.51
MOD1-EC6752	SRR3974660	ESC_EA2144AA	FDA Center for Food Safety and Applied Nutrition	Escherichia coli	O8	PRJNA230969	169	167154	4806039	117	ESC_HA7979AA_AS		3.51
MOD1-EC6753	SRR3974661	ESC_EA2143AA	FDA Center for Food Safety and Applied Nutrition	Escherichia coli	O103	PRJNA230969	156	147908	4870352	176	ESC_HA7980AA_AS		3.51
MOD1-EC6760	SRR3974852	ESC_EA2136AA	FDA Center for Food Safety and Applied Nutrition	Escherichia coli	O103:H27	PRJNA230969	99	293447	5175964	80	ESC_HA7987AA_AS		3.51
MOD1-EC6950	SRR3986260	ESC_EA2061AA	FDA Center for Food Safety and Applied Nutrition	Escherichia coli	O15	PRJNA230969	129	92003	5291639	185	ESC_HA8078AA_AS		3.51
MOD1-EC5818	SRR3987480	ESC_EA2411AA	FDA Center for Food Safety and Applied Nutrition	Escherichia coli	O49:H28	PRJNA230969	143	104090	5083026	256	ESC_HA8147AA_AS		3.51
MOD1-EC5825	SRR3987487	ESC_EA2405AA	FDA Center for Food Safety and Applied Nutrition	Escherichia coli	O156:H14	PRJNA230969	101	202547	4861868	72	ESC_HA8153AA_AS		3.51
MOD1-EC5879	SRR3987505	ESC_EA2390AA	FDA Center for Food Safety and Applied Nutrition	Escherichia coli	O9:H16	PRJNA230969	78	190861	4984120	86	ESC_HA8168AA_AS		3.51
MOD1-EC5880	SRR3987506	ESC_EA2389AA	FDA Center for Food Safety and Applied Nutrition	Escherichia coli	O98:H12	PRJNA230969	190	63690	5170504	298	ESC_HA8169AA_AS		3.51
MOD1-EC5882	SRR3987508	ESC_EA2387AA	FDA Center for Food Safety and Applied Nutrition	Escherichia coli	O11	PRJNA230969	60	114304	5071486	110	ESC_HA8171AA_AS		3.51
MOD1-EC5884	SRR3987509	ESC_EA2386AA	FDA Center for Food Safety and Applied Nutrition	Escherichia coli	O9:H5	PRJNA230969	59	141359	5104367	130	ESC_HA8172AA_AS		3.51
MOD1-EC6657	SRR3987594	ESC_EA2322AA	FDA Center for Food Safety and Applied Nutrition	Escherichia coli	O6	PRJNA230969	122	78985	4859031	283	ESC_HA8236AA_AS		3.51
MOD1-EC6659	SRR3987611	ESC_EA2320AA	FDA Center for Food Safety and Applied Nutrition	Escherichia coli	O169	PRJNA230969	142	104531	4813654	245	ESC_HA8238AA_AS		3.51
MOD1-EC6662	SRR3987616	ESC_EA2317AA	FDA Center for Food Safety and Applied Nutrition	Escherichia coli	O148	PRJNA230969	80	97777	4911146	145	ESC_HA8241AA_AS		3.51
MOD1-EC6666	SRR3987620	ESC_EA2313AA	FDA Center for Food Safety and Applied Nutrition	Escherichia coli	O27	PRJNA230969	144	134913	4714140	113	ESC_HA8245AA_AS		3.51
MOD1-EC6676	SRR3987628	ESC_EA2305AA	FDA Center for Food Safety and Applied Nutrition	Escherichia coli	O78	PRJNA230969	124	184863	4949513	120	ESC_HA8253AA_AS		3.51
MOD1-EC6704	SRR3987655	ESC_EA2280AA	FDA Center for Food Safety and Applied Nutrition	Escherichia coli	O15:H23	PRJNA230969	179	252356	5168577	112	ESC_HA8278AA_AS		3.51
MOD1-EC6707	SRR3987659	ESC_EA2277AA	FDA Center for Food Safety and Applied Nutrition	Escherichia coli	O2:H44	PRJNA230969	172	87306	4658800	166	ESC_HA8281AA_AS		3.51
MOD1-EC6708	SRR3987661	ESC_EA2276AA	FDA Center for Food Safety and Applied Nutrition	Escherichia coli	O9	PRJNA230969	204	102998	4846994	147	ESC_HA8282AA_AS		3.51
MOD1-EC6711	SRR3987667	ESC_EA2759AA	FDA Center for Food Safety and Applied Nutrition	Escherichia coli	O109	PRJNA230969	113	87999	5246452	264	ESC_HA8312AA_AS		3.51
MOD1-EC5659	SRR3987671	ESC_EA2755AA	FDA Center for Food Safety and Applied Nutrition	Escherichia coli	O121:H10	PRJNA230969	126	103780	5093028	199	ESC_HA8316AA_AS		3.51
MOD1-EC5661	SRR3987673	ESC_EA2753AA	FDA Center for Food Safety and Applied Nutrition	Escherichia coli	O175:H21	PRJNA230969	103	193451	4791231	143	ESC_HA8318AA_AS		3.51
MOD1-EC5724	SRR3987675	ESC_EA2751AA	FDA Center for Food Safety and Applied Nutrition	Escherichia coli	O124:H6	PRJNA230969	103	65015	5332668	413	ESC_HA8320AA_AS		3.51
MOD1-EC5783	SRR3987680	ESC_EA2747AA	FDA Center for Food Safety and Applied Nutrition	Escherichia coli	O175	PRJNA230969	64	554950	4742783	30	ESC_HA8324AA_AS		3.51
MOD1-EC5785	SRR3987682	ESC_EA2745AA	FDA Center for Food Safety and Applied Nutrition	Escherichia coli	O55	PRJNA230969	104	125345	5069715	114	ESC_HA8326AA_AS		3.51
MOD1-EC5930	SRR3987693	ESC_EA2734AA	FDA Center for Food Safety and Applied Nutrition	Escherichia coli	O99:H38	PRJNA230969	66	73529	4954756	231	ESC_HA8337AA_AS		3.51
MOD1-EC5934	SRR3987697	ESC_EA2730AA	FDA Center for Food Safety and Applied Nutrition	Escherichia coli	O157:H11	PRJNA230969	85	78503	4679489	185	ESC_HA8341AA_AS		3.51
MOD1-EC5937	SRR3987698	ESC_EA2729AA	FDA Center for Food Safety and Applied Nutrition	Escherichia coli	O82	PRJNA230969	87	148462	5235155	167	ESC_HA8342AA_AS		3.51
MOD1-EC5939	SRR3987700	ESC_EA2727AA	FDA Center for Food Safety and Applied Nutrition	Escherichia coli	O139:H7	PRJNA230969	93	279055	4764723	57	ESC_HA8344AA_AS		3.51
MOD1-EC5940	SRR3987701	ESC_EA2726AA	FDA Center for Food Safety and Applied Nutrition	Escherichia coli	O2:H10	PRJNA230969	81	176957	5162311	83	ESC_HA8345AA_AS		3.51
MOD1-EC5943	SRR3987704	ESC_EA2723AA	FDA Center for Food Safety and Applied Nutrition	Escherichia coli	O8:H52	PRJNA230969	78	148872	4633008	86	ESC_HA8348AA_AS		3.51
MOD1-EC5944	SRR3987705	ESC_EA2722AA	FDA Center for Food Safety and Applied Nutrition	Escherichia coli	O112:H8	PRJNA230969	90	97215	5232823	190	ESC_HA8349AA_AS		3.51
MOD1-EC5947	SRR3987706	ESC_EA2721AA	FDA Center for Food Safety and Applied Nutrition	Escherichia coli	O83:H27	PRJNA230969	70	202006	4883120	86	ESC_HA8350AA_AS		3.51
MOD1-EC5951	SRR3987710	ESC_EA2717AA	FDA Center for Food Safety and Applied Nutrition	Escherichia coli	O8:H15	PRJNA230969	104	309840	4857505	44	ESC_HA8354AA_AS		3.51
MOD1-EC5952	SRR3987711	ESC_EA2716AA	FDA Center for Food Safety and Applied Nutrition	Escherichia albertii	O65:H5	PRJNA230969	106	267875	4913575	46	ESC_HA8355AA_AS		3.51
MOD1-EC5956	SRR3987714	ESC_EA2713AA	FDA Center for Food Safety and Applied Nutrition	Escherichia coli	O120:H31	PRJNA230969	110	332209	5094349	83	ESC_HA8358AA_AS		3.51
MOD1-EC5970	SRR3987726	ESC_EA2701AA	FDA Center for Food Safety and Applied Nutrition	Escherichia coli	O6:H14	PRJNA230969	74	69730	5224346	247	ESC_HA8370AA_AS		3.51
MOD1-EC5979	SRR3987732	ESC_EA2695AA	FDA Center for Food Safety and Applied Nutrition	Escherichia coli	O132:H8	PRJNA230969	81	79539	5173901	257	ESC_HA8376AA_AS		3.51
MOD1-EC5981	SRR3987733	ESC_EA2694AA	FDA Center for Food Safety and Applied Nutrition	Escherichia coli	O112	PRJNA230969	68	105878	5313190	178	ESC_HA8377AA_AS		3.51
MOD1-EC5982	SRR3987734	ESC_EA2693AA	FDA Center for Food Safety and Applied Nutrition	Escherichia coli	O6	PRJNA230969	71	181847	5115585	80	ESC_HA8378AA_AS		3.51
MOD1-EC5983	SRR3987735	ESC_EA2692AA	FDA Center for Food Safety and Applied Nutrition	Escherichia coli	O175:H15	PRJNA230969	67	204950	5039016	78	ESC_HA8379AA_AS		3.51
MOD1-EC5989	SRR3987741	ESC_EA2686AA	FDA Center for Food Safety and Applied Nutrition	Escherichia coli	O6:H33	PRJNA230969	63	115560	4987220	128	ESC_HA8385AA_AS		3.51
MOD1-EC5993	SRR3987745	ESC_EA2682AA	FDA Center for Food Safety and Applied Nutrition	Escherichia coli	O150:H7	PRJNA230969	59	129820	4931285	91	ESC_HA8389AA_AS		3.51
MOD1-EC5997	SRR3987749	ESC_EA2678AA	FDA Center for Food Safety and Applied Nutrition	Escherichia coli	O21	PRJNA230969	67	116233	5069380	146	ESC_HA8393AA_AS		3.51
MOD1-EC5998	SRR3987781	ESC_EA2677AA	FDA Center for Food Safety and Applied Nutrition	Escherichia coli	O8:H14	PRJNA230969	80	231075	4805729	74	ESC_HA8394AA_AS		3.51
MOD1-EC6002	SRR3987867	ESC_EA2675AA	FDA Center for Food Safety and Applied Nutrition	Escherichia coli	O409:H30	PRJNA230969	79	118146	4762954	129	ESC_HA8396AA_AS		3.51
MOD1-EC6005	SRR3987894	ESC_EA2672AA	FDA Center for Food Safety and Applied Nutrition	Escherichia coli	O101:H37	PRJNA230969	59	126454	4915380	128	ESC_HA8399AA_AS		3.51
MOD1-EC6009	SRR3987897	ESC_EA2669AA	FDA/CFSAN	Escherichia coli	O85:H42	PRJNA230969	77	154911	4938221	101	ESC_HA8402AA_AS		3.51
MOD1-EC6320	SRR3987908	ESC_EA2658AA	FDA Center for Food Safety and Applied Nutrition	Escherichia coli	O4	PRJNA230969	83	68311	4928594	215	ESC_HA8413AA_AS		3.51
MOD1-EC6348	SRR3987921	ESC_EA2645AA	FDA Center for Food Safety and Applied Nutrition	Escherichia coli	O87:H10	PRJNA230969	98	77793	4735510	156	ESC_HA8426AA_AS		3.51
MOD1-EC5535	SRR3987949	ESC_EA2622AA	FDA Center for Food Safety and Applied Nutrition	Escherichia coli	O123	PRJNA230969	101	107093	4859978	168	ESC_HA8449AA_AS		3.51
MOD1-EC5536	SRR3987950	ESC_EA2621AA	FDA Center for Food Safety and Applied Nutrition	Escherichia coli	O91:H10	PRJNA230969	119	129469	5013084	109	ESC_HA8450AA_AS		3.51
MOD1-EC5539	SRR3987956	ESC_EA2618AA	FDA Center for Food Safety and Applied Nutrition	Escherichia coli	Ox38:H47	PRJNA230969	81	236366	4654171	61	ESC_HA8453AA_AS		3.51
MOD1-EC5541	SRR3987958	ESC_EA2616AA	FDA Center for Food Safety and Applied Nutrition	Escherichia coli	O82:H8	PRJNA230969	67	240130	4771543	95	ESC_HA8455AA_AS		3.51
MOD1-EC5542	SRR3987959	ESC_EA2615AA	FDA Center for Food Safety and Applied Nutrition	Escherichia coli	O19:H16	PRJNA230969	29	154816	5059410	124	ESC_HA8456AA_AS		3.51
MOD1-EC5704	SRR3987971	ESC_EA2604AA	FDA Center for Food Safety and Applied Nutrition	Escherichia coli	O16:H38	PRJNA230969	70	82654	4930397	247	ESC_HA8467AA_AS		3.51
MOD1-EC5705	SRR3987972	ESC_EA2603AA	FDA Center for Food Safety and Applied Nutrition	Escherichia coli	O78:H40	PRJNA230969	81	154919	4954625	140	ESC_HA8468AA_AS		3.51
MOD1-EC5543	SRR3987980	ESC_EA2595AA	FDA Center for Food Safety and Applied Nutrition	Escherichia coli	O103	PRJNA230969	82	66726	5504221	393	ESC_HA8476AA_AS		3.51
MOD1-EC5696	SRR3987994	ESC_EA2581AA	FDA Center for Food Safety and Applied Nutrition	Escherichia coli	O6:H1	PRJNA230969	80	341128	4966374	62	ESC_HA8490AA_AS		3.51
MOD1-EC5697	SRR3987995	ESC_EA2580AA	FDA Center for Food Safety and Applied Nutrition	Escherichia coli	O109:H48	PRJNA230969	88	380544	5110412	67	ESC_HA8491AA_AS		3.51
MOD1-EC5408	SRR3987998	ESC_EA2577AA	FDA Center for Food Safety and Applied Nutrition	Escherichia coli	O8:H9	PRJNA230969	117	86514	5153314	206	ESC_HA8494AA_AS		3.51
MOD1-EC5435	SRR3988000	ESC_EA2575AA	FDA Center for Food Safety and Applied Nutrition	Escherichia coli	O120	PRJNA230969	78	156422	5018639	102	ESC_HA8496AA_AS		3.51
MOD1-EC5436	SRR3988001	ESC_EA2574AA	FDA Center for Food Safety and Applied Nutrition	Escherichia coli	O3	PRJNA230969	92	80823	4991364	172	ESC_HA8497AA_AS		3.51
MOD1-EC5441	SRR3988004	ESC_EA2571AA	FDA Center for Food Safety and Applied Nutrition	Escherichia coli	O5	PRJNA230969	86	301048	4891749	51	ESC_HA8500AA_AS		3.51
MOD1-EC5472	SRR3988009	ESC_EA2566AA	FDA Center for Food Safety and Applied Nutrition	Escherichia coli	O143	PRJNA230969	47	213773	5146436	153	ESC_HA8505AA_AS		3.51
MOD1-EC6121	SRR3988012	ESC_EA2563AA	FDA Center for Food Safety and Applied Nutrition	Escherichia coli	O6:H7	PRJNA230969	140	350089	5108802	66	ESC_HA8508AA_AS		3.51
MOD1-EC6164	SRR3988018	ESC_EA2557AA	FDA Center for Food Safety and Applied Nutrition	Escherichia coli	O150:H8	PRJNA230969	106	217599	4785421	99	ESC_HA8514AA_AS		3.51
MOD1-EC6021	SRR3988020	ESC_EA2555AA	FDA Center for Food Safety and Applied Nutrition	Escherichia coli	O126:H27	PRJNA230969	80	150327	5458748	130	ESC_HA8516AA_AS		3.51
MOD1-EC6024	SRR3988023	ESC_EA2552AA	FDA Center for Food Safety and Applied Nutrition	Escherichia coli	O148:H26	PRJNA230969	85	63474	5211325	282	ESC_HA8519AA_AS		3.51
MOD1-EC6026	SRR3988025	ESC_EA2550AA	FDA Center for Food Safety and Applied Nutrition	Escherichia coli	O111:H2	PRJNA230969	179	87424	5293451	400	ESC_HA8521AA_AS		3.51
MOD1-EC6046	SRR3988041	ESC_EA2534AA	FDA Center for Food Safety and Applied Nutrition	Escherichia coli	O83:H1	PRJNA230969	102	242646	4811412	51	ESC_HA8537AA_AS		3.51
MOD1-EC6063	SRR3988054	ESC_EA2521AA	FDA Center for Food Safety and Applied Nutrition	Escherichia coli	O161:H4	PRJNA230969	72	57036	4841256	218	ESC_HA8550AA_AS		3.51
MOD1-EC6064	SRR3988055	ESC_EA2520AA	FDA Center for Food Safety and Applied Nutrition	Escherichia coli	O161:H9	PRJNA230969	75	46097	5256372	342	ESC_HA8551AA_AS		3.51
MOD1-EC6070	SRR3988058	ESC_EA2517AA	FDA Center for Food Safety and Applied Nutrition	Escherichia coli	O8:H14	PRJNA230969	62	129942	5092939	108	ESC_HA8554AA_AS		3.51
MOD1-EC6074	SRR3988061	ESC_EA2514AA	FDA Center for Food Safety and Applied Nutrition	Escherichia coli	O33:H4	PRJNA230969	53	76667	5260756	274	ESC_HA8557AA_AS		3.51
MOD1-EC6076	SRR3988063	ESC_EA2512AA	FDA Center for Food Safety and Applied Nutrition	Escherichia coli	O20:H45	PRJNA230969	57	64756	4640319	149	ESC_HA8559AA_AS		3.51
MOD1-EC6097	SRR3988104	ESC_EA2501AA	FDA Center for Food Safety and Applied Nutrition	Clade V	O10:H56	PRJNA230969	50	46940	4856847	227	ESC_HA8570AA_AS		3.51
MOD1-EC6103	SRR3988107	ESC_EA2498AA	FDA Center for Food Safety and Applied Nutrition	Escherichia coli	O78:H49	PRJNA230969	43	56754	5114362	261	ESC_HA8573AA_AS		3.51
MOD1-EC5729	SRR3988117	ESC_EA2488AA	FDA Center for Food Safety and Applied Nutrition	Escherichia coli	O20:H5	PRJNA230969	91	93002	5093017	180	ESC_HA8583AA_AS		3.51
MOD1-EC5737	SRR3988125	ESC_EA2480AA	FDA Center for Food Safety and Applied Nutrition	Escherichia coli	O140:H21	PRJNA230969	263	210291	4998584	130	ESC_HA8591AA_AS		3.51
MOD1-EC5740	SRR3988128	ESC_EA2477AA	FDA Center for Food Safety and Applied Nutrition	Escherichia coli	O109:H14	PRJNA230969	249	123720	5081910	155	ESC_HA8594AA_AS		3.51
MOD1-EC5743	SRR3988131	ESC_EA2474AA	FDA Center for Food Safety and Applied Nutrition	Escherichia coli	O5:H30	PRJNA230969	72	112792	4971020	128	ESC_HA8597AA_AS		3.51
MOD1-EC5665	SRR3988147	ESC_EA2460AA	FDA Center for Food Safety and Applied Nutrition	Escherichia coli	O49:H38	PRJNA230969	64	150982	4824997	99	ESC_HA8611AA_AS		3.51
MOD1-EC5667	SRR3988149	ESC_EA2458AA	FDA Center for Food Safety and Applied Nutrition	Escherichia coli	O109:H18	PRJNA230969	72	123867	4808450	135	ESC_HA8613AA_AS		3.51
MOD1-EC5670	SRR3988153	ESC_EA2455AA	FDA Center for Food Safety and Applied Nutrition	Escherichia coli	O108	PRJNA230969	72	64616	5403340	224	ESC_HA8616AA_AS		3.51
MOD1-EC5672	SRR3988156	ESC_EA2453AA	FDA Center for Food Safety and Applied Nutrition	Escherichia coli	O4:H37	PRJNA230969	62	160207	5151445	185	ESC_HA8618AA_AS		3.51
MOD1-EC5715	SRR3988168	ESC_EA2445AA	FDA Center for Food Safety and Applied Nutrition	Escherichia coli	O22:H10	PRJNA230969	80	104139	4716023	138	ESC_HA8626AA_AS		3.51
MOD1-EC5726	SRR3988176	ESC_EA2437AA	FDA Center for Food Safety and Applied Nutrition	Escherichia coli	O73:H10	PRJNA230969	59	109941	4973029	117	ESC_HA8634AA_AS		3.51
MOD1-EC2597	SRR3989548	ESC_EA2918AA	FDA Center for Food Safety and Applied Nutrition	Escherichia coli	O104:H7	PRJNA230969	160	83723	5098209	216	ESC_HA8674AA_AS		3.51
MOD1-EC3795	SRR3989583	ESC_EA2914AA	FDA Center for Food Safety and Applied Nutrition	Escherichia coli	O104	PRJNA230969	148	187429	4859786	82	ESC_HA8678AA_AS		3.51
MOD1-EC2872	SRR3989595	ESC_EA2903AA	FDA Center for Food Safety and Applied Nutrition	Escherichia coli	O104:H7	PRJNA230969	72	229741	4978892	74	ESC_HA8689AA_AS		3.51
MOD1-EC5448	SRR3989603	ESC_EA2898AA	FDA Center for Food Safety and Applied Nutrition	Escherichia coli	O112	PRJNA230969	140	131320	4944810	140	ESC_HA8694AA_AS		3.51
MOD1-EC5459	SRR3989613	ESC_EA2891AA	FDA Center for Food Safety and Applied Nutrition	Escherichia coli	O132	PRJNA230969	150	206879	4920594	71	ESC_HA8701AA_AS		3.51
MOD1-EC5475	SRR3989631	ESC_EA2880AA	FDA/CFSAN	Escherichia coli	O170	PRJNA230969	203	161830	4713126	100	ESC_HA8712AA_AS		3.51
MOD1-EC5484	SRR3989638	ESC_EA2874AA	FDA Center for Food Safety and Applied Nutrition	Escherichia coli	O75	PRJNA230969	276	192909	4813337	90	ESC_HA8718AA_AS		3.51
MOD1-EC6118	SRR3989639	ESC_EA2873AA	FDA Center for Food Safety and Applied Nutrition	Escherichia coli	O413:H30	PRJNA230969	193	88135	5364809	267	ESC_HA8719AA_AS		3.51
MOD1-EC6123	SRR3989641	ESC_EA2871AA	FDA Center for Food Safety and Applied Nutrition	Escherichia coli	O409:H9	PRJNA230969	242	134876	5081774	233	ESC_HA8721AA_AS		3.51
MOD1-EC6125	SRR3989689	ESC_EA2869AA	FDA Center for Food Safety and Applied Nutrition	Escherichia coli	O132:H26	PRJNA230969	124	104050	4852309	236	ESC_HA8723AA_AS		3.51
MOD1-EC6128	SRR3989692	ESC_EA2866AA	FDA Center for Food Safety and Applied Nutrition	Escherichia coli	O66:H25	PRJNA230969	152	125809	4772987	103	ESC_HA8726AA_AS		3.51
MOD1-EC6134	SRR3989708	ESC_EA2861AA	FDA Center for Food Safety and Applied Nutrition	Escherichia coli	O48:H7	PRJNA230969	229	131604	4807585	118	ESC_HA8731AA_AS		3.51
MOD1-EC6138	SRR3989713	ESC_EA2858AA	FDA Center for Food Safety and Applied Nutrition	Escherichia coli	O18:H14	PRJNA230969	129	58552	4897982	236	ESC_HA8734AA_AS		3.51
MOD1-EC6146	SRR3989720	ESC_EA2851AA	FDA Center for Food Safety and Applied Nutrition	Escherichia coli	O149:H18	PRJNA230969	167	195028	4797330	113	ESC_HA8741AA_AS		3.51
MOD1-EC6149	SRR3989723	ESC_EA2848AA	FDA Center for Food Safety and Applied Nutrition	Clade V	O156:H56	PRJNA230969	102	125864	4757957	153	ESC_HA8744AA_AS		3.51
MOD1-EC6150	SRR3989724	ESC_EA2847AA	FDA Center for Food Safety and Applied Nutrition	Clade V	O2:H56	PRJNA230969	106	150512	4733776	122	ESC_HA8745AA_AS		3.51
MOD1-EC6151	SRR3989725	ESC_EA2846AA	FDA Center for Food Safety and Applied Nutrition	Escherichia coli	O21:H10	PRJNA230969	105	193792	5032056	104	ESC_HA8746AA_AS		3.51
MOD1-EC6154	SRR3989727	ESC_EA2844AA	FDA Center for Food Safety and Applied Nutrition	Clade V	O103:H56	PRJNA230969	105	187947	4891620	188	ESC_HA8748AA_AS		3.51
MOD1-EC5501	SRR3989746	ESC_EA2825AA	FDA Center for Food Safety and Applied Nutrition	Escherichia coli	O7	PRJNA230969	259	130954	5353596	199	ESC_HA8767AA_AS		3.51
MOD1-EC5511	SRR3989751	ESC_EA2820AA	FDA Center for Food Safety and Applied Nutrition	Escherichia coli	O46:H21	PRJNA230969	263	167930	4689664	104	ESC_HA8772AA_AS		3.51
MOD1-EC5512	SRR3989752	ESC_EA2819AA	FDA Center for Food Safety and Applied Nutrition	Escherichia coli	O7:H8	PRJNA230969	281	117321	5120926	149	ESC_HA8773AA_AS		3.51
MOD1-EC5513	SRR3989753	ESC_EA2818AA	FDA Center for Food Safety and Applied Nutrition	Escherichia coli	O149:H9	PRJNA230969	114	133523	4920244	116	ESC_HA8774AA_AS		3.51
MOD1-EC5517	SRR3989755	ESC_EA2816AA	FDA Center for Food Safety and Applied Nutrition	Escherichia coli	O5:H32	PRJNA230969	218	57349	5058476	317	ESC_HA8776AA_AS		3.51
MOD1-EC5519	SRR3989757	ESC_EA2814AA	FDA Center for Food Safety and Applied Nutrition	Escherichia coli	O4:H42	PRJNA230969	171	84798	4948837	205	ESC_HA8778AA_AS		3.51
MOD1-EC5527	SRR3989764	ESC_EA2807AA	FDA Center for Food Safety and Applied Nutrition	Escherichia coli	O172:H23	PRJNA230969	173	139876	4841431	87	ESC_HA8785AA_AS		3.51
MOD1-EC5546	SRR3989769	ESC_EA2802AA	FDA Center for Food Safety and Applied Nutrition	Escherichia coli	O22:H21	PRJNA230969	457	133600	5204321	195	ESC_HA8790AA_AS		3.51
MOD1-EC5549	SRR3989771	ESC_EA2800AA	FDA Center for Food Safety and Applied Nutrition	Escherichia coli	O87:H25	PRJNA230969	312	248503	5044624	166	ESC_HA8792AA_AS		3.51
MOD1-EC5551	SRR3989773	ESC_EA2798AA	FDA Center for Food Safety and Applied Nutrition	Escherichia coli	O174:H16	PRJNA230969	243	172234	4716435	109	ESC_HA8794AA_AS		3.51
MOD1-EC5557	SRR3989778	ESC_EA2793AA	FDA Center for Food Safety and Applied Nutrition	Escherichia coli	O6:H39	PRJNA230969	355	93825	4607558	127	ESC_HA8799AA_AS		3.51
MOD1-EC5558	SRR3989779	ESC_EA2792AA	FDA Center for Food Safety and Applied Nutrition	Escherichia coli	O69:H38	PRJNA230969	212	147178	4996446	170	ESC_HA8800AA_AS		3.51
MOD1-EC5563	SRR3989783	ESC_EA2788AA	FDA Center for Food Safety and Applied Nutrition	Escherichia coli	O16:H27	PRJNA230969	248	116057	4732316	127	ESC_HA8804AA_AS		3.51
MOD1-EC5573	SRR3989793	ESC_EA2778AA	FDA Center for Food Safety and Applied Nutrition	Escherichia coli	O96:H9	PRJNA230969	443	70974	5308214	295	ESC_HA8814AA_AS		3.51
MOD1-EC5578	SRR3989797	ESC_EA2774AA	FDA Center for Food Safety and Applied Nutrition	Escherichia coli	O51:H10	PRJNA230969	394	166579	5408345	197	ESC_HA8818AA_AS		3.51
MOD1-EC5579	SRR3989798	ESC_EA2773AA	FDA Center for Food Safety and Applied Nutrition	Escherichia coli	O124:H38	PRJNA230969	300	58647	5373089	452	ESC_HA8819AA_AS		3.51
MOD1-EC5584	SRR3989803	ESC_EA2768AA	FDA Center for Food Safety and Applied Nutrition	Escherichia coli	O88:H43	PRJNA230969	265	136892	4900470	151	ESC_HA8824AA_AS		3.51
MOD1-EC5259	SRR3993753	ESC_EA3115AA	FDA Center for Food Safety and Applied Nutrition	Escherichia coli	O159	PRJNA230969	195	148809	4652287	91	ESC_HA8989AA_AS		3.51
MOD1-EC5274	SRR3993781	ESC_EA3104AA	FDA Center for Food Safety and Applied Nutrition	Escherichia coli	O8	PRJNA230969	161	72489	5185122	311	ESC_HA9000AA_AS		3.51
MOD1-EC5276	SRR3993784	ESC_EA3102AA	FDA Center for Food Safety and Applied Nutrition	Escherichia coli	O114	PRJNA230969	129	147885	5022805	132	ESC_HA9002AA_AS		3.51
MOD1-EC6086	SRR3993785	ESC_EA3101AA	FDA Center for Food Safety and Applied Nutrition	Escherichia coli	O20:H19	PRJNA230969	66	52994	4639089	198	ESC_HA9003AA_AS		3.51
MOD1-EC5766	SRR3993838	ESC_EA3054AA	FDA Center for Food Safety and Applied Nutrition	Escherichia coli	O162	PRJNA230969	64	61650	4890178	221	ESC_HA9050AA_AS		3.51
MOD1-EC5768	SRR3993840	ESC_EA3052AA	FDA Center for Food Safety and Applied Nutrition	Escherichia coli	O35	PRJNA230969	103	58058	5229642	275	ESC_HA9052AA_AS		3.51
MOD1-EC5770	SRR3993844	ESC_EA3050AA	FDA Center for Food Safety and Applied Nutrition	Escherichia coli	O39:H21	PRJNA230969	117	178590	4722748	88	ESC_HA9054AA_AS		3.51
MOD1-EC5773	SRR3993847	ESC_EA3047AA	FDA Center for Food Safety and Applied Nutrition	Escherichia coli	O32	PRJNA230969	111	115769	4506836	108	ESC_HA9057AA_AS		3.51
MOD1-EC5774	SRR3993848	ESC_EA3046AA	FDA Center for Food Safety and Applied Nutrition	Escherichia coli	O36	PRJNA230969	106	111752	5085545	125	ESC_HA9058AA_AS		3.51
MOD1-EC5780	SRR3993853	ESC_EA3041AA	FDA Center for Food Safety and Applied Nutrition	Escherichia coli	O8:H21	PRJNA230969	74	142633	4920564	144	ESC_HA9063AA_AS		3.51
MOD1-EC5851	SRR3993857	ESC_EA3037AA	FDA Center for Food Safety and Applied Nutrition	Escherichia coli	O4:H5	PRJNA230969	61	153021	5118976	119	ESC_HA9067AA_AS		3.51
MOD1-EC5854	SRR3993859	ESC_EA3036AA	FDA Center for Food Safety and Applied Nutrition	Escherichia coli	O110	PRJNA230969	101	190638	5261487	101	ESC_HA9068AA_AS		3.51
MOD1-EC5858	SRR3993862	ESC_EA3033AA	FDA Center for Food Safety and Applied Nutrition	Escherichia coli	O86	PRJNA230969	96	121635	5253908	131	ESC_HA9071AA_AS		3.51
MOD1-EC5870	SRR3993873	ESC_EA3022AA	FDA Center for Food Safety and Applied Nutrition	Escherichia coli	O36:H10	PRJNA230969	91	66624	4993811	180	ESC_HA9082AA_AS		3.51
MOD1-EC5873	SRR3993876	ESC_EA3019AA	FDA Center for Food Safety and Applied Nutrition	Escherichia coli	O126:H27	PRJNA230969	98	130056	4821080	107	ESC_HA9085AA_AS		3.51
CFSAN046647	SRR3929492	ESC_EA4164AA	FDA/CFSAN	Escherichia coli	O17/O77:H45	PRJNA312475	61	361459	5230109	95	ESC_HA9922AA_AS		3.51
CFSAN046656	SRR3931135	ESC_EA4143AA	FDA/CFSAN	Escherichia coli	O-:H11	PRJNA312475	94	134728	4957945	130	ESC_HA9965AA_AS		3.51
CFSAN051521	SRR3931142	ESC_EA4136AA	FDA/CFSAN	Escherichia coli	O84:H38	PRJNA312475	102	150757	5542953	177	ESC_HA9972AA_AS		3.51
CFSAN046667	SRR3931148	ESC_EA4130AA	FDA/CFSAN	Escherichia coli	O79:H2	PRJNA312475	49	192705	5009727	121	ESC_HA9998AA_AS		3.51
CFSAN051531	SRR3931153	ESC_EA4125AA	FDA/CFSAN	Escherichia coli	O120:H10	PRJNA312475	123	153525	5028747	110	ESC_IA0003AA_AS		3.51
CFSAN051533	SRR8268532	ESC_EA4123AA	FDA/CFSAN	Escherichia coli	O2:H1	PRJNA312475	127	718673	4829304	38	ESC_IA0005AA_AS		3.51
CFSAN051535	SRR3931156	ESC_EA4122AA	FDA/CFSAN	Escherichia coli	O6:H10	PRJNA312475	37	86193	5014322	284	ESC_IA0006AA_AS		3.51
CFSAN051544	SRR3931167	ESC_EA4112AA	FDA/CFSAN	Escherichia coli	O15:H16	PRJNA312475	110	104856	5417417	239	ESC_IA0016AA_AS		3.51
CFSAN046653	SRR3929499	ESC_EA4157AA	FDA/CFSAN	Escherichia coli	O36:H14	PRJNA312475	40	195616	5610550	216	ESC_IA0033AA_AS		3.51
CFSAN046654	SRR3929500	ESC_EA4156AA	FDA/CFSAN	Escherichia coli	O8:H28	PRJNA312475	52	193301	4937611	99	ESC_IA0034AA_AS		3.51
CFSAN051539	SRR3931161	ESC_EA4117AA	FDA/CFSAN	Escherichia coli	O100:H30	PRJNA312475	52	107136	5243606	208	ESC_IA0057AA_AS		3.51
CFSAN051548	SRR3931172	ESC_EA4107AA	FDA/CFSAN	Escherichia coli	O74:H42	PRJNA312475	113	135775	5061315	156	ESC_IA0062AA_AS		3.51
CFSAN051556	SRR3931180	ESC_EA4099AA	FDA/CFSAN	Escherichia coli	O36:H28	PRJNA312475	59	187738	5157866	104	ESC_IA0064AA_AS		3.51
CFSAN046674	SRR3931186	ESC_EA4094AA	FDA/CFSAN	Escherichia coli	O8:H49	PRJNA312475	48	280475	4868325	99	ESC_IA0069AA_AS		3.51
CFSAN046682	SRR3931195	ESC_EA4085AA	FDA/CFSAN	Escherichia coli	O134:H38	PRJNA312475	86	168769	4863540	108	ESC_IA0093AA_AS		3.51
CFSAN046689	SRR3931204	ESC_EA4077AA	FDA/CFSAN	Escherichia coli	O32:H1	PRJNA312475	93	394386	5156048	43	ESC_IA0101AA_AS		3.51
CFSAN046701	SRR3931217	ESC_EA4064AA	FDA/CFSAN	Escherichia coli	O180:H14	PRJNA312475	50	297447	5171263	131	ESC_IA0114AA_AS		3.51
CFSAN046712	SRR3931229	ESC_EA4052AA	FDA/CFSAN	Escherichia coli	O76:H21	PRJNA312475	92	150730	5338679	165	ESC_IA0126AA_AS		3.51
CFSAN046713	SRR3931230	ESC_EA4051AA	FDA/CFSAN	Escherichia coli	O139:H1	PRJNA312475	101	84027	5495949	217	ESC_IA0127AA_AS		3.51
CFSAN046695	SRR3931210	ESC_EA4071AA	FDA/CFSAN	Escherichia coli	O8:H28	PRJNA312475	47	170312	5100750	119	ESC_IA0137AA_AS		3.51
CFSAN046698	SRR3931214	ESC_EA4067AA	FDA/CFSAN	Escherichia coli	O6:H49	PRJNA312475	82	217707	5098578	97	ESC_IA0140AA_AS		3.51
CFSAN046708	SRR3931225	ESC_EA4056AA	FDA/CFSAN	Escherichia coli	O.:H2	PRJNA312475	62	185256	5067882	152	ESC_IA0144AA_AS		3.51
CFSAN046709	SRR3931226	ESC_EA4055AA	FDA/CFSAN	Escherichia coli	Ounk:H20.	PRJNA312475	121	197626	5039274	95	ESC_IA0145AA_AS		3.51
CFSAN046711	SRR3931228	ESC_EA4053AA	FDA/CFSAN	Escherichia coli	O174:H21.	PRJNA312475	100	186263	5107051	134	ESC_IA0146AA_AS		3.51
CFSAN046662	SRR3931233	ESC_EA4048AA	FDA/CFSAN	Escherichia coli	O-:H19	PRJNA312475	54	209938	4951214	134	ESC_IA0149AA_AS		3.51
CFSAN046721	SRR3931239	ESC_EA4042AA	FDA/CFSAN	Escherichia coli	O116:H28	PRJNA312475	93	154442	5017935	120	ESC_IA0155AA_AS		3.51
CFSAN046732	SRR3931251	ESC_EA4030AA	FDA/CFSAN	Escherichia coli	O113:H5	PRJNA312475	42	193935	4513351	48	ESC_IA0167AA_AS		3.51
CFSAN046733	SRR3931252	ESC_EA4029AA	FDA/CFSAN	Escherichia coli	O73:H45.	PRJNA312475	57	347058	5146435	101	ESC_IA0168AA_AS		3.51
CFSAN046742	SRR3931262	ESC_EA4019AA	FDA/CFSAN	Escherichia coli	O73:H45.	PRJNA312475	64	290270	5143114	159	ESC_IA0178AA_AS		3.51
CFSAN046745	SRR3931265	ESC_EA4016AA	FDA/CFSAN	Escherichia coli	O185:H7	PRJNA312475	72	195621	4946695	88	ESC_IA0183AA_AS		3.51
CFSAN051515	SRR3931275	ESC_EA4006AA	FDA/CFSAN	Escherichia coli	O159:H19	PRJNA312475	47	165293	5089207	167	ESC_IA0193AA_AS		3.51
CDPHFDLB-F12M00492-2	SRR4095241	ESC_EA4565AA	FDA Center for Food Safety and Applied Nutrition	Escherichia coli	O116:H12	PRJNA277984	81	47218	5264823	343	ESC_IA0652AA_AS		3.51
147823	SRR4180191	ESC_EA4947AA	Public Health England	Escherichia coli	O2	PRJNA315192	65	97569	5393196	311	ESC_IA1178AA_AS		3.51
147822	SRR4180889	ESC_EA4927AA	Public Health England	Escherichia coli	O5	PRJNA315192	112	92848	5166246	276	ESC_IA1198AA_AS		3.51
147816	SRR4181362	ESC_EA4911AA	Public Health England	Escherichia coli	O5	PRJNA315192	75	88661	5141223	291	ESC_IA1214AA_AS		3.51
157050	SRR4181449	ESC_EA4902AA	Public Health England	Escherichia coli	O157:H16	PRJNA315192	69	137205	4947679	197	ESC_IA1223AA_AS		3.51
182129	SRR4184704	ESC_EA5301AA	Public Health England	Escherichia coli	O76:H19	PRJNA315192	65	199500	5256221	146	ESC_IA1447AA_AS		3.51
184391	SRR4184812	ESC_EA5281AA	Public Health England	Escherichia coli	O157	PRJNA315192	51	133560	5398307	266	ESC_IA1467AA_AS		3.51
183736	SRR4184858	ESC_EA5256AA	Public Health England	Escherichia coli	O156:H7	PRJNA315192	56	103339	5008833	124	ESC_IA1492AA_AS		3.51
191932	SRR4192112	ESC_EA5456AA	Public Health England	Escherichia coli	O157:H42	PRJNA315192	60	180429	4689406	71	ESC_IA1630AA_AS		3.51
197068	SRR4192440	ESC_EA5451AA	Public Health England	Escherichia coli	O117:H7	PRJNA315192	56	59683	5075926	221	ESC_IA1635AA_AS		3.51
196380	SRR4195714	ESC_EA5430AA	Public Health England	Escherichia coli	O84:H2	PRJNA315192	46	101325	5244593	194	ESC_IA1656AA_AS		3.51
207520	SRR4195770	ESC_EA5415AA	Public Health England	Escherichia coli	O177:H25	PRJNA315192	96	80508	5003422	328	ESC_IA1671AA_AS		3.51
MOD1-EC667	SRR4260604	ESC_EA5933AA	FDA Center for Food Safety and Applied Nutrition	Escherichia coli	O25:K2:H2	PRJNA230969	97	147034	5153302	165	ESC_IA2218AA_AS		3.51
MOD1-EC669	SRR4261001	ESC_EA5931AA	FDA Center for Food Safety and Applied Nutrition	Escherichia coli	O2:K1:H7	PRJNA230969	80	282308	5182575	88	ESC_IA2220AA_AS		3.51
MOD1-EC670	SRR4261107	ESC_EA5930AA	FDA Center for Food Safety and Applied Nutrition	Escherichia coli	O1:K1:H7	PRJNA230969	87	358821	5061964	73	ESC_IA2221AA_AS		3.51
MOD1-EC688	SRR4261820	ESC_EA5920AA	FDA Center for Food Safety and Applied Nutrition	Escherichia coli	O84:H-	PRJNA230969	119	135834	5320204	128	ESC_IA2231AA_AS		3.51
MOD1-EC692	SRR4262121	ESC_EA5916AA	FDA Center for Food Safety and Applied Nutrition	Escherichia coli	O6:K5:H-	PRJNA230969	70	257876	5170227	132	ESC_IA2235AA_AS		3.51
MOD1-EC693	SRR4262411	ESC_EA5915AA	FDA Center for Food Safety and Applied Nutrition	Escherichia coli	O7:K1:H-	PRJNA230969	81	96157	5263235	249	ESC_IA2236AA_AS		3.51
MOD1-EC695	SRR4262526	ESC_EA5913AA	FDA Center for Food Safety and Applied Nutrition	Escherichia coli	O6:K5:H-	PRJNA230969	85	202678	5184851	136	ESC_IA2238AA_AS		3.51
MOD1-EC702	SRR4262713	ESC_EA5906AA	FDA Center for Food Safety and Applied Nutrition	Escherichia coli	O4:K12:H1	PRJNA230969	77	203336	5167732	127	ESC_IA2245AA_AS		3.51
MOD1-EC705	SRR4262859	ESC_EA5903AA	FDA Center for Food Safety and Applied Nutrition	Escherichia coli	O6:K2:H1	PRJNA230969	92	172341	5367823	165	ESC_IA2248AA_AS		3.51
MOD1-EC707	SRR4262990	ESC_EA5901AA	FDA Center for Food Safety and Applied Nutrition	Escherichia coli	O6:K53:H7	PRJNA230969	89	166331	5069109	144	ESC_IA2250AA_AS		3.51
MOD1-EC710	SRR4263100	ESC_EA5899AA	FDA Center for Food Safety and Applied Nutrition	Escherichia coli	O64:H21	PRJNA230969	114	138871	4904090	100	ESC_IA2252AA_AS		3.51
MOD1-EC712	SRR4263306	ESC_EA5897AA	FDA Center for Food Safety and Applied Nutrition	Escherichia coli	O75:K+:H-	PRJNA230969	79	151912	5262277	211	ESC_IA2254AA_AS		3.51
MOD1-EC722	SRR4263650	ESC_EA5888AA	FDA Center for Food Safety and Applied Nutrition	Escherichia coli	O15:K52:H1	PRJNA230969	122	218251	5104241	118	ESC_IA2263AA_AS		3.51
MOD1-EC726	SRR4263654	ESC_EA5884AA	FDA Center for Food Safety and Applied Nutrition	Escherichia coli	O21:K100:H5	PRJNA230969	90	203333	5160382	152	ESC_IA2267AA_AS		3.51
MOD1-EC727	SRR4263655	ESC_EA5883AA	FDA Center for Food Safety and Applied Nutrition	Escherichia coli	O15:K52:H1	PRJNA230969	82	256249	5117980	102	ESC_IA2268AA_AS		3.51
MOD1-EC1627	SRR4263660	ESC_EA5878AA	FDA Center for Food Safety and Applied Nutrition	Escherichia coli	O22:H8	PRJNA230969	101	131463	5154615	265	ESC_IA2273AA_AS		3.51
IA-419718	SRR4301123	ESC_EA6395AA	FDA Center for Food Safety and Applied Nutrition	Escherichia coli	O121	PRJNA338681	49	138674	5166092	163	ESC_IA3154AA_AS		3.51
MOD1-EC1689	SRR4340500	ESC_EA8407AA	FDA Center for Food Safety and Applied Nutrition	Escherichia coli	O125:H6	PRJNA230969	150	123373	4664639	84	ESC_IA6434AA_AS		3.51
MOD1-EC1934	SRR4340513	ESC_EA8393AA	FDA Center for Food Safety and Applied Nutrition	Escherichia coli	O45:H9	PRJNA230969	138	97453	5063616	239	ESC_IA6448AA_AS		3.51
MOD1-EC1938	SRR4340520	ESC_EA8390AA	FDA Center for Food Safety and Applied Nutrition	Escherichia coli	O45:H11	PRJNA230969	68	38814	5329406	408	ESC_IA6451AA_AS		3.51
MOD1-EC101	SRR4340469	ESC_EA8440AA	FDA Center for Food Safety and Applied Nutrition	Escherichia coli	O8:K88	PRJNA230969	92	98750	4935491	174	ESC_IA7047AA_AS		3.51
MOD1-EC1744	SRR4340508	ESC_EA8398AA	FDA Center for Food Safety and Applied Nutrition	Escherichia coli	O15:H11	PRJNA230969	108	67902	5796357	391	ESC_IA7070AA_AS		3.51
MOD1-EC1637	SRR4340475	ESC_EA8434AA	FDA Center for Food Safety and Applied Nutrition	Escherichia coli	O101:H9	PRJNA230969	98	126371	5055448	167	ESC_IA7098AA_AS		3.51
MOD1-EC1687	SRR4340498	ESC_EA8409AA	FDA Center for Food Safety and Applied Nutrition	Escherichia coli	O114:H25	PRJNA230969	90	159253	4840239	98	ESC_IA7203AA_AS		3.51
MOD1-EC1699	SRR4340505	ESC_EA8401AA	FDA Center for Food Safety and Applied Nutrition	Escherichia coli	O142:H21	PRJNA230969	83	121057	4966009	128	ESC_IA7204AA_AS		3.51
MOD1-EC1948	SRR4340528	ESC_EA8382AA	FDA Center for Food Safety and Applied Nutrition	Escherichia coli	H25	PRJNA230969	177	75413	5203105	383	ESC_IA7207AA_AS		3.51
B11-3	SRR4301493	ESC_EA8712AA	United State Department of Agriculture	Escherichia coli	O157:H7	PRJNA291880	123	135751	5468571	332	ESC_IA8071AA_AS		3.51
KS 448-1	SRR4301560	ESC_EA8645AA	United State Department of Agriculture	Escherichia coli	O157:H7	PRJNA291880	61	127064	5410991	314	ESC_IA8156AA_AS		3.51
MB41-1	SRR4301562	ESC_EA8643AA	United State Department of Agriculture	Escherichia coli	O157:H7	PRJNA291880	83	67765	5492638	382	ESC_IA8158AA_AS		3.51
TX 265-1	SRR4301569	ESC_EA8636AA	United State Department of Agriculture	Escherichia coli	O157:H7	PRJNA291880	71	137152	5457351	332	ESC_IA8165AA_AS		3.51
Show KS 470-1	SRR4301521	ESC_EA8684AA	United State Department of Agriculture	Escherichia coli	O157:H7	PRJNA291880	64	148457	5445413	317	ESC_IA8169AA_AS		3.51
CO 147-1	SRR4301568	ESC_EA8637AA	United State Department of Agriculture	Escherichia coli	O157:H7	PRJNA291880	70	133550	5637849	362	ESC_IA8195AA_AS		3.51
37409	SRR4301519	ESC_EA8686AA	United State Department of Agriculture	Escherichia coli	O157:H7	PRJNA291880	69	140173	5454512	315	ESC_IA8216AA_AS		3.51
TX 376-2	SRR4301571	ESC_EA8634AA	United State Department of Agriculture	Escherichia coli	O157:H7	PRJNA291880	70	156165	5447759	309	ESC_IA8234AA_AS		3.51
MB32-1	SRR4301575	ESC_EA8630AA	United State Department of Agriculture	Escherichia coli	O157:H7	PRJNA291880	92	142956	5481499	344	ESC_IA8237AA_AS		3.51
N2B53-1	SRR4301578	ESC_EA8627AA	United State Department of Agriculture	Escherichia coli	O157:H7	PRJNA291880	86	135715	5462370	332	ESC_IA8276AA_AS		3.51
SS TX 426-1	SRR4301587	ESC_EA8618AA	United State Department of Agriculture	Escherichia coli	O157:H7	PRJNA291880	113	142911	5401252	342	ESC_IA8279AA_AS		3.51
TX 723-1	SRR4301591	ESC_EA8614AA	United State Department of Agriculture	Escherichia coli	O157:H7	PRJNA291880	104	142962	5625806	354	ESC_IA8302AA_AS		3.51
MOD1-EC1936	SRR4340515	ESC_EA8391AA	FDA Center for Food Safety and Applied Nutrition	Escherichia coli	O45:H2	PRJNA230969	119	76763	5409222	290	ESC_JA1036AA_AS		3.51
CFSAN051530	SRR3931152	ESC_EA4126AA	FDA/CFSAN	Escherichia coli	O8:H30	PRJNA312475	103	181365	5364272	134	ESC_JA1130AA_AS		3.51
ICBEC3AM	traces-0PUGpFw	ESC_FA4315AA	+55 11 30917296	Escherichia coli	H4		35	51156	4754347	214	ESC_KA2130AA_AS		3.51
OH-11-00048	SRR5040873	ESC_FA4240AA	FDA Center for Food Safety and Applied Nutrition	Escherichia coli	O8:H16	PRJNA338676	36	21580	4972776	468	ESC_KA2195AA_AS		3.51
OH-12-00060	SRR5040868	ESC_FA4246AA	FDA Center for Food Safety and Applied Nutrition	Escherichia coli	O165:H25	PRJNA338676	58	55393	5003299	364	ESC_KA2250AA_AS		3.51
UMDUCD-O157-2016-S60	SRR5034427	ESC_FA3764AA	FDA Center for Food Safety and Applied Nutrition		O157:H7	PRJNA230969	62	118366	5416606	344	ESC_KA2558AA_AS		3.51
178621	traces-0QbiFMc	ESC_FA4765AA	Public Health England	Escherichia coli	O26:H11		60	67595	5457996	348	ESC_KA5982AA_AS		3.51
FSIS1608982	SRR5091691	ESC_FA4824AA	United States Department of Agriculture, Food Safety and Inspection Service	Escherichia coli	O157	PRJNA268206	55	184469	5441589	254	ESC_KA7568AA_AS		3.51
FSIS1608576	SRR5091695	ESC_FA4823AA	United States Department of Agriculture, Food Safety and Inspection Service	Escherichia coli	O111	PRJNA268206	89	97455	5159415	293	ESC_KA7569AA_AS		3.51
UMDKSU-2014-5-332A	SRR5182322	ESC_FA7674AA	FDA Center for Food Safety and Applied Nutrition	Escherichia coli	O103	PRJNA342435	30	162447	5216739	107	ESC_LA1371AA_AS		3.51
UMDKSU-2014-5-10D	SRR5182346	ESC_FA7664AA	FDA Center for Food Safety and Applied Nutrition	Escherichia coli	O103	PRJNA342435	46	236056	4733180	85	ESC_LA1381AA_AS		3.51
UMDKSU-2014-5-888D	SRR5182383	ESC_FA7633AA	FDA Center for Food Safety and Applied Nutrition	Escherichia coli	O103	PRJNA342435	87	213607	5135469	192	ESC_LA1412AA_AS		3.51
UMDKSU-2013-3-308C	SRR5182414	ESC_FA7614AA	FDA Center for Food Safety and Applied Nutrition	Escherichia coli	O103	PRJNA342435	85	86271	5588366	423	ESC_LA1431AA_AS		3.51
MOD1-EC1915	SRR5185398	ESC_FA7732AA	FDA Center for Food Safety and Applied Nutrition	Escherichia coli	O2:H25	PRJNA230969	79	140972	5313752	169	ESC_LA1460AA_AS		3.51
MOD1-EC2449	SRR5185401	ESC_FA7729AA	FDA Center for Food Safety and Applied Nutrition	Escherichia coli	Ont:H45	PRJNA230969	72	160026	5578254	153	ESC_LA1463AA_AS		3.51
MOD1-EC6738	SRR5185888	ESC_FA7694AA	FDA Center for Food Safety and Applied Nutrition	Escherichia coli	O9:H10	PRJNA230969	70	76731	4975469	248	ESC_LA1498AA_AS		3.51
MOD1-EC6766	SRR5185891	ESC_FA7691AA	FDA Center for Food Safety and Applied Nutrition	Escherichia coli	O148	PRJNA230969	51	134828	4767592	117	ESC_LA1501AA_AS		3.51
MOD1-EC6090	SRR5187804	ESC_FA7786AA	FDA Center for Food Safety and Applied Nutrition	Escherichia coli	O10:H42	PRJNA230969	415	150220	5104198	109	ESC_LA1531AA_AS		3.51
MOD1-EC5323	SRR5187822	ESC_FA7778AA	FDA Center for Food Safety and Applied Nutrition	Escherichia coli	O36	PRJNA230969	97	94999	5144567	180	ESC_LA1539AA_AS		3.51
MOD1-EC5432	SRR5187827	ESC_FA7773AA	FDA Center for Food Safety and Applied Nutrition	Escherichia coli	O2	PRJNA230969	92	307796	4836741	56	ESC_LA1544AA_AS		3.51
MOD1-EC5606	SRR5187830	ESC_FA7770AA	FDA Center for Food Safety and Applied Nutrition	Escherichia coli	O123	PRJNA230969	50	74326	5032545	182	ESC_LA1547AA_AS		3.51
NMSU-00117	SRR5318411	ESC_GA0019AA	FDA Center for Food Safety and Applied Nutrition	Escherichia coli	O157:H7	PRJNA292570	44	196621	5473834	311	ESC_LA5463AA_AS		3.61
MOD1-EC565	SRR5330822	ESC_GA0283AA	FDA Center for Food Safety and Applied Nutrition	Escherichia coli	O78:K80:H12	PRJNA230969	145	110668	5176172	240	ESC_LA5721AA_AS		3.61
MOD1-EC1710	SRR5330833	ESC_GA0275AA	FDA Center for Food Safety and Applied Nutrition	Escherichia coli	O5:H2	PRJNA230969	91	74526	5242209	444	ESC_LA5729AA_AS		3.61
MOD1-EC1752	SRR5330858	ESC_GA0258AA	FDA Center for Food Safety and Applied Nutrition	Escherichia coli	O111:H8	PRJNA230969	62	69972	5607520	429	ESC_LA5746AA_AS		3.61
MOD1-EC6768	SRR5330894	ESC_GA0232AA	FDA Center for Food Safety and Applied Nutrition	Escherichia coli	O29:H10	PRJNA230969	190	104716	4747271	133	ESC_LA5772AA_AS		3.61
MOD1-EC1397	SRR5330898	ESC_GA0228AA	FDA Center for Food Safety and Applied Nutrition	Escherichia coli	O167:H-	PRJNA230969	67	46246	5287149	384	ESC_LA5776AA_AS		3.61
MOD1-EC320	SRR5330906	ESC_GA0220AA	FDA Center for Food Safety and Applied Nutrition	Escherichia coli	O78:H11	PRJNA230969	227	88730	5192002	293	ESC_LA5784AA_AS		3.61
MOD1-EC1667	SRR5330928	ESC_GA0199AA	FDA Center for Food Safety and Applied Nutrition	Escherichia coli	O174:H21	PRJNA230969	89	143618	5104254	140	ESC_LA5806AA_AS		3.61
MOD1-EC1672	SRR5330931	ESC_GA0196AA	FDA Center for Food Safety and Applied Nutrition	Escherichia coli	O145:H-	PRJNA230969	90	147957	5391003	345	ESC_LA5809AA_AS		3.61
MOD1-EC1969	SRR5330937	ESC_GA0190AA	FDA Center for Food Safety and Applied Nutrition	Escherichia coli	O145:H28	PRJNA230969	81	128838	5303653	353	ESC_LA5815AA_AS		3.61
MOD1-EC1971	SRR5330939	ESC_GA0188AA	FDA Center for Food Safety and Applied Nutrition	Escherichia coli	O145:H28	PRJNA230969	63	83546	5402578	270	ESC_LA5817AA_AS		3.61
MOD1-EC5757	SRR5336197	ESC_GA0301AA	FDA Center for Food Safety and Applied Nutrition	Escherichia coli	O3:H23	PRJNA230969	80	133930	5007635	140	ESC_LA5851AA_AS		3.61
MOD1-EC5277	SRR5336225	ESC_GA0342AA	FDA Center for Food Safety and Applied Nutrition	Escherichia coli	O75	PRJNA230969	139	268188	5133250	99	ESC_LA5880AA_AS		3.61
MOD1-EC5282	SRR5336232	ESC_GA0339AA	FDA Center for Food Safety and Applied Nutrition	Escherichia coli	O154	PRJNA230969	142	183251	4829224	82	ESC_LA5883AA_AS		3.61
MOD1-EC5281	SRR5336233	ESC_GA0338AA	FDA Center for Food Safety and Applied Nutrition	Escherichia coli	O87	PRJNA230969	136	141778	5237286	250	ESC_LA5884AA_AS		3.61
MOD1-EC5280	SRR5336235	ESC_GA0337AA	FDA Center for Food Safety and Applied Nutrition	Escherichia coli	O36	PRJNA230969	149	139925	5282613	151	ESC_LA5885AA_AS		3.61
MOD1-EC5279	SRR5336239	ESC_GA0335AA	FDA Center for Food Safety and Applied Nutrition	Escherichia coli	O8:H7	PRJNA230969	127	196973	4877796	96	ESC_LA5887AA_AS		3.61
MOD1-EC5363	SRR5336258	ESC_GA0327AA	FDA Center for Food Safety and Applied Nutrition	Escherichia coli	O165	PRJNA230969	246	289843	5107431	66	ESC_LA5895AA_AS		3.61
MOD1-EC5848	SRR5336274	ESC_GA0318AA	FDA Center for Food Safety and Applied Nutrition	Escherichia coli	O7	PRJNA230969	310	62453	5724746	520	ESC_LA5904AA_AS		3.61
MOD1-EC5287	SRR5336290	ESC_GA0313AA	FDA Center for Food Safety and Applied Nutrition	Escherichia coli	O98	PRJNA230969	274	284676	5508379	186	ESC_LA5909AA_AS		3.61
FSIS1710121	SRR5441621	ESC_GA1887AA	United States Department of Agriculture, Food Safety and Inspection Service	Escherichia coli	O103	PRJNA268206	85	131016	5453933	348	ESC_MA3453AA_AS		3.61
FSIS1700394	SRR5445048	ESC_GA2602AA	United States Department of Agriculture, Food Safety and Inspection Service	Escherichia coli	O108	PRJNA292667	138	147689	5306979	193	ESC_MA3596AA_AS		3.61
FSIS1700395	SRR5445049	ESC_GA2601AA	United States Department of Agriculture, Food Safety and Inspection Service	Escherichia coli	O49	PRJNA292667	210	70976	4995513	226	ESC_MA3597AA_AS		3.61
FSIS1700393	SRR5445232	ESC_GA2599AA	United States Department of Agriculture, Food Safety and Inspection Service	Escherichia coli	O124	PRJNA292667	151	177512	5074669	124	ESC_MA3599AA_AS		3.61
PNUSAE003108	SRR5574027	ESC_GA4811AA	Centers for Disease Control and Prevention Enteric Diseases Laboratory Branch	Escherichia coli	E. Coli O5:Nm	PRJNA218110	91	72885	5289586	287	ESC_NA8317AA_AS		3.61
FSIS1701381	SRR5588875	ESC_GA5795AA	United States Department of Agriculture, Food Safety and Inspection Service	Escherichia coli	O157	PRJNA268206	86	156454	5190291	245	ESC_NA8731AA_AS		3.61
FSIS1701290	SRR5588877	ESC_GA5794AA	United States Department of Agriculture, Food Safety and Inspection Service	Escherichia coli	O26	PRJNA268206	127	115125	5346158	304	ESC_NA8732AA_AS		3.61
FSIS1700784	SRR5589516	ESC_GA5790AA	United States Department of Agriculture, Food Safety and Inspection Service	Escherichia coli	O103	PRJNA268206	135	150888	5343106	302	ESC_NA8736AA_AS		3.61
FSIS1701613	SRR5648037	ESC_GA6823AA	United States Department of Agriculture, Food Safety and Inspection Service	Escherichia coli	O9	PRJNA292667	86	198160	5098248	129	ESC_NA9415AA_AS		3.61
FSIS1500494	SRR5649658	ESC_GA6783AA	FDA Center for Food Safety and Applied Nutrition	Escherichia coli	O157:H7	PRJNA277984	107	118490	5566331	364	ESC_NA9455AA_AS		3.61
FSIS1500501	SRR5649849	ESC_GA6763AA	FDA Center for Food Safety and Applied Nutrition	Escherichia coli	O157:H7	PRJNA277984	154	160516	5373640	308	ESC_NA9476AA_AS		3.61
FSIS1701612	SRR5683233	ESC_GA6461AA	United States Department of Agriculture, Food Safety and Inspection Service	Escherichia coli	O51	PRJNA292667	95	117782	5169941	195	ESC_OA0180AA_AS		3.61
FSIS1701930	SRR5762167	ESC_GA7274AA	United States Department of Agriculture, Food Safety and Inspection Service	Escherichia coli	O103	PRJNA268206	92	134193	5412348	361	ESC_OA1131AA_AS		3.61
FSIS1702753	SRR5865425	ESC_GA8614AA	United States Department of Agriculture, Food Safety and Inspection Service	Escherichia coli	O149	PRJNA292667	202	217707	4878484	74	ESC_OA6342AA_AS		3.61
FDAARGOS_402	SRR5878840	ESC_GA8914AA	University of Maryland Institute for Genome Sciences	Escherichia coli	O104:H4	PRJNA231221	647	119519	5364196	229	ESC_OA7579AA_AS		3.61
FSIS1703146	SRR5889610	ESC_GA8996AA	United States Department of Agriculture, Food Safety and Inspection Service	Escherichia coli	O18	PRJNA292667	147	193689	4839443	81	ESC_OA9373AA_AS		3.61
FSIS1703529	SRR5956527	ESC_HA0245AA	United States Department of Agriculture, Food Safety and Inspection Service	Escherichia coli	O8	PRJNA292667	184	193452	4763483	86	ESC_PA1915AA_AS		3.61
FSIS1703528	SRR5956554	ESC_HA0242AA	United States Department of Agriculture, Food Safety and Inspection Service	Escherichia coli	O175	PRJNA292667	197	85500	4754489	168	ESC_PA1918AA_AS		3.61
FSIS1703761	SRR5958631	ESC_HA0207AA	United States Department of Agriculture, Food Safety and Inspection Service	Escherichia coli	O142	PRJNA292667	143	137099	5262925	147	ESC_PA1953AA_AS		3.61
ECOR22	ERR271246	ESC_BA9647AA	THE SANGER CENTER	Escherichia coli	O150:H28	PRJEB2879	72.04	269204	4522998	82	ESC_BA8845AA_AS	ESC_HA7420AA_AS	2.2
ECOR07	ERR271231	ESC_BA9662AA	THE SANGER CENTER	Escherichia coli	O134:H45	PRJEB2879	74.46	183122	4903702	98	ESC_BA1219AA_AS	ESC_HA7406AA_AS	2.2
1303	GCF_000829985	ESC_CA9079AA	Georg-August-University Goettingen, Genomic and Applied Microbiology, Goettingen Genomics Laboratory	Escherichia coli	O70:H32	PRJNA224116	1	4948797	5156928	4	ESC_GA4772AA_AS		ND
APEC O1	GCF_000014845	ESC_CA9125AA	NCBI	Escherichia coli	O1:K1	PRJNA16718	1	5082025	5497653	3	ESC_GA4822AA_AS		ND
O177:H21	GCF_001693635	ESC_FA5489AA	Leiden University Medical Center	Escherichia coli	O177:H21	PRJNA224116	1	5134536	5494878	6	ESC_KA7822AA_AS		ND
H1827/12	GCF_001678925	ESC_FA5496AA	Universidade Estadual de Campinas	Escherichia coli	O7:Hnt	PRJNA224116	1	4731493	4731493	1	ESC_KA7829AA_AS		ND
06-00048	GCF_001677475	ESC_FA5499AA	FDA/CFSAN	Escherichia coli	O36:H14	PRJNA224116	1	5498453	5712300	2	ESC_KA7832AA_AS		ND
PPECC42	GCF_001542545	ESC_FA5513AA	Huazhong Agricultural University	Escherichia coli	O11	PRJNA224116	1	5019692	5019692	1	ESC_KA7855AA_AS		ND
RS76	GCF_001455405	ESC_FA5515AA	Universidade Estadual de Campinas	Escherichia coli	O7:Hnt	PRJNA224116	1	4689408	4689408	1	ESC_KA7857AA_AS		ND
AM_LREC-105	ERR1841192	ESC_FA9035AA	WARWICK UNIVERSITY	Escherichia coli	O150:H20	PRJEB19190	355	148093	5189896	146	ESC_LA3521AA_AS	ESC_KA7444AA_AS	3.61
ECOR13	ERR1948972	ESC_GA3779AA	EMBL European Bioinformatics Institute	Escherichia coli	Nd:H25	PRJEB20550	502	69711	4588577	173	ESC_NA2759AA_AS	ESC_HA7412AA_AS	3.61
H121700346	SRR1981958	ESC_AA9362AA	Gastrointestinal Bacteria Reference Unit, Public Health England	Escherichia coli	O157	PRJNA248042	97	109122	5426641	277	ESC_VA6036AA_AS	ESC_BA7318AA_AS	4
FSIS1702625	SRR5890300	ESC_GA8989AA	United States Department of Agriculture, Food Safety and Inspection Service	Escherichia coli	O8	PRJNA292667	96	112077	4990289	144	ESC_UA6129AA_AS	ESC_OA9439AA_AS	4
CFSAN051542	GCF_002105735	ESC_EA4114AA	FDA/CFSAN	Escherichia coli	O18Ac:H14	PRJNA312475	1	4888773	4926135	2	ESC_VA2385AA_AS	ESC_IA0014AA_AS	ND
CFSAN010960	SRR2994195	ESC_CA4842AA	FDA Center for Food Safety and Applied Nutrition	Escherichia coli	O124:H7	PRJNA230969	179	74813	4965478	209	ESC_UB8418AA_AS	ESC_FA8277AA_AS	4.1
207519	SRR4195774	ESC_EA5414AA	Public Health England	Escherichia coli	O84:H2	PRJNA315192	76	94144	5312717	335	ESC_UA5535AA_AS	ESC_IA1705AA_AS	4
155	GCF_001890205	ESC_FA5465AA	United State Department of Agriculture	Escherichia coli	O157:H7	PRJNA336330	1	5513008	5604428	2	ESC_VA2491AA_AS	ESC_KA7788AA_AS	ND
H123560637	SRR1981064	ESC_BA0126AA	Gastrointestinal Bacteria Reference Unit, Public Health England	Escherichia coli	O157	PRJNA248042	52	80122	5307584	218	ESC_VA6053AA_AS	ESC_CA1552AA_AS	4
FMU073332	GCF_001888075	ESC_FA5466AA	Centro de Ciencias Genomicas	Escherichia coli	O6:H16	PRJNA350704	1	4718719	5022828	5	ESC_VA2492AA_AS	ESC_KA7790AA_AS	ND

## Sheet: Legend
sample_id	unique sample identifier
accession	NCBI SRA accession number
uberstrain	the main strain EnteroBase accession number
submission_laboratory	submission laboratory name
reported_species	reported species by the submitter
reported_serotype	reported seritype by the submitter
Bio Project ID	NCBI BioProject accession number
Coverage	EnteroBase assembly reported average coverage
N50	EnteroBase assembly reported N50 value
Length	EnteroBase assembly reported ength in bp
Contig Number(>=200 bp)	EnteroBase assembly reported number of contigs larger than 200 bp
Assembly barcode	EnteroBase assembly reported legacy barcode previously associated to an assembly
Legacy Assembly barcode	EnteroBase assembly current barcode
Assembly Version	EnteroBase assembly version
