# Supplementary material for: ECTyper: in silico Escherichia coli serotype and species prediction from raw and assembled whole-genome sequence data
Source: Microb Genom. 2021 Dec 3;7(12):000728. doi: 10.1099/mgen.0.000728 (PMC8767331; doi:10.1099/mgen.0.000728)
Supplement: Supplementary material 2 [file mgen-7-0728-s002.xlsx]

## Sheet: Table S2
Antigen pairs	HighSimilarityGroup*	Gene	Allele pair	Lengths (nt)	Length delta (nt)	% identity	% coverage	Delta number of SNPs
O20/O137	1	wzx	O20-1-wzx-origin / O137-1-wzx-origin	1383 / 1383	0	99.855	100	2
O20/O137	1	wzy	O20-2-wzy-origin / O137-2-wzy-origin	1227 / 1227	0	99.837	100	2
O28/O42	2	wzx	O28-2-wzx-origin / O42-1-wzx-origin	1230 / 1071	159	100	100	0
O28/O42	2	wzy	O28-5-wzy-origin / O42-3-wzy-origin	1380 / 1380	0	100	100	0
O118/O151	3	wzx	O118-1-wzx-origin / O151-1-wzx-origin	1221 / 1221	0	100	100	0
O118/O151	3	wzy	O118-2-wzy-origin / O151-1-wzy-origin	1101 / 1101	0	99.909	100	1
O90/O127	4	wzx	O90-1-wzx-origin / O127-2-wzx-origin	1272 / 1272	0	99.921	100	1
O90/O127	4	wzy	O90-2-wzy-origin / O127-5-wzy-origin	1158 / 1167	9	99.229	100	1
O123/O186	5	wzx	O123-7-wzx / O186-1-wzx-origin	1464 / 1464	0	99.932	100	1
O123/O186	5	wzy	O123-4-wzy-origin / O186-1-wzy	1251 / 1251	0	100	100	0
O46/O134	6	wzx	O46-3-wzx / O134-1-wzx-origin	1133 / 1302	169	99.912	100	1
O46/O134	6	wzy	O46-2-wzy-origin / O134-5-wzy	1140 / 1140	0	99.912	100	1
O2/O50	7	wzx	O2-1-wzx-origin / O50-1-wzx	1263 / 1263	0	100	100	0
O2/O50	7	wzy	O2-2-wzy-origin / O50-1-wzy-origin	963 / 963	0	99.896	100	1
O107/O117	8	wzx	O107-1-wzx-origin / O117-1-wzx-origin	1218 / 1218	0	99.754	100	3
O107/O117	8	wzy	O107-2-wzy-origin / O117-3-wzy-origin	1323 / 1323	0	99.849	100	2
O17/O44	9	wzx	O17-1-wzx-origin / O44-1-wzx-origin	1236 / 1236	0	99.919	100	1
O17/O44	9	wzy	O17-2-wzy-origin / O44-1-wzy	1332 / 1332	0	100	100	0
O17/O73	9	wzx	O17-1-wzx-origin / O73-1-wzx-origin	1218 / 1236	18	99.753	98	3
O17/O73	9	wzy	O17-4-wzy / O73-4-wzy	1332 / 1332	0	99.925	100	1
O17/O77	9	wzx	O17-1-wzx-origin / O77-1-wzx-origin	1236 / 1236	0	100	100	0
O17/O77	9	wzy	O17-2-wzy-origin / O77-3-wzy-inhouse	1332 / 1332	0	100	100	0
O17/O106	9	wzx	O17-1-wzx-origin / O106-1-wzx-origin	1236 / 1236	0	99.757	100	3
O17/O106	9	wzy	O17-2-wzy-origin / O106-2-wzy-origin	1332 / 1332	0	99.85	100	2
O13/O129	10	wzx	O13-1-wzx-origin / O129-1-wzx-origin	1257 / 1257	0	99.92	100	1
O13/O129	10	wzy	O13-2-wzy-origin / O129-2-wzy-origin	1149 / 1149	0	98.956	100	12
O13/O135	10	wzx	O13-1-wzx-origin / O135-2-wzx-origin	1257 / 1257	0	99.92	100	1
O13/O135	10	wzy	O13-2-wzy-origin / O135-1-wzy	1149 / 1149	0	100	100	0
O153/O178	11	wzx	O153-1-wzx-origin / O178-1-wzx-origin	1230 / 1230	0	100	100	0
O153/O178	11	wzy	O153-2-wzy-origin / O178-2-wzy-origin	1074 / 1098	24	100	100	0
O124/O164	13	wzx	O124-1-wzx-origin / O164-2-wzx-origin	1614 / 1515	99	99.796	97	3
O124/O164	13	wzy	O124-2-wzy-origin / O164-4-wzy-origin	1104 / 1104	0	99.909	100	1
O62/O68	14	wzx	O62-1-wzx-origin / O68-1-wzx-origin	1212 / 1212	0	99.917	100	1
O62/O68	14	wzy	O62-2-wzy-origin / O68-2-wzy-origin	1107 / 1107	0	99.907	97	1
O89/O101	15	wzm	O89-1-wzm-origin / O101-1-wzm-origin	780 / 780	0	95.385	100	36
O89/O101	15	wzt	O89-4-wzt / O101-2-wzt-origin	753 / 753	0	98.539	100	11
O89/O162	15	wzm	O89-1-wzm-origin / O162-3-wzm	780 / 780	100	100	100	34
O89/O162	15	wzt	O89-4-wzt / O162-2-wzt-origin	753 / 753	0	98.672	100	10
O169/O183	16	wzy	O169-5-wzy / O183-2-wzy-origin	1053 / 1053	0	97.531	100	26
H4/H17	H4/H17	fliC	H4-2-fliC-origin / H17-2-fliC-origin	1050 / 1050	0	99.905	100	1
H1/H12	H1/H12	fliC	H1-12-fliC / H12-3-fliC-origin	1788 / 1788	0	99.944	100	1
* based on the Iguchi A et al. definition (DOI: https://doi.org/10.1093/dnares/dsu043; PMID: 25428893)

## Sheet: Legend
Antigen pairs	High similarity O- or H-antigen pairs
HighSimilarityGroup	The 16 O- and 2 H-antigen high similarity groups with the >95–100% identity defined by Iguchi et. al (PMID: 25428893) and the newly defined two H-antigen pairs
Gene	The antigen gene name associated with the allele pair
Allele pair	The allele pair supporting either O- or H-antigen pair with the highest %identity and % coverage values
Length (nt)	The allele lengths of the pair
Length diff (nt)	The allele length difference between the pair
% identity	The %identity of the selected allele pair
% coverage	The %coverage of the selected allele pair
delta SNPs	Nucleotide differences found in the multiple sequence alignment of two alleles defined in the 'Allele pair' field belonging to different antigens
