# Supplementary material for: ECTyper: in silico Escherichia coli serotype and species prediction from raw and assembled whole-genome sequence data
Source: Microb Genom. 2021 Dec 3;7(12):000728. doi: 10.1099/mgen.0.000728 (PMC8767331; doi:10.1099/mgen.0.000728)
Supplement: Supplementary material 3 [file mgen-7-0728-s003.xlsx]

## Sheet: Table S3
sample_id	accession	genome_size (bp)	num_contigs	n50	sequencing_depth	checkm_lineage	checkm_completeness	checkm_contamination	checkm_heterogeneity	ectyper_species_prediction	qc_genome_size	qc_n50	qc_checkm	qc_species	qc_overall	reported_serotype	reported_o_antigen	reported_h_antigen	predicted_serotype_serotypefinder	predicted_serotype_srst2	predicted_serotype_etoki_ebis	predicted_serotype_ectyper_reads	predicted_serotype_ectyper_assembly	ectyper_qc_message	comparison_o_serotypefinder	comparison_h_serotypefinder	comparison_o_srst2	comparison_h_srst2	comparison_o_etoki_ebis	comparison_h_etoki_ebis	comparison_o_ectyper_reads	comparison_h_ectyper_reads	comparison_o_ectyper_assembly	comparison_h_ectyper_assembly
15-579	SRR12852267	5126504	160	133544	85	f__Enterobacteriaceae (UID5162)	99.93	0.42	28.57	Escherichia coli	PASS	PASS	PASS	PASS	PASS	O28ac:H25	O28ac	H25	O28ac/O42:H25	O42:H25	O28/O42:H25	O42/O28:H25	O42/O28:H25	WARNING MIXED O-TYPE	AM	PM	IP	PM	AM	PM	AM	PM	AM	PM
EC20140080	SRR12852095	5088377	164	132120	129	f__Enterobacteriaceae (UID5162)	99.93	0.26	0	Escherichia coli	PASS	PASS	PASS	PASS	PASS	O28ac:H25	O28ac	H25	O28ac/O42:H25	O42:H25	O28/O42:H25	O42/O28:H25	O42/O28:H25	WARNING MIXED O-TYPE	AM	PM	IP	PM	AM	PM	AM	PM	AM	PM
EC20161131	SRR12852188	5229246	167	131271	77	f__Enterobacteriaceae (UID5162)	99.93	0.93	28.57	Escherichia coli	PASS	PASS	PASS	PASS	PASS	O28ac:H25	O28ac	H25	O28ac/O42:H25	O42:H25	O28/O42:H25	O28/O42:H25	O42/O28:H25	WARNING MIXED O-TYPE	AM	PM	IP	PM	AM	PM	AM	PM	AM	PM
EC20140306	SRR12852089	5038460	122	182679	128	f__Enterobacteriaceae (UID5162)	99.93	0.62	22.22	Escherichia coli	PASS	PASS	PASS	PASS	PASS	O8:H19	O8	H19	O8:H19	O8:H19	B17:H19	O8:H19	O8:H19	PASS (REPORTABLE)	PM	PM	PM	PM	IP	PM	PM	PM	PM	PM
EC20141112	SRR12852224	5256383	164	89486	56	f__Enterobacteriaceae (UID5162)	99.92	0.1	0	Escherichia coli 907710	PASS	PASS	PASS	PASS	PASS	O8:H19	O8	H19	O8:H19	O8:H19	B18:H19	O8:H19	O8:H19	PASS (REPORTABLE)	PM	PM	PM	PM	IP	PM	PM	PM	PM	PM
EC20152322	SRR12852160	4824204	66	200861	91	f__Enterobacteriaceae (UID5162)	99.93	0.73	40	Escherichia coli	PASS	PASS	PASS	PASS	PASS	O128abc:H35	O128abc	H35	O128ac,O128ab:H2,H35	-:H2	O128/OX38:H35	O128:H35	O128:H35	PASS (REPORTABLE)	PM	AM	NP	IP	AM	PM	PM	PM	PM	PM
EC20141503	SRR12852215	5699944	309	91268	70	f__Enterobacteriaceae (UID5162)	99.93	0.31	0	Escherichia coli	PASS	PASS	PASS	PASS	PASS	O128abc:H2	O128abc	H2	O128ab,O128ac:H2	O128:H2	O128/OX38:H2	O128:H2	O128:H2	PASS (REPORTABLE)	PM	PM	PM	PM	AM	PM	PM	PM	PM	PM
EC20141363	SRR12852216	5703263	306	90660	62	f__Enterobacteriaceae (UID5162)	99.93	0.31	0	Escherichia coli	PASS	PASS	PASS	PASS	PASS	O128abc:H2	O128abc	H2	O128ac,O128ab:H2	O128:H2	O128/OX38:H2	O128:H2	O128:H2	PASS (REPORTABLE)	PM	PM	PM	PM	AM	PM	PM	PM	PM	PM
EC20130480	SRR12852125	5221581	169	157829	95	f__Enterobacteriaceae (UID5162)	99.93	0.23	0	Escherichia coli DEC11A	PASS	PASS	PASS	PASS	PASS	O128:H2	O128	H2	O128ac,O128ab:H2	O128:H2	O128/OX38:H2	O128:H2	O128:H2	PASS (REPORTABLE)	PM	PM	PM	PM	AM	PM	PM	PM	PM	PM
EC20131534	SRR12852124	5702123	291	136159	77	f__Enterobacteriaceae (UID5162)	99.85	1.03	0	Escherichia coli	PASS	PASS	PASS	PASS	PASS	O128:H2	O128	H2	O128ac,O128ab:H2	O128:H2	O128/OX38:H2	O128:H2	O128:H2	PASS (REPORTABLE)	PM	PM	PM	PM	AM	PM	PM	PM	PM	PM
EC20161500	SRR12852251	5042939	61	300514	110	f__Enterobacteriaceae (UID5162)	99.93	0.47	0	Escherichia coli BIDMC 59	PASS	PASS	PASS	PASS	PASS	O178:H2	O178	H2	O153/O178:H2	O153:H2	O178:H2	O178/O153:H2	O153/O178:H2	WARNING MIXED O-TYPE	AM	PM	IP	PM	PM	PM	AM	PM	AM	PM
EC20160779	SRR12852121	5009819	70	226385	58	f__Enterobacteriaceae (UID5124)	99.97	0.09	0	Escherichia coli	PASS	PASS	PASS	PASS	PASS	O77:H18	O77	H18	O17/O44,O17/O77:H18	O17:H18	O106/O17/O44/O77:H18	O17/O77/O44/O106/O73:H18	O77/O17/O44/O106:H18	WARNING MIXED O-TYPE	AM	PM	IP	PM	AM	PM	AM	PM	AM	PM
EC20160799	SRR12852119	5106112	79	285994	87	f__Enterobacteriaceae (UID5124)	99.97	0.09	0	Escherichia coli	PASS	PASS	PASS	PASS	PASS	O77:H18	O77	H18	O17/O44,O17/O77:H18	O17:H18	O106/O17/O44/O77:H18	O77/O17/O44/O106:H18	O77/O17/O44/O106/O73:H18	WARNING MIXED O-TYPE	AM	PM	IP	PM	AM	PM	AM	PM	AM	PM
EC20141082	SRR12852228	4952612	103	154665	87	f__Enterobacteriaceae (UID5162)	99.93	0.1	0	Escherichia coli	PASS	PASS	PASS	PASS	PASS	O178:H19	O178	H19	O153/O178:H19	O153:H19	O178:H19	O153/O178:H19	O153/O178:H19	WARNING MIXED O-TYPE	AM	PM	IP	PM	PM	PM	AM	PM	AM	PM
EC20151981	SRR12852205	5066890	137	202720	59	f__Enterobacteriaceae (UID5162)	99.93	0.26	0	Escherichia coli	PASS	PASS	PASS	PASS	PASS	O178:H19	O178	H19	O153/O178:H19	O153:H19	O178:H19	O153/O178:H19	O153/O178:H19	WARNING MIXED O-TYPE	AM	PM	IP	PM	PM	PM	AM	PM	AM	PM
EC20160772	SRR12852198	5161330	126	185791	86	f__Enterobacteriaceae (UID5162)	99.93	0.26	0	Escherichia coli	PASS	PASS	PASS	PASS	PASS	O178:H19	O178	H19	O153/O178:H19	O153:H19	O178:H19	O153/O178:H19	O153/O178:H19	WARNING MIXED O-TYPE	AM	PM	IP	PM	PM	PM	AM	PM	AM	PM
EC20140623	SRR12852123	5485990	168	137271	92	f__Enterobacteriaceae (UID5124)	99.97	0.09	0	Escherichia coli	PASS	PASS	PASS	PASS	PASS	O77:H18	O77	H18	O17/O44,O17/O77:H18	O17:H18	O106/O17/O44/O77:H18	O77/O17/O44/O106/O73:H18	O77/O17/O44/O106/O73:H18	WARNING MIXED O-TYPE	AM	PM	IP	PM	AM	PM	AM	PM	AM	PM
EC20121408	SRR12852098	5208542	149	138132	62	f__Enterobacteriaceae (UID5162)	99.93	0.26	0	Escherichia coli	PASS	PASS	PASS	PASS	PASS	O178:H19	O178	H19	O153/O178:H19	O153:H19	O178:H19	O178/O153:H19	O178:H19	WARNING (O NON-REPORT)	AM	PM	IP	PM	PM	PM	AM	PM	PM	PM
EC20180127	SRR12852236	5139675	123	154620	48	f__Enterobacteriaceae (UID5162)	99.93	0.42	0	Escherichia coli	PASS	PASS	PASS	PASS	PASS	O178:H19	O178	H19	O153/O178:H19	O153:H19	O178:H19	-:H19	O153/O178:H19	WARNING MIXED O-TYPE	AM	PM	IP	PM	PM	PM	NP	PM	AM	PM
EC20170985	SRR12852127	4892160	118	211714	58	f__Enterobacteriaceae (UID5162)	99.93	0.1	0	Escherichia coli	PASS	PASS	PASS	PASS	PASS	O184:H29	O184	H29	-:H29	O2:H29	-:H29	-:H29	-:H29	WARNING (-:H TYPING)	NP	PM	IP	PM	NP	PM	NP	PM	NP	PM
EC20140680	SRR12852142	4935332	48	342440	77	f__Enterobacteriaceae (UID5124)	99.97	0.07	0	Escherichia coli	PASS	PASS	PASS	PASS	PASS	O46:H31	O46	H31	O134,O46:H31	O134:H31	O134/O46:H31	O46:H31	O46:H31	PASS (REPORTABLE)	AM	PM	IP	PM	AM	PM	PM	PM	PM	PM
15-520	SRR12852268	5166481	210	62676	29	f__Enterobacteriaceae (UID5162)	99.93	0.14	0	Escherichia coli STEC_O31	PASS	PASS	PASS	PASS	PASS	O174:H21	O174	H21	O174:H21	-:H21	uncertain:H21	O174:H21	O174:H21	PASS (REPORTABLE)	PM	PM	NP	PM	NP	PM	PM	PM	PM	PM
EC20140401	SRR12852092	5430699	285	154092	61	f__Enterobacteriaceae (UID5162)	99.93	0.38	0	Escherichia coli	PASS	PASS	PASS	PASS	PASS	O118:H2	O118	H2	O151,O118/O151:H2	O118:H2	O118/O151:H2	O151/O118:H2	O151/O118:H2	WARNING MIXED O-TYPE	AM	PM	PM	PM	AM	PM	AM	PM	AM	PM
EC20132501	SRR12852164	5112617	270	56740	113	f__Enterobacteriaceae (UID5124)	98.78	0.08	0	Escherichia coli	PASS	PASS	PASS	PASS	PASS	O117:H7	O117	H7	O117:H7	O117:H7	O107/O117:H7	O117/O107:H7	O117/O107:H7	WARNING MIXED O-TYPE	PM	PM	PM	PM	AM	PM	AM	PM	AM	PM
EC20160020	SRR12852155	4839898	70	167362	114	f__Enterobacteriaceae (UID5162)	99.93	0.1	0	Escherichia coli	PASS	PASS	PASS	PASS	PASS	O162:H7	O162	H7	O162:H7	O162:H7	O101/O162:H7	O162/O101:H7	O162/O101:H7	WARNING MIXED O-TYPE	PM	PM	PM	PM	AM	PM	AM	PM	AM	PM
EC20161777	SRR12852246	5476223	275	122481	60	f__Enterobacteriaceae (UID5124)	99.97	0.09	0	Escherichia coli	PASS	PASS	PASS	PASS	PASS	O17:H18	O17	H18	O17/O44,O17/O77:H18	O17:H18	O106/O17/O44/O77:H18	O73:H18	O77/O17/O44/O106/O73:H18	WARNING MIXED O-TYPE	AM	PM	PM	PM	AM	PM	IP	PM	AM	PM
EC20161490	SRR12852257	5165399	164	208642	57	f__Enterobacteriaceae (UID5162)	99.93	0.1	0	Escherichia coli	PASS	PASS	PASS	PASS	PASS	O2:H29	O2	H29	-:H29	O2:H29	-:H29	-:H29	-:H29	PASS (REPORTABLE)	NP	PM	PM	PM	NP	PM	NP	PM	NP	PM
EC20170798	SRR12852129	5150436	136	184139	90	f__Enterobacteriaceae (UID5162)	99.93	0.1	0	Escherichia coli	PASS	PASS	PASS	PASS	PASS	O2:H29	O2	H29	-:H29	O2:H29	-:H29	-:H29	-:H29	WARNING (-:H TYPING)	NP	PM	PM	PM	NP	PM	NP	PM	NP	PM
EC20170769	SRR12852117	5030103	143	218414	73	f__Enterobacteriaceae (UID5162)	99.93	0.1	0	Escherichia coli	PASS	PASS	PASS	PASS	PASS	O2:H29	O2	H29	-:H29	O2:H29	-:H29	-:H29	-:H29	WARNING (-:H TYPING)	NP	PM	PM	PM	NP	PM	NP	PM	NP	PM
EC20170797	SRR12852116	5150826	134	196047	77	f__Enterobacteriaceae (UID5162)	99.93	0.1	0	Escherichia coli	PASS	PASS	PASS	PASS	PASS	O2:H29	O2	H29	-:H29	O2:H29	-:H29	-:H29	-:H29	WARNING (-:H TYPING)	NP	PM	PM	PM	NP	PM	NP	PM	NP	PM
EC20180125	SRR12852115	4978804	131	196029	151	f__Enterobacteriaceae (UID5162)	99.93	0.13	50	Escherichia coli	PASS	PASS	PASS	PASS	PASS	O2:H29	O2	H29	-:H29	O2:H29	-:H29	-:H29	-:H29	WARNING (-:H TYPING)	NP	PM	PM	PM	NP	PM	NP	PM	NP	PM
EC20151167	SRR12852145	4968832	66	445495	51	f__Enterobacteriaceae (UID5124)	100	0.08	0	Escherichia coli	PASS	PASS	PASS	PASS	PASS	O137:H41	O137	H41	O137:H41	O137:H41	O137/O20:H41	O137:H41	O137/O20:H41	WARNING MIXED O-TYPE	PM	PM	PM	PM	AM	PM	PM	PM	AM	PM
EC20141100	SRR12852225	4925823	66	282532	90	f__Enterobacteriaceae (UID5124)	99.97	0.04	0	Escherichia coli	PASS	PASS	PASS	PASS	PASS	O183:H18	O183	H18	O169/O183,O183:H18	O183:H18	O183:H18	O183:H18	O183:H18	PASS (REPORTABLE)	AM	PM	PM	PM	PM	PM	PM	PM	PM	PM
EC20151999	SRR12852170	4924758	69	323461	79	f__Enterobacteriaceae (UID5124)	99.97	0.04	0	Escherichia coli	PASS	PASS	PASS	PASS	PASS	O183:H18	O183	H18	O169/O183,O183:H18	O183:H18	O183:H18	O183:H18	O183:H18	PASS (REPORTABLE)	AM	PM	PM	PM	PM	PM	PM	PM	PM	PM
EC20150350	SRR12852084	5162332	228	69616	134	f__Enterobacteriaceae (UID5124)	99.97	0.04	0	Escherichia coli	PASS	PASS	PASS	PASS	PASS	O2:H32	O2	H32	O2,O50/O2:H32	O2:H32	O2/O50:H32	O2:H32	O2:H32	PASS (REPORTABLE)	AM	PM	PM	PM	AM	PM	PM	PM	PM	PM
EC20170222	SRR12852136	4948845	185	83689	95	f__Enterobacteriaceae (UID5124)	99.97	0.04	0	Escherichia coli	PASS	PASS	PASS	PASS	PASS	O2:H32	O2	H32	O2,O50/O2:H32	O2:H32	O2/O50:H32	O2:H32	O2:H32	PASS (REPORTABLE)	AM	PM	PM	PM	AM	PM	PM	PM	PM	PM
EC20160868	SRR12852195	5136352	136	166347	56	f__Enterobacteriaceae (UID5162)	99.93	0.1	0	Escherichia coli	PASS	PASS	PASS	PASS	PASS	O153:H2	O153	H2	-:H2	O153:H2	O153:H2	O153:H2	O153:H2	PASS (REPORTABLE)	NP	PM	PM	PM	PM	PM	PM	PM	PM	PM
EC20161491	SRR12852256	5469395	311	77873	56	f__Enterobacteriaceae (UID5162)	99.93	0.32	0	Escherichia coli	PASS	PASS	PASS	PASS	PASS	O153:H2	O153	H2	-:H2	O153:H2	O153:H2	O153:H2	O153:H2	PASS (REPORTABLE)	NP	PM	PM	PM	PM	PM	PM	PM	PM	PM
EC20140258	SRR12852093	5444712	255	91812	52	f__Enterobacteriaceae (UID5162)	99.93	0.27	0	Escherichia coli	PASS	PASS	PASS	PASS	PASS	O153:H2	O153	H2	-:H2	O153:H2	O153:H2	O153:H2	O153:H2	PASS (REPORTABLE)	NP	PM	PM	PM	PM	PM	PM	PM	PM	PM
EC20140217	SRR12852094	5195418	117	170370	46	f__Enterobacteriaceae (UID5162)	99.93	0.1	0	Escherichia coli	PASS	PASS	PASS	PASS	PASS	O153:H21	O153	H21	-:H21	O153:H21	O153:H21	O153:H21	O153:H21	PASS (REPORTABLE)	NP	PM	PM	PM	PM	PM	PM	PM	PM	PM
EC20141070	SRR12852231	5103083	145	156892	110	f__Enterobacteriaceae (UID5162)	99.62	0.77	36.36	Escherichia coli	PASS	PASS	PASS	PASS	PASS	O153:H25	O153	H25	-:H25	O153:H25	O153:H25	O153:H25	O153:H25	PASS (REPORTABLE)	NP	PM	PM	PM	PM	PM	PM	PM	PM	PM
EC20160179	SRR12852148	4991096	161	138674	108	f__Enterobacteriaceae (UID5162)	99.93	0.1	0	Escherichia coli	PASS	PASS	PASS	PASS	PASS	O153:H25	O153	H25	-:H25	O153:H25	O153:H25	O153:H25	O153:H25	PASS (REPORTABLE)	NP	PM	PM	PM	PM	PM	PM	PM	PM	PM
EC20160980	SRR12852191	5256985	92	169064	84	f__Enterobacteriaceae (UID5162)	99.93	0.35	0	Escherichia coli KD2	PASS	PASS	PASS	PASS	PASS	O1:H6	O1	H6	O1:H6	O1:H6	O1:H6	O1:H6	O1:H6	PASS (REPORTABLE)	PM	PM	PM	PM	PM	PM	PM	PM	PM	PM
EC20161122	SRR12852190	5452340	306	101067	68	f__Enterobacteriaceae (UID5124)	99.67	0.38	0	Escherichia coli	PASS	PASS	PASS	PASS	PASS	O103:H11	O103	H11	O103:H11	O103:H11	O103:H11	O103:H11	O103:H11	PASS (REPORTABLE)	PM	PM	PM	PM	PM	PM	PM	PM	PM	PM
EC20161686	SRR12852247	5449322	298	104234	95	f__Enterobacteriaceae (UID5124)	99.67	0.38	0	Escherichia coli	PASS	PASS	PASS	PASS	PASS	O103:H11	O103	H11	O103:H11	O103:H11	O103:H11	O103:H11	O103:H11	PASS (REPORTABLE)	PM	PM	PM	PM	PM	PM	PM	PM	PM	PM
EC20161808	SRR12852245	5386672	172	140023	70	f__Enterobacteriaceae (UID5162)	99.93	0.14	0	Escherichia coli	PASS	PASS	PASS	PASS	PASS	O103:H14	O103	H14	O103:H14	O103:H14	O103:H14	O103:H14	O103:H14	PASS (REPORTABLE)	PM	PM	PM	PM	PM	PM	PM	PM	PM	PM
EC20160032	SRR12852154	4732594	65	271202	108	f__Enterobacteriaceae (UID5162)	99.93	0.1	0	Escherichia coli	PASS	PASS	PASS	PASS	PASS	O103:H16	O103	H16	O103:H16	O103:H16	O103:H16	O103:H16	O103:H16	PASS (REPORTABLE)	PM	PM	PM	PM	PM	PM	PM	PM	PM	PM
EC20160422	SRR12852203	5557371	288	136318	54	f__Enterobacteriaceae (UID5162)	99.93	0.28	0	Escherichia coli O103:H2 str. CVM9450	PASS	PASS	PASS	PASS	PASS	O103:H2	O103	H2	O103:H2	O103:H2	O103:H2	O103:H2	O103:H2	PASS (REPORTABLE)	PM	PM	PM	PM	PM	PM	PM	PM	PM	PM
EC20161819	SRR12852242	5254495	142	113463	73	f__Enterobacteriaceae (UID5162)	99.93	0.16	0	Escherichia coli	PASS	PASS	PASS	PASS	PASS	O103:H2	O103	H2	O103:H2	O103:H2	O103:H2	O103:H2	O103:H2	PASS (REPORTABLE)	PM	PM	PM	PM	PM	PM	PM	PM	PM	PM
EC20161820	SRR12852241	5219378	152	125956	51	f__Enterobacteriaceae (UID5162)	99.93	0.12	0	Escherichia coli	PASS	PASS	PASS	PASS	PASS	O103:H21	O103	H21	O103:H21	O103:H21	O103:H21	O103:H21	O103:H21	PASS (REPORTABLE)	PM	PM	PM	PM	PM	PM	PM	PM	PM	PM
EC20141081	SRR12852229	5349825	261	102929	86	f__Enterobacteriaceae (UID5162)	99.93	0.1	0	Escherichia coli O103:H25 str. CVM9340	PASS	PASS	PASS	PASS	PASS	O103:H25	O103	H25	O103:H25	O103:H25	O103:H25	O103:H25	O103:H25	PASS (REPORTABLE)	PM	PM	PM	PM	PM	PM	PM	PM	PM	PM
EC20151983	SRR12852177	5295874	242	125198	73	f__Enterobacteriaceae (UID5162)	99.93	0.1	0	Escherichia coli O103:H25 str. CVM9340	PASS	PASS	PASS	PASS	PASS	O103:H25	O103	H25	O103:H25	O103:H25	O103:H25	O103:H25	O103:H25	PASS (REPORTABLE)	PM	PM	PM	PM	PM	PM	PM	PM	PM	PM
EC20161818	SRR12852243	5050220	135	150166	73	f__Enterobacteriaceae (UID5162)	99.93	0.12	0	Escherichia coli	PASS	PASS	PASS	PASS	PASS	O103:H38	O103	H38	O103:H38	O103:H38	O103:H38	O103:H38	O103:H38	PASS (REPORTABLE)	PM	PM	PM	PM	PM	PM	PM	PM	PM	PM
EC20160848	SRR12852138	5105392	209	94228	56	f__Enterobacteriaceae (UID5162)	99.93	0.18	0	Escherichia coli	PASS	PASS	PASS	PASS	PASS	O108:H25	O108	H25	O108:H25	O108:H25	O108:H25	O108:H25	O108:H25	PASS (REPORTABLE)	PM	PM	PM	PM	PM	PM	PM	PM	PM	PM
EC20151985	SRR12852174	5384162	183	128662	69	f__Enterobacteriaceae (UID5124)	99.97	0.09	0	Escherichia coli	PASS	PASS	PASS	PASS	PASS	O109:H48	O109	H48	O109:H48	O109:H48	O109:H48	O109:H48	O109:H48	PASS (REPORTABLE)	PM	PM	PM	PM	PM	PM	PM	PM	PM	PM
EC20150472	SRR12852083	5240042	109	207024	50	f__Enterobacteriaceae (UID5124)	99.97	0.15	0	Escherichia coli	PASS	PASS	PASS	PASS	PASS	O182 (O109):H5	O182 (O109)	H5	O109:H5	O109:H5	O109:H5	O109:H5	O109:H5	PASS (REPORTABLE)	PM	PM	PM	PM	PM	PM	PM	PM	PM	PM
EC20151987	SRR12852173	5280259	118	217983	74	f__Enterobacteriaceae (UID5124)	99.97	0.15	0	Escherichia coli	PASS	PASS	PASS	PASS	PASS	O109:H5	O109	H5	O109:H5	O109:H5	O109:H5	O109:H5	O109:H5	PASS (REPORTABLE)	PM	PM	PM	PM	PM	PM	PM	PM	PM	PM
EC20152004	SRR12852168	5305793	103	220218	74	f__Enterobacteriaceae (UID5124)	99.97	0.15	0	Escherichia coli	PASS	PASS	PASS	PASS	PASS	O109:H5	O109	H5	O109:H5	O109:H5	O109:H5	O109:H5	O109:H5	PASS (REPORTABLE)	PM	PM	PM	PM	PM	PM	PM	PM	PM	PM
EC20160176	SRR12852149	5200722	101	221374	51	f__Enterobacteriaceae (UID5124)	99.97	0.15	0	Escherichia coli	PASS	PASS	PASS	PASS	PASS	O109:H5	O109	H5	O109:H5	O109:H5	O109:H5	O109:H5	O109:H5	PASS (REPORTABLE)	PM	PM	PM	PM	PM	PM	PM	PM	PM	PM
EC20160845	SRR12852197	5471822	145	167027	70	f__Enterobacteriaceae (UID5162)	99.93	0.1	0	Escherichia coli ECC-1470	PASS	PASS	PASS	PASS	PASS	O110:H2	O110	H2	O110:H2	O110:H2	O110:H2	O110:H2	O110:H2	PASS (REPORTABLE)	PM	PM	PM	PM	PM	PM	PM	PM	PM	PM
EC20130675	SRR12852223	6042565	396	62193	84	f__Enterobacteriaceae (UID5124)	99.67	0.84	11.11	Escherichia coli	PASS	PASS	PASS	PASS	PASS	O111:H11	O111	H11	O111:H11	O111:H11	O111:H11	O111:H11	O111:H11	PASS (REPORTABLE)	PM	PM	PM	PM	PM	PM	PM	PM	PM	PM
EC20161484	SRR12852261	5251873	312	72951	27	f__Enterobacteriaceae (UID5162)	99.87	0.12	0	Escherichia coli O111:NM str. K6895	PASS	PASS	PASS	PASS	PASS	O111:H8	O111	H8	O111:	O111:H8	O111:H8	O111:H8	O111:H8	PASS (REPORTABLE)	PM	NP	PM	PM	PM	PM	PM	PM	PM	PM
EC20152025	SRR12852161	5257289	233	117435	64	f__Enterobacteriaceae (UID5162)	99.93	0.08	0	Escherichia coli O111:NM str. 2011C-3170	PASS	PASS	PASS	PASS	PASS	O111:H8	O111	H8	O111:H8	O111:H8	O111:H8	O111:H8	O111:H8	PASS (REPORTABLE)	PM	PM	PM	PM	PM	PM	PM	PM	PM	PM
EC20170001	SRR12852239	5316447	248	97204	62	f__Enterobacteriaceae (UID5162)	99.93	0.23	0	Escherichia coli O111:NM str. 2010C-4221	PASS	PASS	PASS	PASS	PASS	O111:H8	O111	H8	O111:H8	O111:H8	O111:H8	O111:H8	O111:H8	PASS (REPORTABLE)	PM	PM	PM	PM	PM	PM	PM	PM	PM	PM
EC20170023	SRR12852114	5504371	268	97356	203	f__Enterobacteriaceae (UID5162)	99.93	0.36	0	Escherichia coli O111:NM str. 2010C-4735	PASS	PASS	PASS	PASS	PASS	O111:H8	O111	H8	O111:H8	O111:H8	O111:H8	O111:H8	O111:H8	PASS (REPORTABLE)	PM	PM	PM	PM	PM	PM	PM	PM	PM	PM
EC20170039	SRR12852106	5331382	233	109803	64	f__Enterobacteriaceae (UID5162)	99.93	0.61	22.22	Escherichia coli	PASS	PASS	PASS	PASS	PASS	O111:H8	O111	H8	O111:H8	O111:H8	O111:H8	O111:H8	O111:H8	PASS (REPORTABLE)	PM	PM	PM	PM	PM	PM	PM	PM	PM	PM
EC20151927	SRR12852207	5117267	116	177399	55	f__Enterobacteriaceae (UID5162)	99.93	0.28	0	Escherichia coli	PASS	PASS	PASS	PASS	PASS	O113:H21	O113	H21	O113:H21	O113:H21	O113:H21	O113:H21	O113:H21	PASS (REPORTABLE)	PM	PM	PM	PM	PM	PM	PM	PM	PM	PM
EC20151995	SRR12852171	5031739	121	160316	93	f__Enterobacteriaceae (UID5162)	99.93	0.28	0	Escherichia coli	PASS	PASS	PASS	PASS	PASS	O113:H21	O113	H21	O113:H21	O113:H21	O113:H21	O113:H21	O113:H21	PASS (REPORTABLE)	PM	PM	PM	PM	PM	PM	PM	PM	PM	PM
EC20170031	SRR12852109	5059270	117	156975	60	f__Enterobacteriaceae (UID5162)	99.93	0.15	0	Escherichia coli O113:H21 str. CL-3	PASS	PASS	PASS	PASS	PASS	O113:H21	O113	H21	O113:H21	O113:H21	O113:H21	O113:H21	O113:H21	PASS (REPORTABLE)	PM	PM	PM	PM	PM	PM	PM	PM	PM	PM
EC20140159	SRR12852153	4920207	162	117796	87	f__Enterobacteriaceae (UID5124)	99.97	0.26	75	Escherichia coli	PASS	PASS	PASS	PASS	PASS	O113:H4	O113	H4	O113:H4	O113:H4	O113:H4	O113:H4	O113:H4	PASS (REPORTABLE)	PM	PM	PM	PM	PM	PM	PM	PM	PM	PM
EC20141068	SRR12852232	5041842	218	88511	103	f__Enterobacteriaceae (UID5124)	99.97	0.26	75	Escherichia coli	PASS	PASS	PASS	PASS	PASS	O113:H4	O113	H4	O113:H4	O113:H4	O113:H4	O113:H4	O113:H4	PASS (REPORTABLE)	PM	PM	PM	PM	PM	PM	PM	PM	PM	PM
EC20141098	SRR12852226	5278247	192	123951	87	f__Enterobacteriaceae (UID5162)	99.93	0.1	0	Escherichia coli	PASS	PASS	PASS	PASS	PASS	O116:H16	O116	H16	O116:H16	O116:H16	O116:H16	O116:H16	O116:H16	PASS (REPORTABLE)	PM	PM	PM	PM	PM	PM	PM	PM	PM	PM
EC20161488	SRR12852258	5276588	199	121373	52	f__Enterobacteriaceae (UID5162)	99.93	0.1	0	Escherichia coli	PASS	PASS	PASS	PASS	PASS	O116:H16	O116	H16	O116:H16	O116:H16	O116:H16	O116:H16	O116:H16	PASS (REPORTABLE)	PM	PM	PM	PM	PM	PM	PM	PM	PM	PM
EC20120655	SRR12852234	5126192	189	145911	55	f__Enterobacteriaceae (UID5162)	99.93	0.31	0	Escherichia coli O121:H19 str. 2011C-3609	PASS	PASS	PASS	PASS	PASS	O121:H19	O121	H19	O121:H19	O121:H19	D7/O121:H19	O121:H19	O121:H19	PASS (REPORTABLE)	PM	PM	PM	PM	AM	PM	PM	PM	PM	PM
EC20141258	SRR12852218	5410883	250	118416	68	f__Enterobacteriaceae (UID5162)	99.89	0.51	0	Escherichia coli O121:H19 str. MT#2	PASS	PASS	PASS	PASS	PASS	O121:H19	O121	H19	O121:H19	O121:H19	D7/O121:H19	O121:H19	O121:H19	PASS (REPORTABLE)	PM	PM	PM	PM	AM	PM	PM	PM	PM	PM
EC20161836	SRR12852240	5268844	70	240968	105	f__Enterobacteriaceae (UID5124)	99.97	0.24	0	Escherichia coli	PASS	PASS	PASS	PASS	PASS	O121:H46	O121	H46	O121:H46	O121:H46	D7/O121:H46	O121:H46	O121:H46	PASS (REPORTABLE)	PM	PM	PM	PM	AM	PM	PM	PM	PM	PM
EC20160974	SRR12852192	5202966	110	157031	67	f__Enterobacteriaceae (UID5162)	99.93	0.31	0	Escherichia coli O121:H7 str. 2009C-3299	PASS	PASS	PASS	PASS	PASS	O121:H7	O121	H7	O121:H7	O121:H7	D7/O121:H7	O121:H7	O121:H7	PASS (REPORTABLE)	PM	PM	PM	PM	AM	PM	PM	PM	PM	PM
EC20160491	SRR12852199	4890835	107	185560	68	f__Enterobacteriaceae (UID5162)	99.93	0.1	0	Escherichia coli	PASS	PASS	PASS	PASS	PASS	O125abc:H12	O125abc	H12	O125ab:H12	O125:H12	O125:H12	O125:H12	O125:H12	PASS (REPORTABLE)	PM	PM	PM	PM	PM	PM	PM	PM	PM	PM
EC20141250	SRR12852221	5054727	133	140256	60	f__Enterobacteriaceae (UID5162)	99.93	0.21	0	Escherichia coli	PASS	PASS	PASS	PASS	PASS	O126:H8	O126	H8	O126:H8	O126:H8	O126:H8	O126:H8	O126:H8	PASS (REPORTABLE)	PM	PM	PM	PM	PM	PM	PM	PM	PM	PM
EC20152021	SRR12852162	5088994	155	120952	75	f__Enterobacteriaceae (UID5162)	99.93	0.25	0	Escherichia coli	PASS	PASS	PASS	PASS	PASS	O126:H8	O126	H8	O126:H8	O126:H8	O126:H8	O126:H8	O126:H8	PASS (REPORTABLE)	PM	PM	PM	PM	PM	PM	PM	PM	PM	PM
EC20141096	SRR12852227	5022247	112	150029	134	f__Enterobacteriaceae (UID5162)	99.93	0.36	25	Escherichia coli	PASS	PASS	PASS	PASS	PASS	O130:H11	O130	H11	O130:H11	O130:H11	D6/O130:H11	O130:H11	O130:H11	PASS (REPORTABLE)	PM	PM	PM	PM	AM	PM	PM	PM	PM	PM
EC20161471	SRR12852181	5157013	124	150029	61	f__Enterobacteriaceae (UID5162)	99.93	0.23	0	Escherichia coli	PASS	PASS	PASS	PASS	PASS	O130:H11	O130	H11	O130:H11	O130:H11	D6/O130:H11	O130:H11	O130:H11	PASS (REPORTABLE)	PM	PM	PM	PM	AM	PM	PM	PM	PM	PM
EC20170044	SRR12852103	5216383	217	68099	88	f__Enterobacteriaceae (UID5162)	99.93	0.14	0	Escherichia coli	PASS	PASS	PASS	PASS	PASS	O136:H12	O136	H12	O136:H12	O136:H12	uncertain:H12	O136:H12	O136:H12	PASS (REPORTABLE)	PM	PM	PM	PM	NP	PM	PM	PM	PM	PM
EC20140162	SRR12852200	5392412	279	59023	90	f__Enterobacteriaceae (UID5162)	99.93	0.14	0	Escherichia coli	PASS	PASS	PASS	PASS	PASS	O136:H12	O136	H12	O136:H12	O136:H12	O136:H12	O136:H12	O136:H12	PASS (REPORTABLE)	PM	PM	PM	PM	PM	PM	PM	PM	PM	PM
EC20152018	SRR12852163	5164616	205	83024	63	f__Enterobacteriaceae (UID5162)	99.93	0.14	0	Escherichia coli	PASS	PASS	PASS	PASS	PASS	O136:H12	O136	H12	O136:H12	O136:H12	O136:H12	O136:H12	O136:H12	PASS (REPORTABLE)	PM	PM	PM	PM	PM	PM	PM	PM	PM	PM
EC20141060	SRR12852233	5270676	158	106175	71	f__Enterobacteriaceae (UID5162)	99.93	0.14	0	Escherichia coli	PASS	PASS	PASS	PASS	PASS	O136:H16	O136	H16	O136:H16	O136:H16	O136:H16	O136:H16	O136:H16	PASS (REPORTABLE)	PM	PM	PM	PM	PM	PM	PM	PM	PM	PM
EC20161476	SRR12852265	5263300	195	118796	57	f__Enterobacteriaceae (UID5162)	99.9	0.14	0	Escherichia coli	PASS	PASS	PASS	PASS	PASS	O136:H16	O136	H16	O136:H16	O136:H16	O136:H16	O136:H16	O136:H16	PASS (REPORTABLE)	PM	PM	PM	PM	PM	PM	PM	PM	PM	PM
EC20152488	SRR12852158	5062886	106	160432	59	f__Enterobacteriaceae (UID5162)	99.93	0.1	0	Escherichia coli	PASS	PASS	PASS	PASS	PASS	O139:H19	O139	H19	O139:H19	O139:H19	O139:H19	O139:H19	O139:H19	PASS (REPORTABLE)	PM	PM	PM	PM	PM	PM	PM	PM	PM	PM
EC20140607	SRR12852091	5129504	126	135565	58	f__Enterobacteriaceae (UID5162)	99.93	0.1	0	Escherichia coli	PASS	PASS	PASS	PASS	PASS	O139:H19	O139	H19	O139:H19	O139:H19	O139:H19	O139:H19	O139:H19	PASS (REPORTABLE)	PM	PM	PM	PM	PM	PM	PM	PM	PM	PM
EC20170531	SRR12852132	5459133	325	50916	77	f__Enterobacteriaceae (UID5124)	99.97	0.64	16.67	Escherichia coli	PASS	PASS	PASS	PASS	PASS	O142:H27	O142	H27	O142:H27	O142:H27	O142:H27	O142:H27	O142:H27	PASS (REPORTABLE)	PM	PM	PM	PM	PM	PM	PM	PM	PM	PM
EC20170791	SRR12852130	5430773	238	130988	78	f__Enterobacteriaceae (UID5124)	100	0.26	0	Escherichia coli	PASS	PASS	PASS	PASS	PASS	O145:H25	O145	H25	O145:H25	O145:H25	O145:H25	O145:H25	O145:H25	PASS (REPORTABLE)	PM	PM	PM	PM	PM	PM	PM	PM	PM	PM
EC20161509	SRR12852248	5005835	157	208094	90	f__Enterobacteriaceae (UID5124)	99.97	0.21	0	Escherichia coli	PASS	PASS	PASS	PASS	PASS	O145:H34	O145	H34	O145:H34	O145:H34	O145:H34	O145:H34	O145:H34	PASS (REPORTABLE)	PM	PM	PM	PM	PM	PM	PM	PM	PM	PM
EC20170036	SRR12852107	5014089	161	207867	110	f__Enterobacteriaceae (UID5124)	99.97	0.21	0	Escherichia coli	PASS	PASS	PASS	PASS	PASS	O145:H34	O145	H34	O145:H34	O145:H34	O145:H34	O145:H34	O145:H34	PASS (REPORTABLE)	PM	PM	PM	PM	PM	PM	PM	PM	PM	PM
EC20151517	SRR12852213	5307955	280	83296	93	f__Enterobacteriaceae (UID5162)	99.93	0.34	0	Escherichia coli	PASS	PASS	PASS	PASS	PASS	O146:H8	O146	H8	O146:H8	O146:H8	O146:H8	O146:H8	O146:H8	PASS (REPORTABLE)	PM	PM	PM	PM	PM	PM	PM	PM	PM	PM
EC20152530	SRR12852157	4845516	62	231661	116	f__Enterobacteriaceae (UID5124)	99.97	0.04	0	Escherichia coli UMEA 3671-1	PASS	PASS	PASS	PASS	PASS	O149:H20	O149	H20	O149:H20	O149:H20	B1/O149:H20	O149:H20	O149:H20	PASS (REPORTABLE)	PM	PM	PM	PM	AM	PM	PM	PM	PM	PM
EC20170893	SRR12852128	5312334	160	103680	78	f__Enterobacteriaceae (UID5124)	99.97	0.33	0	Escherichia coli 7-233-03_S4_C2	PASS	PASS	PASS	PASS	PASS	O15:H16	O15	H16	O15:H16	O15:H16	O15:H16	O15:H16	O15:H16	PASS (REPORTABLE)	PM	PM	PM	PM	PM	PM	PM	PM	PM	PM
EC20170369	SRR12852134	5100560	188	105944	108	f__Enterobacteriaceae (UID5162)	99.93	0.1	0	Escherichia coli	PASS	PASS	PASS	PASS	PASS	O156:H25	O156	H25	O156:H25	O156:H25	O156:H25	O156:H25	O156:H25	PASS (REPORTABLE)	PM	PM	PM	PM	PM	PM	PM	PM	PM	PM
EC20151708	SRR12852210	4849632	92	165597	98	f__Enterobacteriaceae (UID5124)	99.97	0.56	0	Escherichia coli 8.0566	PASS	PASS	PASS	PASS	PASS	O157:H12	O157	H12	O157:H12	O157:H12	O157:H12	O157:H12	O157:H12	PASS (REPORTABLE)	PM	PM	PM	PM	PM	PM	PM	PM	PM	PM
EC20152398	SRR12852159	5058468	173	89174	75	f__Enterobacteriaceae (UID5162)	99.93	0.2	0	Escherichia coli 3006	PASS	PASS	PASS	PASS	PASS	O157:H16	O157	H16	O157:H16	O157:H16	O157:H16	O157:H16	O157:H16	PASS (REPORTABLE)	PM	PM	PM	PM	PM	PM	PM	PM	PM	PM
EC20160351	SRR12852204	5165877	154	142261	94	f__Enterobacteriaceae (UID5162)	99.93	0.3	0	Escherichia coli N1	PASS	PASS	PASS	PASS	PASS	O157:H29	O157	H29	O157:H29	O157:H29	O157:H29	O157:H29	O157:H29	PASS (REPORTABLE)	PM	PM	PM	PM	PM	PM	PM	PM	PM	PM
EC20151726	SRR12852208	4820947	99	162838	117	f__Enterobacteriaceae (UID5162)	99.93	0.1	0	Escherichia coli O157 str. NCCP15738	PASS	PASS	PASS	PASS	PASS	O157:H42	O157	H42	O157:H42	O157:H42	O157:H42	O157:H42	O157:H42	PASS (REPORTABLE)	PM	PM	PM	PM	PM	PM	PM	PM	PM	PM
EC20151709	SRR12852209	4979469	95	288111	110	f__Enterobacteriaceae (UID5162)	99.93	0.17	0	Escherichia coli O157:H43	PASS	PASS	PASS	PASS	PASS	O157:H43	O157	H43	O157:H43	O157:H43	O157:H43	O157:H43	O157:H43	PASS (REPORTABLE)	PM	PM	PM	PM	PM	PM	PM	PM	PM	PM
EC20160436	SRR12852201	4701785	90	155522	49	f__Enterobacteriaceae (UID5124)	99.97	0.11	0	Escherichia coli	PASS	PASS	PASS	PASS	PASS	O157:H45	O157	H45	O157:H45	O157:H45	O157:H45	O157:H45	O157:H45	PASS (REPORTABLE)	PM	PM	PM	PM	PM	PM	PM	PM	PM	PM
EC20170032	SRR12852108	5381730	188	158564	93	f__Enterobacteriaceae (UID5124)	99.67	0.33	0	Escherichia coli C354_03B	PASS	PASS	PASS	PASS	PASS	O157:H7	O157	H7	O157:H7	O157:H7	O157:H7	O157:H7	O157:H7	PASS (REPORTABLE)	PM	PM	PM	PM	PM	PM	PM	PM	PM	PM
EC20152009	SRR12852165	5200596	98	184099	61	f__Enterobacteriaceae (UID5162)	99.93	0.25	0	Escherichia coli	PASS	PASS	PASS	PASS	PASS	O159:H19	O159	H19	O159:H19	O159:H19	O159/OX10:H19	O159:H19	O159:H19	PASS (REPORTABLE)	PM	PM	PM	PM	AM	PM	PM	PM	PM	PM
EC20160181	SRR12852147	5079227	96	196038	78	f__Enterobacteriaceae (UID5162)	99.93	0.38	0	Escherichia coli	PASS	PASS	PASS	PASS	PASS	O159:H19	O159	H19	O159:H19	O159:H19	O159/OX10:H19	O159:H19	O159:H19	PASS (REPORTABLE)	PM	PM	PM	PM	AM	PM	PM	PM	PM	PM
EC20140174	SRR12852266	5153936	337	31555	18	f__Enterobacteriaceae (UID5124)	99.93	0.48	37.5	Escherichia coli	PASS	PASS	PASS	PASS	PASS	O160:H12	O160	H12	O160:H12	O160:H12	O160:H12	O160:H12	O160:H12	PASS (REPORTABLE)	PM	PM	PM	PM	PM	PM	PM	PM	PM	PM
EC20161473	SRR12852180	5110163	93	187479	68	f__Enterobacteriaceae (UID5162)	99.93	0.14	0	Escherichia coli	PASS	PASS	PASS	PASS	PASS	O163:H19	O163	H19	O163:H19	O163:H19	O163/OX21:H19	O163:H19	O163:H19	PASS (REPORTABLE)	PM	PM	PM	PM	AM	PM	PM	PM	PM	PM
EC20140178	SRR12852255	5146234	250	96141	64	f__Enterobacteriaceae (UID5162)	99.59	0.41	33.33	Escherichia coli O165:H25 str. 2010C-4874	PASS	PASS	PASS	PASS	PASS	O165:H25	O165	H25	O165:H25	O165:H25	O165:H25	O165:H25	O165:H25	PASS (REPORTABLE)	PM	PM	PM	PM	PM	PM	PM	PM	PM	PM
EC20152005	SRR12852167	5050338	226	96291	56	f__Enterobacteriaceae (UID5162)	99.59	0.41	33.33	Escherichia coli	PASS	PASS	PASS	PASS	PASS	O165:H25	O165	H25	O165:H25	O165:H25	O165:H25	O165:H25	O165:H25	PASS (REPORTABLE)	PM	PM	PM	PM	PM	PM	PM	PM	PM	PM
EC20161485	SRR12852260	5186691	124	180777	73	f__Enterobacteriaceae (UID5124)	99.97	0.12	0	Escherichia coli KTE147	PASS	PASS	PASS	PASS	PASS	O166:H15	O166	H15	O166:H15	O166:H15	O166:H15	O166:H15	O166:H15	PASS (REPORTABLE)	PM	PM	PM	PM	PM	PM	PM	PM	PM	PM
EC20151982	SRR12852178	5340876	158	174589	69	f__Enterobacteriaceae (UID5162)	99.93	0.1	0	Escherichia coli	PASS	PASS	PASS	PASS	PASS	O168:H8	O168	H8	O168:H8	O168:H8	D4/O168/OX6:H8	O168:H8	O168:H8	PASS (REPORTABLE)	PM	PM	PM	PM	AM	PM	PM	PM	PM	PM
EC20170485	SRR12852102	5338942	186	155006	79	f__Enterobacteriaceae (UID5162)	99.93	0.1	0	Escherichia coli	PASS	PASS	PASS	PASS	PASS	O174:H21	O174	H21	O174:H21	O174:H21	O174:H21	O174:H21	O174:H21	PASS (REPORTABLE)	PM	PM	PM	PM	PM	PM	PM	PM	PM	PM
EC20150536	SRR12852146	5767232	370	67117	47	f__Enterobacteriaceae (UID5124)	99.97	0.06	0	Escherichia coli	PASS	PASS	PASS	PASS	PASS	O176:H4	O176	H4	O176:H4	O176:H4	O176:H4	O176:H4	O176:H4	PASS (REPORTABLE)	PM	PM	PM	PM	PM	PM	PM	PM	PM	PM
EC20141073	SRR12852230	5013914	290	81486	90	f__Enterobacteriaceae (UID5124)	99.85	0.09	0	Escherichia coli	PASS	PASS	PASS	PASS	PASS	O177:H25	O177	H25	O177:H25	O177:H25	O177:H25	O177:H25	O177:H25	PASS (REPORTABLE)	PM	PM	PM	PM	PM	PM	PM	PM	PM	PM
EC20161179	SRR12852186	5067599	284	68964	70	f__Enterobacteriaceae (UID5124)	100	0.16	0	Escherichia coli	PASS	PASS	PASS	PASS	PASS	O177:H25	O177	H25	O177:H25	O177:H25	O177:H25	O177:H25	O177:H25	PASS (REPORTABLE)	PM	PM	PM	PM	PM	PM	PM	PM	PM	PM
EC20170042	SRR12852104	5160413	253	94951	81	f__Enterobacteriaceae (UID5124)	100	0.09	0	Escherichia coli	PASS	PASS	PASS	PASS	PASS	O177:H25	O177	H25	O177:H25	O177:H25	O177:H25	O177:H25	O177:H25	PASS (REPORTABLE)	PM	PM	PM	PM	PM	PM	PM	PM	PM	PM
EC20151984	SRR12852176	5104791	154	141055	62	f__Enterobacteriaceae (UID5162)	99.93	0.18	0	Escherichia coli	PASS	PASS	PASS	PASS	PASS	O179:H8	O179	H8	O179:H8	O179:H8	O179:H8	O179:H8	O179:H8	PASS (REPORTABLE)	PM	PM	PM	PM	PM	PM	PM	PM	PM	PM
EC20140827	SRR12852090	5183097	152	135099	52	f__Enterobacteriaceae (UID5162)	99.93	0.66	20	Escherichia coli	PASS	PASS	PASS	PASS	PASS	O181:H49	O181	H49	O181:H49	O181:H49	O181:H49	O181:H49	O181:H49	PASS (REPORTABLE)	PM	PM	PM	PM	PM	PM	PM	PM	PM	PM
EC20170330	SRR12852135	5178989	223	86842	61	f__Enterobacteriaceae (UID5162)	99.93	0.41	0	Escherichia coli	PASS	PASS	PASS	PASS	PASS	O182 (O109):H25	O182 (O109)	H25	O182:H25	O182:H25	O182:H25	O182:H25	O182:H25	PASS (REPORTABLE)	PM	PM	PM	PM	PM	PM	PM	PM	PM	PM
EC20140304	SRR12852100	5355659	228	97262	61	f__Enterobacteriaceae (UID5162)	99.93	0.41	0	Escherichia coli	PASS	PASS	PASS	PASS	PASS	O182:H25	O182	H25	O182:H25	O182:H25	O182:H25	O182:H25	O182:H25	PASS (REPORTABLE)	PM	PM	PM	PM	PM	PM	PM	PM	PM	PM
EC20151988	SRR12852172	5218801	242	97262	81	f__Enterobacteriaceae (UID5162)	99.93	0.41	0	Escherichia coli	PASS	PASS	PASS	PASS	PASS	O182:H25	O182	H25	O182:H25	O182:H25	O182:H25	O182:H25	O182:H25	PASS (REPORTABLE)	PM	PM	PM	PM	PM	PM	PM	PM	PM	PM
EC20170374	SRR12852133	5247407	236	97262	120	f__Enterobacteriaceae (UID5162)	99.93	0.41	0	Escherichia coli	PASS	PASS	PASS	PASS	PASS	O182:H25	O182	H25	O182:H25	O182:H25	O182:H25	O182:H25	O182:H25	PASS (REPORTABLE)	PM	PM	PM	PM	PM	PM	PM	PM	PM	PM
EC20170040	SRR12852105	4899489	62	258875	62	f__Enterobacteriaceae (UID5162)	99.93	0.14	0	Escherichia coli	PASS	PASS	PASS	PASS	PASS	O185:H7	O185	H7	O185:H7	O185:H7	O185:H7	O185:H7	O185:H7	PASS (REPORTABLE)	PM	PM	PM	PM	PM	PM	PM	PM	PM	PM
EC20130033	SRR12852097	4955149	87	205548	59	f__Enterobacteriaceae (UID5162)	99.93	0.1	0	Escherichia coli	PASS	PASS	PASS	PASS	PASS	O185:H7	O185	H7	O185:H7	O185:H7	O185:H7	O185:H7	O185:H7	PASS (REPORTABLE)	PM	PM	PM	PM	PM	PM	PM	PM	PM	PM
EC20140171	SRR12852189	4901517	107	148722	65	f__Enterobacteriaceae (UID5124)	99.97	0.33	0	Escherichia coli	PASS	PASS	PASS	PASS	PASS	O187:H52	O187	H52	O187:H52	O187:H52	O187:H52	O187:H52	O187:H52	PASS (REPORTABLE)	PM	PM	PM	PM	PM	PM	PM	PM	PM	PM
EC20152006	SRR12852166	4878838	112	148722	65	f__Enterobacteriaceae (UID5124)	99.97	0.33	0	Escherichia coli	PASS	PASS	PASS	PASS	PASS	O187:H52	O187	H52	O187:H52	O187:H52	O187:H52	O187:H52	O187:H52	PASS (REPORTABLE)	PM	PM	PM	PM	PM	PM	PM	PM	PM	PM
EC20141256	SRR12852219	5202549	184	158627	68	f__Enterobacteriaceae (UID5162)	99.93	0.1	0	Escherichia coli	PASS	PASS	PASS	PASS	PASS	O22:H8	O22	H8	O22:H8	O22:H8	O22:H8	O22:H8	O22:H8	PASS (REPORTABLE)	PM	PM	PM	PM	PM	PM	PM	PM	PM	PM
EC20160149	SRR12852152	5113433	123	144117	69	f__Enterobacteriaceae (UID5162)	99.93	0.1	0	Escherichia coli	PASS	PASS	PASS	PASS	PASS	O22:H8	O22	H8	O22:H8	O22:H8	O22:H8	O22:H8	O22:H8	PASS (REPORTABLE)	PM	PM	PM	PM	PM	PM	PM	PM	PM	PM
EC20161499	SRR12852252	5195425	200	112183	46	f__Enterobacteriaceae (UID5162)	99.93	0.1	0	Escherichia coli	PASS	PASS	PASS	PASS	PASS	O22:H8	O22	H8	O22:H8	O22:H8	O22:H8	O22:H8	O22:H8	PASS (REPORTABLE)	PM	PM	PM	PM	PM	PM	PM	PM	PM	PM
EC20162006	SRR12852137	5293141	110	189097	94	f__Enterobacteriaceae (UID5162)	99.93	0.18	0	Escherichia coli MC6003	PASS	PASS	PASS	PASS	PASS	O23:H15	O23	H15	O23:H15	O23:H15	O23:H15	O23:H15	O23:H15	PASS (REPORTABLE)	PM	PM	PM	PM	PM	PM	PM	PM	PM	PM
EC20160801	SRR12852141	5068022	84	156057	49	f__Enterobacteriaceae (UID5124)	99.97	0.04	0	Escherichia coli	PASS	PASS	PASS	PASS	PASS	O25:H38	O25	H38	O25:H38	O25:H38	O25:H38	O25:H38	O25:H38	PASS (REPORTABLE)	PM	PM	PM	PM	PM	PM	PM	PM	PM	PM
EC20141252	SRR12852220	5551329	291	95718	53	f__Enterobacteriaceae (UID5124)	99.97	0.38	0	Escherichia coli	PASS	PASS	PASS	PASS	PASS	O26:H11	O26	H11	O26:H11	O26:H11	O26:H11	O26:H11	O26:H11	PASS (REPORTABLE)	PM	PM	PM	PM	PM	PM	PM	PM	PM	PM
EC20161475	SRR12852179	5908403	356	89273	60	f__Enterobacteriaceae (UID5124)	99.97	0.36	0	Escherichia coli O26:H11 str. 2011C-3270	PASS	PASS	PASS	PASS	PASS	O26:H11	O26	H11	O26:H11	O26:H11	O26:H11	O26:H11	O26:H11	PASS (REPORTABLE)	PM	PM	PM	PM	PM	PM	PM	PM	PM	PM
EC20160010	SRR12852156	4815146	68	162865	90	f__Enterobacteriaceae (UID5124)	99.97	0.33	0	Escherichia coli	PASS	PASS	PASS	PASS	PASS	O26:H32	O26	H32	O26:H32	O26:H32	O26:H32	O26:H32	O26:H32	PASS (REPORTABLE)	PM	PM	PM	PM	PM	PM	PM	PM	PM	PM
EC20140984	SRR12852087	5009983	91	174415	76	f__Enterobacteriaceae (UID5162)	99.93	0.1	0	Escherichia coli 3.3884	PASS	PASS	PASS	PASS	PASS	O28ab:H25	O28ab	H25	O28ab:H25	O28:H25	O28:H25	O28:H25	O28:H25	PASS (REPORTABLE)	PM	PM	PM	PM	PM	PM	PM	PM	PM	PM
EC20170030	SRR12852110	5368751	231	68882	98	f__Enterobacteriaceae (UID5162)	99.85	0.14	0	Escherichia coli	PASS	PASS	PASS	PASS	PASS	O3:H12	O3	H12	O3:H12	O3:H12	O3:H12	O3:H12	O3:H12	PASS (REPORTABLE)	PM	PM	PM	PM	PM	PM	PM	PM	PM	PM
EC20170017	SRR12852238	5146207	124	126645	80	f__Enterobacteriaceae (UID5162)	99.93	0.1	0	Escherichia coli	PASS	PASS	PASS	PASS	PASS	O36:H5	O36	H5	O36:H5	O36:H5	O36:H5	O36:H5	O36:H5	PASS (REPORTABLE)	PM	PM	PM	PM	PM	PM	PM	PM	PM	PM
EC20160960	SRR12852193	5284115	76	266031	57	f__Enterobacteriaceae (UID5162)	99.93	0.15	0	Escherichia coli BIDMC 59	PASS	PASS	PASS	PASS	PASS	O39:H28	O39	H28	O39:H28	O39:H28	O39:H28	O39:H28	O39:H28	PASS (REPORTABLE)	PM	PM	PM	PM	PM	PM	PM	PM	PM	PM
EC20152023	SRR12852144	5306490	208	135376	51	f__Enterobacteriaceae (UID5162)	99.93	0.19	0	Escherichia coli	PASS	PASS	PASS	PASS	PASS	O4:H2	O4	H2	O4:H2	O4:H2	O4:H2	O4:H2	O4:H2	PASS (REPORTABLE)	PM	PM	PM	PM	PM	PM	PM	PM	PM	PM
EC20160285	SRR12852143	4960323	97	180678	61	f__Enterobacteriaceae (UID5162)	99.93	0.21	0	Escherichia coli	PASS	PASS	PASS	PASS	PASS	O43:H2	O43	H2	O43:H2	O43:H2	O43:H2	O43:H2	O43:H2	PASS (REPORTABLE)	PM	PM	PM	PM	PM	PM	PM	PM	PM	PM
EC20140980	SRR12852131	5332356	235	117893	80	f__Enterobacteriaceae (UID5162)	99.93	0.28	0	Escherichia coli ATCC BAA-2215	PASS	PASS	PASS	PASS	PASS	O45:H2	O45	H2	O45:H2	O45:H2	O45:H2	O45:H2	O45:H2	PASS (REPORTABLE)	PM	PM	PM	PM	PM	PM	PM	PM	PM	PM
EC20161463	SRR12852183	5525194	264	86144	44	f__Enterobacteriaceae (UID5162)	99.93	0.16	0	Escherichia coli	PASS	PASS	PASS	PASS	PASS	O45:H2	O45	H2	O45:H2	O45:H2	O45:H2	O45:H2	O45:H2	PASS (REPORTABLE)	PM	PM	PM	PM	PM	PM	PM	PM	PM	PM
EC20170019	SRR12852237	5508009	219	86144	68	f__Enterobacteriaceae (UID5162)	99.93	0.16	0	Escherichia coli	PASS	PASS	PASS	PASS	PASS	O45:H2	O45	H2	O45:H2	O45:H2	O45:H2	O45:H2	O45:H2	PASS (REPORTABLE)	PM	PM	PM	PM	PM	PM	PM	PM	PM	PM
EC20160944	SRR12852194	5102686	163	118708	58	f__Enterobacteriaceae (UID5162)	99.93	0.23	0	Escherichia coli UMEA 3176-1	PASS	PASS	PASS	PASS	PASS	O45:H4	O45	H4	O45:H4	O45:H4	O45:H4	O45:H4	O45:H4	PASS (REPORTABLE)	PM	PM	PM	PM	PM	PM	PM	PM	PM	PM
EC20160837	SRR12852140	5086851	100	155711	48	f__Enterobacteriaceae (UID5162)	99.93	0.58	25	Escherichia coli	PASS	PASS	PASS	PASS	PASS	O48:H21	O48	H21	O48:H21	O48:H21	O48:H21	O48:H21	O48:H21	PASS (REPORTABLE)	PM	PM	PM	PM	PM	PM	PM	PM	PM	PM
EC20140303	SRR12852111	5344475	183	122003	36	f__Enterobacteriaceae (UID5162)	99.93	0.45	0	Escherichia coli	PASS	PASS	PASS	PASS	PASS	O5:H19	O5	H19	O5:H19	O5:H19	O5:H19	O5:H19	O5:H19	PASS (REPORTABLE)	PM	PM	PM	PM	PM	PM	PM	PM	PM	PM
EC20141052	SRR12852235	5192855	172	157130	66	f__Enterobacteriaceae (UID5162)	99.93	0.53	14.29	Escherichia coli O113:H21 str. CL-3	PASS	PASS	PASS	PASS	PASS	O5:H21	O5	H21	O5:H21	O5:H21	O5:H21	O5:H21	O5:H21	PASS (REPORTABLE)	PM	PM	PM	PM	PM	PM	PM	PM	PM	PM
EC20161479	SRR12852264	5216529	175	133226	59	f__Enterobacteriaceae (UID5162)	99.93	0.3	0	Escherichia coli O113:H21 str. CL-3	PASS	PASS	PASS	PASS	PASS	O5:H21	O5	H21	O5:H21	O5:H21	O5:H21	O5:H21	O5:H21	PASS (REPORTABLE)	PM	PM	PM	PM	PM	PM	PM	PM	PM	PM
EC20140283	SRR12852244	5240329	235	92897	208	f__Enterobacteriaceae (UID5124)	99.85	0.38	0	Escherichia coli	PASS	PASS	PASS	PASS	PASS	O5:H9	O5	H9	O5:H9	O5:-	O5:uncertain	O5:H9	O5:H9	PASS (REPORTABLE)	PM	PM	PM	NP	PM	NP	PM	PM	PM	PM
EC20151980	SRR12852206	5233367	225	96959	67	f__Enterobacteriaceae (UID5124)	99.85	0.38	0	Escherichia coli	PASS	PASS	PASS	PASS	PASS	O5:H9	O5	H9	O5:H9	O5:-	O5:uncertain	O5:H9	O5:H9	PASS (REPORTABLE)	PM	PM	PM	NP	PM	NP	PM	PM	PM	PM
EC20160426	SRR12852202	5212315	223	92927	111	f__Enterobacteriaceae (UID5124)	99.85	0.38	0	Escherichia coli	PASS	PASS	PASS	PASS	PASS	O5:H9	O5	H9	O5:H9	O5:-	O5:uncertain	O5:H9	O5:H9	PASS (REPORTABLE)	PM	PM	PM	NP	PM	NP	PM	PM	PM	PM
EC20152000	SRR12852169	5342725	133	181627	65	f__Enterobacteriaceae (UID5162)	99.96	0.25	0	Escherichia coli 3-267-03_S1_C2	PASS	PASS	PASS	PASS	PASS	O51:H41	O51	H41	O51:H41	O51:H41	O51:H41	O51:H41	O51:H41	PASS (REPORTABLE)	PM	PM	PM	PM	PM	PM	PM	PM	PM	PM
EC20161487	SRR12852259	5395641	85	196732	57	f__Enterobacteriaceae (UID5124)	100	0.07	0	Escherichia coli 3-267-03_S1_C2	PASS	PASS	PASS	PASS	PASS	O51:H42	O51	H42	O51:H42	O51:H42	O51:H42	O51:H42	O51:H42	PASS (REPORTABLE)	PM	PM	PM	PM	PM	PM	PM	PM	PM	PM
EC20132353	SRR12852096	4732159	124	97956	83	f__Enterobacteriaceae (UID5162)	99.93	0.51	0	Escherichia coli 1-250-04_S3_C1	PASS	PASS	PASS	PASS	PASS	O52:H45	O52	H45	O52:H45	O52:H45	O52:H45	O52:H45	O52:H45	PASS (REPORTABLE)	PM	PM	PM	PM	PM	PM	PM	PM	PM	PM
EC20151624	SRR12852211	5244393	121	160614	56	f__Enterobacteriaceae (UID5162)	99.93	0.31	0	Escherichia coli	PASS	PASS	PASS	PASS	PASS	O55:H12	O55	H12	O55:H12	O55:H12	O55:H12	O55:H12	O55:H12	PASS (REPORTABLE)	PM	PM	PM	PM	PM	PM	PM	PM	PM	PM
EC20170029	SRR12852112	5366255	153	152918	69	f__Enterobacteriaceae (UID5162)	99.93	0.38	0	Escherichia coli	PASS	PASS	PASS	PASS	PASS	O55:H12	O55	H12	O55:H12	O55:H12	O55:H12	O55:H12	O55:H12	PASS (REPORTABLE)	PM	PM	PM	PM	PM	PM	PM	PM	PM	PM
EC20131908	SRR12852175	5045190	68	388937	76	f__Enterobacteriaceae (UID5124)	99.97	0.07	0	Escherichia coli A35218R	PASS	PASS	PASS	PASS	PASS	O6:H31	O6	H31	O6:H31	O6:H31	O6:H31	O6:H31	O6:H31	PASS (REPORTABLE)	PM	PM	PM	PM	PM	PM	PM	PM	PM	PM
EC20141007	SRR12852120	4963202	110	169157	86	f__Enterobacteriaceae (UID5162)	99.93	0.1	0	Escherichia coli 0.1288	PASS	PASS	PASS	PASS	PASS	O6:H34	O6	H34	O6:H34	O6:H34	O6:H34	O6:H34	O6:H34	PASS (REPORTABLE)	PM	PM	PM	PM	PM	PM	PM	PM	PM	PM
EC20161470	SRR12852182	4919397	86	186326	71	f__Enterobacteriaceae (UID5162)	99.93	0.1	0	Escherichia coli 0.1288	PASS	PASS	PASS	PASS	PASS	O6:H34	O6	H34	O6:H34	O6:H34	O6:H34	O6:H34	O6:H34	PASS (REPORTABLE)	PM	PM	PM	PM	PM	PM	PM	PM	PM	PM
EC20161495	SRR12852254	4965320	112	244887	86	f__Enterobacteriaceae (UID5124)	99.79	0.04	0	Escherichia coli	PASS	PASS	PASS	PASS	PASS	O63:H6	O63	H6	O63:H6	O63:H6	O63:H6	O63:H6	O63:H6	PASS (REPORTABLE)	PM	PM	PM	PM	PM	PM	PM	PM	PM	PM
EC20161508	SRR12852249	4932822	103	249067	61	f__Enterobacteriaceae (UID5124)	99.79	0.04	0	Escherichia coli	PASS	PASS	PASS	PASS	PASS	O63:H6	O63	H6	O63:H6	O63:H6	O63:H6	O63:H6	O63:H6	PASS (REPORTABLE)	PM	PM	PM	PM	PM	PM	PM	PM	PM	PM
EC20160867	SRR12852196	5672333	346	100853	61	f__Enterobacteriaceae (UID5124)	99.97	0.38	0	Escherichia coli O69:H11 str. 07-3763	PASS	PASS	PASS	PASS	PASS	O69:H11	O69	H11	O69:H11	O69:H11	O69:H11	O69:H11	O69:H11	PASS (REPORTABLE)	PM	PM	PM	PM	PM	PM	PM	PM	PM	PM
EC20161505	SRR12852250	5317523	89	162654	64	f__Enterobacteriaceae (UID5162)	99.93	0.2	0	Escherichia coli	PASS	PASS	PASS	PASS	PASS	O7:H6	O7	H6	O7:H6	O7:H6	O7:H6	O7:H6	O7:H6	PASS (REPORTABLE)	PM	PM	PM	PM	PM	PM	PM	PM	PM	PM
EC20161480	SRR12852263	5368254	74	265772	73	f__Enterobacteriaceae (UID5124)	99.97	0.04	0	Escherichia coli KOEGE 56 (169a)	PASS	PASS	PASS	PASS	PASS	O7:H7	O7	H7	O7:H7	O7:H7	O7:H7	O7:H7	O7:H7	PASS (REPORTABLE)	PM	PM	PM	PM	PM	PM	PM	PM	PM	PM
EC20170223	SRR12852118	4749784	116	129888	82	f__Enterobacteriaceae (UID5162)	99.93	0.1	0	Escherichia coli FCP1	PASS	PASS	PASS	PASS	PASS	O70:H10	O70	H10	O70:H10	O70:H10	O70:H10	O70:H10	O70:H10	PASS (REPORTABLE)	PM	PM	PM	PM	PM	PM	PM	PM	PM	PM
EC20150831	SRR12852122	5284369	237	85416	65	f__Enterobacteriaceae (UID5162)	99.93	0.19	0	Escherichia coli	PASS	PASS	PASS	PASS	PASS	O70:H11	O70	H11	O70:H11	O70:H11	O70:H11	O70:H11	O70:H11	PASS (REPORTABLE)	PM	PM	PM	PM	PM	PM	PM	PM	PM	PM
EC20141739	SRR12852086	5010140	81	192451	65	f__Enterobacteriaceae (UID5162)	99.93	0.26	0	Escherichia coli BIDMC 59	PASS	PASS	PASS	PASS	PASS	O74:H28	O74	H28	O74:H28	O74:H28	O74:H28	O74:H28	O74:H28	PASS (REPORTABLE)	PM	PM	PM	PM	PM	PM	PM	PM	PM	PM
EC20161180	SRR12852185	5349999	153	147480	80	f__Enterobacteriaceae (UID5162)	99.93	0.66	16.67	Escherichia coli	PASS	PASS	PASS	PASS	PASS	O76:H19	O76	H19	O76:H19	O76:H19	O76:H19	O76:H19	O76:H19	PASS (REPORTABLE)	PM	PM	PM	PM	PM	PM	PM	PM	PM	PM
EC20161287	SRR12852184	5483190	246	163655	84	f__Enterobacteriaceae (UID5162)	99.93	0.66	16.67	Escherichia coli	PASS	PASS	PASS	PASS	PASS	O76:H19	O76	H19	O76:H19	O76:H19	O76:H19	O76:H19	O76:H19	PASS (REPORTABLE)	PM	PM	PM	PM	PM	PM	PM	PM	PM	PM
EC20170487	SRR12852101	5346187	120	145820	66	f__Enterobacteriaceae (UID5162)	99.93	0.3	0	Escherichia coli	PASS	PASS	PASS	PASS	PASS	O76:H21	O76	H21	O76:H21	O76:H21	O76:H21	O76:H21	O76:H21	PASS (REPORTABLE)	PM	PM	PM	PM	PM	PM	PM	PM	PM	PM
EC20161483	SRR12852262	5089588	90	198812	99	f__Enterobacteriaceae (UID5162)	99.93	0.36	0	Escherichia coli	PASS	PASS	PASS	PASS	PASS	O8:H9	O8	H9	O8:H9	O8:H9	O8:H9	O8:H9	O8:H9	PASS (REPORTABLE)	PM	PM	PM	PM	PM	PM	PM	PM	PM	PM
EC20141948	SRR12852085	5131400	100	197189	62	f__Enterobacteriaceae (UID5124)	99.87	0.33	0	Escherichia coli C2139_99	PASS	PASS	PASS	PASS	PASS	O81:H6	O81	H6	O81:H6	O81:H6	O81:H6	O81:H6	O81:H6	PASS (REPORTABLE)	PM	PM	PM	PM	PM	PM	PM	PM	PM	PM
EC20160842	SRR12852139	5047388	127	183104	101	f__Enterobacteriaceae (UID5162)	99.93	0.31	0	Escherichia coli	PASS	PASS	PASS	PASS	PASS	O82:H8	O82	H8	O82:H8	O82:H8	O82:H8	O82:H8	O82:H8	PASS (REPORTABLE)	PM	PM	PM	PM	PM	PM	PM	PM	PM	PM
EC20161498	SRR12852253	5122184	68	297548	47	f__Enterobacteriaceae (UID5124)	99.97	0.04	0	Escherichia coli UMEA 3489-1	PASS	PASS	PASS	PASS	PASS	O83:H7	O83	H7	O83:H7	O83:H7	O83:H7	O83:H7	O83:H7	PASS (REPORTABLE)	PM	PM	PM	PM	PM	PM	PM	PM	PM	PM
EC20141248	SRR12852222	5399793	244	101677	51	f__Enterobacteriaceae (UID5162)	99.93	0.1	0	Escherichia coli	PASS	PASS	PASS	PASS	PASS	O84:H2	O84	H2	O84:H2	O84:H2	O84:H2	O84:H2	O84:H2	PASS (REPORTABLE)	PM	PM	PM	PM	PM	PM	PM	PM	PM	PM
EC20160172	SRR12852150	5491345	281	94896	76	f__Enterobacteriaceae (UID5162)	99.93	0.1	0	Escherichia coli	PASS	PASS	PASS	PASS	PASS	O84:H2	O84	H2	O84:H2	O84:H2	O84:H2	O84:H2	O84:H2	PASS (REPORTABLE)	PM	PM	PM	PM	PM	PM	PM	PM	PM	PM
EC20160157	SRR12852151	4897330	109	123756	61	f__Enterobacteriaceae (UID5162)	99.93	0.15	0	Escherichia coli	PASS	PASS	PASS	PASS	PASS	O88:H21	O88	H21	O88:H21	O88:H21	O88:H21	O88:H21	O88:H21	PASS (REPORTABLE)	PM	PM	PM	PM	PM	PM	PM	PM	PM	PM
EC20171121	SRR12852126	5168728	184	79580	75	f__Enterobacteriaceae (UID5162)	99.93	1.1	7.69	Escherichia coli	PASS	PASS	PASS	PASS	PASS	O9:H4	O9	H4	O9:H4	O9:H4	O9:H4	O9:H4	O9:H4	PASS (REPORTABLE)	PM	PM	PM	PM	PM	PM	PM	PM	PM	PM
EC20141264	SRR12852217	5138019	167	144326	67	f__Enterobacteriaceae (UID5162)	99.93	0.1	0	Escherichia coli	PASS	PASS	PASS	PASS	PASS	O91:H10	O91	H10	O91:H10	O91:H10	O91:H10	O91:H10	O91:H10	PASS (REPORTABLE)	PM	PM	PM	PM	PM	PM	PM	PM	PM	PM
EC20150953	SRR12852214	5385916	171	116212	57	f__Enterobacteriaceae (UID5162)	99.93	0.1	0	Escherichia coli O91:H14 str. 2009C-3227	PASS	PASS	PASS	PASS	PASS	O91:H14	O91	H14	O91:H14	O91:H14	O91:H14	O91:H14	O91:H14	PASS (REPORTABLE)	PM	PM	PM	PM	PM	PM	PM	PM	PM	PM
EC20170490	SRR12852099	5554027	240	92764	88	f__Enterobacteriaceae (UID5162)	99.55	0.5	0	Escherichia coli	PASS	PASS	PASS	PASS	PASS	O91:H14	O91	H14	O91:H14	O91:H14	O91:H14	O91:H14	O91:H14	PASS (REPORTABLE)	PM	PM	PM	PM	PM	PM	PM	PM	PM	PM
EC20161134	SRR12852187	5193190	156	154674	84	f__Enterobacteriaceae (UID5162)	99.93	0.77	36.36	Escherichia coli O91:H21 str. B2F1	PASS	PASS	PASS	PASS	PASS	O91:H21	O91	H21	O91:H21	O91:H21	O91:H21	O91:H21	O91:H21	PASS (REPORTABLE)	PM	PM	PM	PM	PM	PM	PM	PM	PM	PM
EC20131106	SRR12852212	4945232	94	158116	66	f__Enterobacteriaceae (UID5162)	99.93	0.1	0	Escherichia coli AI27	PASS	PASS	PASS	PASS	PASS	O93:H28	O93	H28	O93:H28	O93:H28	O93:H28	O93:H28	O93:H28	PASS (REPORTABLE)	PM	PM	PM	PM	PM	PM	PM	PM	PM	PM
EC20170025	SRR12852113	5363589	244	115934	79	f__Enterobacteriaceae (UID5162)	99.93	0.14	0	Escherichia coli	PASS	PASS	PASS	PASS	PASS	O98:H21	O98	H21	O98:H21	O98:H21	O98:H21	O98:H21	O98:H21	PASS (REPORTABLE)	PM	PM	PM	PM	PM	PM	PM	PM	PM	PM

## Sheet: Legend
sample_id	unique sample identifier
accession	NCBI SRA accession number
genome_size (bp)	overall genome assembly size in bp
num_contigs	total contig number
sequencing depth	Sequencing depth was calculated with QUAST v5.0.2 using raw reads data and shovill assembly data
n50	N50 value
checkm_lineage	CheckM lineage identified
checkm_completeness	CheckM completeness score
checkm_contamination	CheckM contamination score
checkm_heterogeneity	CheckM heterogeneity score
ectyper_species_prediction	ECTyper v1.0.0 species prediction value
qc_genome_size	Quality control genome size filter
qc_n50	Quality control N50 filter
qc_checkm	Quality control CheckM completness filter
qc_species	Quality control species filter
qc_overall	Quality control overall filter taken into account previous qc filters
reported_serotype	Reported serotype by the submitting laboratory
curated_reported_o_antigen	Reported O antigen standardized value
curated_reported_h_antigen	Reported H antigen standardized value
predicted_serotype_serotypefinder	Predicted SerotypeFinder serotype result
predicted_serotype_srst2	Predicted SRST2 serotyperesult
predicted_serotype_etoki_ebis	Predicted SerotypeFinder EToKi EBEis result
predicted_serotype_ectyper_reads	Predicted ECTyper assembly serotype result
predicted_serotype_ectyper_assembly	Predicted ECTyper raw reads serotype result
ectyper_qc_message	ECTyper v1.0.0 species QC message
comparison_o_serotypefinder	Predicted O antigen SerotypeFinder result classification
comparison_h_serotypefinder	Predicted H antigen SerotypeFinder result classification
comparison_o_srst2	Predicted O antigen SRST2 result classification
comparison_h_srst2	Predicted H antigen SRST2 result classification
comparison_o_etoki_ebis	Predicted O antigen EToKi EBEis result classification
comparison_h_etoki_ebis	Predicted H antigen EToKi EBEis result classification
comparison_o_ectyper_reads	Predicted O antigen ECTyper raw reads result classification
comparison_h_ectyper_reads	Predicted H antigen ECTyper raw reads result classification
comparison_o_ectyper_assembly	Predicted O antigen ECTyper assembly result classification
comparison_h_ectyper_assembly	Predicted H antigen ECTyper assembly result classification
