# Supplementary material for: ECTyper: in silico Escherichia coli serotype and species prediction from raw and assembled whole-genome sequence data
Source: Microb Genom. 2021 Dec 3;7(12):000728. doi: 10.1099/mgen.0.000728 (PMC8767331; doi:10.1099/mgen.0.000728)
Supplement: Supplementary material 4 [file mgen-7-0728-s004.xlsx]

## Sheet: Table S4
sample_id	accession	uberstrain	submission_laboratory	reported_species	ST(Achtman 7 Gene MLST)	ST Complex(Achtman 7 Gene MLST)	Lineage(Achtman 7 Gene MLST)	rST(rMLST)	Species (rMLST)(rMLST)	Clermont Type (ClermonTyping)(Phylotypes)	Clermont Type (EzClermont)(Phylotypes)	fimH (fimTyper)(Phylotypes)	genome_size (bp)	num_contigs	n50	sequencing_depth	checkm_lineage	checkm_completeness	checkm_contamination	checkm_heterogeneity	ectyper_species_prediction	qc_genome_size	qc_n50	qc_checkm	qc_species	used_in_db_construction	qc_overall	reported_serotype	reported_o_antigen	reported_h_antigen	predicted_serotype_serotypefinder	predicted_serotype_srst2	predicted_serotype_etoki_ebis	predicted_serotype_ectyper_reads	predicted_serotype_ectyper_assembly	ectyper_qc_message	comparison_o_serotypefinder	comparison_o_srst2	comparison_o_etoki_ebis	comparison_o_ectyper_reads	comparison_o_ectyper_assembly	comparison_h_serotypefinder	comparison_h_srst2	comparison_h_etoki_ebis	comparison_h_ectyper_reads	comparison_h_ectyper_assembly	count_incorrect_o_antigen	count_incorrect_h_antigen
BMH-17-0029_Ountypeable:H7	SRR7788546	ESC_KA0037AA	Government of Canada	Escherichia coli	2005			2083	Escherichia coli	B1	B1	fimH31	4730149	72	279486	112	f__Enterobacteriaceae (UID5162)	99.93	0.1	0	-	PASS	PASS	PASS	FAIL	No	FAIL	-:H7	-	-	-	-	-	-	-	-	-	-	-	-	-	-	-	-	-	-	-	-
BMH-17-0022_Ountypeable:H7	SRR7788554	ESC_KA0045AA	Government of Canada	Escherichia coli	1308	ST86 Cplx		33283	Escherichia/Shigella sp.	B1	B1	fimH32	4892327	76	136369	117	f__Enterobacteriaceae (UID5162)	99.93	0.79	42.86	-	PASS	PASS	PASS	FAIL	No	FAIL	-:H7	-	-	-	-	-	-	-	-	-	-	-	-	-	-	-	-	-	-	-	-
BMH-17-0021_Ountypeable:H7	SRR7788557	ESC_KA0048AA	Government of Canada	Escherichia coli	1308	ST86 Cplx		33283	Escherichia/Shigella sp.	B1	B1	fimH32	4892804	88	136369	37	f__Enterobacteriaceae (UID5162)	99.93	0.79	42.86	-	PASS	PASS	PASS	FAIL	No	FAIL	-:H7	-	-	-	-	-	-	-	-	-	-	-	-	-	-	-	-	-	-	-	-
BMH-17-0015_Ountypeable:H7	SRR7788561	ESC_KA0052AA	Government of Canada	Escherichia coli	2005			2083	Escherichia coli	B1	B1	fimH31	4687060	71	267831	159	f__Enterobacteriaceae (UID5162)	99.93	0.1	0	-	PASS	PASS	PASS	FAIL	No	FAIL	-:H7	-	-	-	-	-	-	-	-	-	-	-	-	-	-	-	-	-	-	-	-
BMH-17-0018_Ountypeable:H8	SRR7788558	ESC_KA0049AA	Government of Canada	Escherichia coli	3234		AxB1	85357	Escherichia/Shigella sp.	B1	B1	fimH33	4631425	71	191655	187	f__Enterobacteriaceae (UID5162)	99.93	0.1	0	-	PASS	PASS	PASS	FAIL	No	FAIL	-:H8	-	-	-	-	-	-	-	-	-	-	-	-	-	-	-	-	-	-	-	-
ST-448	ERR1720658	ESC_JA6816AA	The Westmead Institute for Medical Research and Marie Bashir Institute for Infectious Diseases and Biosecurity	Escherichia coli	448	ST448 Cplx		41521	Escherichia/Shigella sp.	B1	B1	fimH35	5408562	212	112847	523	f__Enterobacteriaceae (UID5162)	99.93	1.3	23.53	-	PASS	PASS	PASS	FAIL	No	FAIL	:H19	-	-	-	-	-	-	-	-	-	-	-	-	-	-	-	-	-	-	-	-
ST-448	ERR1720659	ESC_JA6815AA	The Westmead Institute for Medical Research and Marie Bashir Institute for Infectious Diseases and Biosecurity	Escherichia coli	448	ST448 Cplx		41521	Escherichia/Shigella sp.	B1	B1	fimH35	5393951	214	103664	568	f__Enterobacteriaceae (UID5162)	99.93	1.08	13.33	-	PASS	PASS	PASS	FAIL	No	FAIL	:H19	-	-	-	-	-	-	-	-	-	-	-	-	-	-	-	-	-	-	-	-
ST-448	ERR1720660	ESC_JA6814AA	The Westmead Institute for Medical Research and Marie Bashir Institute for Infectious Diseases and Biosecurity	Escherichia coli	448	ST448 Cplx		41521	Escherichia/Shigella sp.	B1	B1	fimH35	5433401	236	103776	520	f__Enterobacteriaceae (UID5162)	99.93	1.26	7.14	-	PASS	PASS	PASS	FAIL	No	FAIL	:H19	-	-	-	-	-	-	-	-	-	-	-	-	-	-	-	-	-	-	-	-
ST-448	ERR1720661	ESC_JA6813AA	The Westmead Institute for Medical Research and Marie Bashir Institute for Infectious Diseases and Biosecurity	Escherichia coli	448	ST448 Cplx		41521	Escherichia/Shigella sp.	B1	B1	fimH35	5312164	188	105234	486	f__Enterobacteriaceae (UID5162)	99.93	0.9	12.5	-	PASS	PASS	PASS	FAIL	No	FAIL	:H19	-	-	-	-	-	-	-	-	-	-	-	-	-	-	-	-	-	-	-	-
ST-448	ERR1725932	ESC_JA6805AA	The Westmead Institute for Medical Research and Marie Bashir Institute for Infectious Diseases and Biosecurity	Escherichia coli	448	ST448 Cplx		41521	Escherichia/Shigella sp.	B1	B1	fimH35	5343055	224	135287	193	f__Enterobacteriaceae (UID5162)	99.93	0.67	20	-	PASS	PASS	PASS	FAIL	No	FAIL	:H19	-	-	-	-	-	-	-	-	-	-	-	-	-	-	-	-	-	-	-	-
ST-448	ERR1725933	ESC_JA6804AA	The Westmead Institute for Medical Research and Marie Bashir Institute for Infectious Diseases and Biosecurity	Escherichia coli	448	ST448 Cplx		41521	Escherichia/Shigella sp.	B1	B1	fimH35	5332088	209	135287	213	f__Enterobacteriaceae (UID5162)	99.93	0.67	20	-	PASS	PASS	PASS	FAIL	No	FAIL	:H19	-	-	-	-	-	-	-	-	-	-	-	-	-	-	-	-	-	-	-	-
PNUSAE001123	SRR2178097	ESC_DA7485AA	EDLB-CDC	Escherichia coli	691			30565	Escherichia/Shigella sp.	E	E	fimH91	4997437	97	162394	146	f__Enterobacteriaceae (UID5124)	99.97	0.04	0	-	PASS	PASS	PASS	FAIL	No	FAIL	E. Coli O1:H20	-	-	-	-	-	-	-	-	-	-	-	-	-	-	-	-	-	-	-	-
PNUSAE001177	SRR2178244	ESC_DA7462AA	EDLB-CDC	Escherichia coli	295	ST23 Cplx		2078	Escherichia coli	B1	B1	fimH38	4980603	123	217724	136	f__Enterobacteriaceae (UID5162)	99.93	0.17	0	-	PASS	PASS	PASS	FAIL	No	FAIL	E. Coli O172:H16	-	-	-	-	-	-	-	-	-	-	-	-	-	-	-	-	-	-	-	-
PNUSAE001635	SRR2982230	ESC_CA4242AA	Centers for Disease Control and Prevention Enteric Diseases Laboratory Branch	Escherichia coli	21	ST29 Cplx	B1	33272	Escherichia/Shigella sp.	B1	B1	fimH440	5740695	395	47609	61	f__Enterobacteriaceae (UID5124)	99.97	0.38	0	-	PASS	PASS	PASS	FAIL	No	FAIL	E. Coli Orough:H11	-	-	-	-	-	-	-	-	-	-	-	-	-	-	-	-	-	-	-	-
OH-11-00028	SRR5040876	ESC_FA4236AA	FDA Center for Food Safety and Applied Nutrition	Escherichia coli	5973		AxB1	15666	Escherichia coli	B1	B1	fimH587	5041202	259	49385	45	f__Enterobacteriaceae (UID5162)	99.93	0.15	0	-	PASS	PASS	PASS	FAIL	No	FAIL	H2	-	-	-	-	-	-	-	-	-	-	-	-	-	-	-	-	-	-	-	-
SCPM-O-B-8551(U10)	SRR8517671	ESC_LA1433AA	SRCAMB	Escherichia coli	457			30509	Escherichia/Shigella sp.	F	F	fimH145	4999086	101	164586	45	f__Enterobacteriaceae (UID5124)	99.97	0.04	0	-	PASS	PASS	PASS	FAIL	No	FAIL	H25	-	-	-	-	-	-	-	-	-	-	-	-	-	-	-	-	-	-	-	-
ECOR42	SRR3951506	ESC_EA1971AA	FDA Center for Food Safety and Applied Nutrition	Escherichia coli	64		ABD	14799	Escherichia coli	E	E	fimH31	5210474	79	257602	267	f__Enterobacteriaceae (UID5124)	99.97	0.04	0	-	PASS	PASS	PASS	FAIL	No	FAIL	H26	-	-	-	-	-	-	-	-	-	-	-	-	-	-	-	-	-	-	-	-
OH-12-00017	SRR5040871	ESC_FA4242AA	FDA Center for Food Safety and Applied Nutrition	Escherichia coli	993	ST10 Cplx	A	29375	Escherichia/Shigella sp.	A	A	fimH604	5030495	280	42325	45	f__Enterobacteriaceae (UID5124)	99.97	0.09	0	-	PASS	PASS	PASS	FAIL	No	FAIL	H30	-	-	-	-	-	-	-	-	-	-	-	-	-	-	-	-	-	-	-	-
ECOR04	ERR271228	ESC_BA9665AA	THE SANGER CENTER	Escherichia coli	63		A	29942	Escherichia/Shigella sp.	A	A	Unknown	4612612	118	97275	79	f__Enterobacteriaceae (UID5124)	99.97	0.04	0	-	PASS	PASS	PASS	FAIL	No	FAIL	Nd:H20	-	-	-	-	-	-	-	-	-	-	-	-	-	-	-	-	-	-	-	-
ECOR03	SRR3951465	ESC_EA1871AA	FDA Center for Food Safety and Applied Nutrition	Escherichia coli	10	ST10 Cplx	A	2011	Escherichia coli	A	A	fimH41	4938640	124	125410	189	f__Enterobacteriaceae (UID5124)	99.97	0.06	0	-	PASS	PASS	PASS	FAIL	No	FAIL	Nd:H32	-	-	-	-	-	-	-	-	-	-	-	-	-	-	-	-	-	-	-	-
ECOR12	SRR3951474	ESC_EA1999AA	FDA Center for Food Safety and Applied Nutrition	Escherichia coli	10	ST10 Cplx	A	14770	Escherichia coli	A	A	fimH27	5102611	172	128955	260	f__Enterobacteriaceae (UID5124)	99.97	0.04	0	-	PASS	PASS	PASS	FAIL	No	FAIL	Nd:H32	-	-	-	-	-	-	-	-	-	-	-	-	-	-	-	-	-	-	-	-
ECOR31	SRR3951494	ESC_EA1981AA	FDA Center for Food Safety and Applied Nutrition	Escherichia coli	57	ST350 Cplx	AxB1	30725	Escherichia/Shigella sp.	E	E	fimH25	5312636	101	128797	288	f__Enterobacteriaceae (UID5124)	99.97	0.6	0	-	PASS	PASS	PASS	FAIL	No	FAIL	Nd:H40	-	-	-	-	-	-	-	-	-	-	-	-	-	-	-	-	-	-	-	-
ECOR06	SRR3951468	ESC_EA2005AA	FDA Center for Food Safety and Applied Nutrition	Escherichia coli	-82			14835	Escherichia coli	A	A	*	4545190	133	68532	238	f__Enterobacteriaceae (UID5124)	99.52	0.04	0	-	PASS	PASS	PASS	FAIL	No	FAIL	Nd:H5	-	-	-	-	-	-	-	-	-	-	-	-	-	-	-	-	-	-	-	-
ECOR05	SRR3951467	ESC_EA1870AA	FDA Center for Food Safety and Applied Nutrition	Escherichia coli	10	ST10 Cplx	A	14834	Escherichia coli	A	A	fimH45	5090116	184	119209	115	f__Enterobacteriaceae (UID5124)	100	0.04	0	-	PASS	PASS	PASS	FAIL	No	FAIL	Nd:H6	-	-	-	-	-	-	-	-	-	-	-	-	-	-	-	-	-	-	-	-
FWSEC0520	SRR7612440	ESC_LA2757AA	NML_bioinformatics	Escherichia coli	5978			64700	Escherichia/Shigella sp.	B1	B1	fimH1385	5109352	82	184447	95	f__Enterobacteriaceae (UID5162)	99.93	0.1	0	-	PASS	PASS	PASS	FAIL	No	FAIL	O Rough:H8	-	-	-	-	-	-	-	-	-	-	-	-	-	-	-	-	-	-	-	-
FXZ3AU	SRR6321330	ESC_HA9865AA	NHS Lothian	Escherichia coli	1308	ST86 Cplx		30141	Escherichia/Shigella sp.	B1	B1	fimH32	4980819	94	154676	134	f__Enterobacteriaceae (UID5162)	99.93	0.17	25	-	PASS	PASS	PASS	FAIL	No	FAIL	O Unidentifiable:H20	-	-	-	-	-	-	-	-	-	-	-	-	-	-	-	-	-	-	-	-
LRDN86	SRR6321272	ESC_HA9807AA	NHS Lothian	Escherichia coli	656	ST10 Cplx		58753	Escherichia/Shigella sp.	A	A	fimH23	5036409	206	57169	123	f__Enterobacteriaceae (UID5124)	99.67	0.33	0	-	PASS	PASS	PASS	FAIL	No	FAIL	O Unidentifiable:H45	-	-	-	-	-	-	-	-	-	-	-	-	-	-	-	-	-	-	-	-
245103	SRR3574232	ESC_DA2204AA	Public Health England	Escherichia coli	6259	ST13 Cplx		38621	Escherichia/Shigella sp.	B1	B1	fimH32	5301665	307	67992	31	f__Enterobacteriaceae (UID5162)	99.93	0.69	20	-	PASS	PASS	PASS	FAIL	No	FAIL	O-:H10	-	-	-	-	-	-	-	-	-	-	-	-	-	-	-	-	-	-	-	-
OH-11-00054	SRR5040870	ESC_FA4241AA	FDA Center for Food Safety and Applied Nutrition	Escherichia coli	297		AxB1	15082	Escherichia coli	B1	B1	fimH38	5019596	161	98818	65	f__Enterobacteriaceae (UID5162)	99.93	0.21	0	-	PASS	PASS	PASS	FAIL	No	FAIL	O-:H11	-	-	-	-	-	-	-	-	-	-	-	-	-	-	-	-	-	-	-	-
178710	SRR3578785	ESC_DA2549AA	Public Health England	Escherichia coli	10	ST10 Cplx	A	2010	Escherichia coli	A	A	fimH24	4969190	175	86690	64	f__Enterobacteriaceae (UID5124)	99.97	0.04	0	-	PASS	PASS	PASS	FAIL	No	FAIL	O-:H16	-	-	-	-	-	-	-	-	-	-	-	-	-	-	-	-	-	-	-	-
178711	SRR3581398	ESC_DA2295AA	Public Health England	Escherichia coli	88	ST23 Cplx	B1	38680	Escherichia/Shigella sp.	C	C	fimH1344	4992924	184	95627	63	f__Enterobacteriaceae (UID5124)	99.97	0.04	0	-	PASS	PASS	PASS	FAIL	No	FAIL	O-:H16	-	-	-	-	-	-	-	-	-	-	-	-	-	-	-	-	-	-	-	-
CFSAN046640	SRR3929507	ESC_EA4149AA	FDA/CFSAN	Escherichia coli	295	ST23 Cplx		43090	Escherichia/Shigella sp.	B1	B1	fimH38	5094873	129	134370	88	f__Enterobacteriaceae (UID5162)	99.93	0.21	0	-	PASS	PASS	PASS	FAIL	No	FAIL	O-:H16	-	-	-	-	-	-	-	-	-	-	-	-	-	-	-	-	-	-	-	-
CFSAN046642	SRR3929486	ESC_EA4169AA	FDA/CFSAN	Escherichia coli	2008			30133	Escherichia/Shigella sp.	B1	B1	fimH31	5092849	137	156040	88	f__Enterobacteriaceae (UID5162)	99.93	0.1	0	-	PASS	PASS	PASS	FAIL	No	FAIL	O-:H2	-	-	-	-	-	-	-	-	-	-	-	-	-	-	-	-	-	-	-	-
CFSAN046657	SRR3931136	ESC_EA4142AA	FDA/CFSAN	Escherichia coli	2008			30133	Escherichia/Shigella sp.	B1	B1	fimH31	4939400	65	280568	89	f__Enterobacteriaceae (UID5162)	99.93	0.1	0	-	PASS	PASS	PASS	FAIL	No	FAIL	O-:H2	-	-	-	-	-	-	-	-	-	-	-	-	-	-	-	-	-	-	-	-
CFSAN046664	SRR3931255	ESC_EA4026AA	FDA/CFSAN	Escherichia coli	5530	ST155 Cplx		1608	Escherichia coli	B1	B1	fimH121	4898353	95	193455	79	f__Enterobacteriaceae (UID5162)	99.93	0.1	0	-	PASS	PASS	PASS	FAIL	No	FAIL	O-:H21	-	-	-	-	-	-	-	-	-	-	-	-	-	-	-	-	-	-	-	-
F469	SRR5927217	ESC_LA7136AA	USDA	Escherichia coli	710		A	72000	Escherichia coli	A	A	*	5060126	207	122751	272	f__Enterobacteriaceae (UID5162)	99.93	0.18	0	-	PASS	PASS	PASS	FAIL	No	FAIL	O-:H30	-	-	-	-	-	-	-	-	-	-	-	-	-	-	-	-	-	-	-	-
CFSAN046655	SRR3929501	ESC_EA4155AA	FDA/CFSAN	Escherichia coli	1385		B2	44438	Escherichia/Shigella sp.	B2	B2	fimH20	5014622	66	279845	80	f__Enterobacteriaceae (UID5124)	99.97	0.08	0	-	PASS	PASS	PASS	FAIL	No	FAIL	O-:H4	-	-	-	-	-	-	-	-	-	-	-	-	-	-	-	-	-	-	-	-
F322	SRR5927201	ESC_LA7120AA	USDA	Escherichia coli	9185			72003	Escherichia coli	D	D	*	5100616	111	191391	240	f__Enterobacteriaceae (UID5124)	99.97	0.04	0	-	PASS	PASS	PASS	FAIL	No	FAIL	O-:H51&24	-	-	-	-	-	-	-	-	-	-	-	-	-	-	-	-	-	-	-	-
CFSAN046668	SRR3931159	ESC_EA4119AA	FDA/CFSAN	Escherichia coli	1727	ST446 Cplx	AxB1	15379	Escherichia coli	B1	B1	fimH31	5134469	198	158885	65	f__Enterobacteriaceae (UID5162)	99.93	0.1	0	-	PASS	PASS	PASS	FAIL	No	FAIL	O-:H7	-	-	-	-	-	-	-	-	-	-	-	-	-	-	-	-	-	-	-	-
C056	SRR5927226	ESC_LA7145AA	USDA	Escherichia coli	2165		B1	30329	Escherichia/Shigella sp.	B1	B1	fimH38	4787619	46	247870	85	f__Enterobacteriaceae (UID5162)	99.93	0.16	0	-	PASS	PASS	PASS	FAIL	No	FAIL	O-:H7	-	-	-	-	-	-	-	-	-	-	-	-	-	-	-	-	-	-	-	-
CFSAN046691	SRR3931206	ESC_EA4075AA	FDA/CFSAN	Escherichia coli	295	ST23 Cplx		33518	Escherichia/Shigella sp.	B1	B1	fimH38	4980428	177	182326	31	f__Enterobacteriaceae (UID5162)	99.93	0.6	16.67	-	PASS	PASS	PASS	FAIL	No	FAIL	O.:H11	-	-	-	-	-	-	-	-	-	-	-	-	-	-	-	-	-	-	-	-
CFSAN046735	SRR3931254	ESC_EA4027AA	FDA/CFSAN	Escherichia coli	295	ST23 Cplx		44448	Escherichia/Shigella sp.	B1	B1	fimH38	4941177	122	182325	63	f__Enterobacteriaceae (UID5162)	99.93	0.17	0	-	PASS	PASS	PASS	FAIL	No	FAIL	O.:H11	-	-	-	-	-	-	-	-	-	-	-	-	-	-	-	-	-	-	-	-
CFSAN051550	SRR3931174	ESC_EA4105AA	FDA/CFSAN	Escherichia coli	205	ST205 Cplx	B1	30580	Escherichia/Shigella sp.	B1	B1	fimH599	5014177	141	158565	87	f__Enterobacteriaceae (UID5162)	99.93	0.23	0	-	PASS	PASS	PASS	FAIL	No	FAIL	O.:H19	-	-	-	-	-	-	-	-	-	-	-	-	-	-	-	-	-	-	-	-
CFSAN051551	SRR3931175	ESC_EA4104AA	FDA/CFSAN	Escherichia coli	205	ST205 Cplx	B1	30580	Escherichia/Shigella sp.	B1	B1	fimH599	5012114	146	154660	69	f__Enterobacteriaceae (UID5162)	99.93	0.23	0	-	PASS	PASS	PASS	FAIL	No	FAIL	O.:H19	-	-	-	-	-	-	-	-	-	-	-	-	-	-	-	-	-	-	-	-
CFSAN046704	SRR3931220	ESC_EA4061AA	FDA/CFSAN	Escherichia coli	205	ST205 Cplx	B1	30580	Escherichia/Shigella sp.	B1	B1	fimH599	5132037	115	181791	78	f__Enterobacteriaceae (UID5162)	99.62	0.38	0	-	PASS	PASS	PASS	FAIL	No	FAIL	O.:H19	-	-	-	-	-	-	-	-	-	-	-	-	-	-	-	-	-	-	-	-
CFSAN051552	SRR3931176	ESC_EA4103AA	FDA/CFSAN	Escherichia coli	2008			29624	Escherichia/Shigella sp.	B1	B1	fimH31	5126659	131	135952	58	f__Enterobacteriaceae (UID5162)	99.93	0.26	0	-	PASS	PASS	PASS	FAIL	No	FAIL	O.:H2	-	-	-	-	-	-	-	-	-	-	-	-	-	-	-	-	-	-	-	-
CFSAN046684	SRR3931197	ESC_EA4083AA	FDA/CFSAN	Escherichia coli	2008			29624	Escherichia/Shigella sp.	B1	B1	fimH31	5066058	123	185256	32	f__Enterobacteriaceae (UID5162)	99.93	0.1	0	-	PASS	PASS	PASS	FAIL	No	FAIL	O.:H2	-	-	-	-	-	-	-	-	-	-	-	-	-	-	-	-	-	-	-	-
CFSAN046685	SRR3931198	ESC_EA4082AA	FDA/CFSAN	Escherichia coli	2008			29624	Escherichia/Shigella sp.	B1	B1	fimH31	5066596	116	189680	78	f__Enterobacteriaceae (UID5162)	99.93	0.1	0	-	PASS	PASS	PASS	FAIL	No	FAIL	O.:H2	-	-	-	-	-	-	-	-	-	-	-	-	-	-	-	-	-	-	-	-
CFSAN046686	SRR3931200	ESC_EA4080AA	FDA/CFSAN	Escherichia coli	2008			29624	Escherichia/Shigella sp.	B1	B1	fimH31	5067058	121	189680	52	f__Enterobacteriaceae (UID5162)	99.93	0.1	0	-	PASS	PASS	PASS	FAIL	No	FAIL	O.:H2	-	-	-	-	-	-	-	-	-	-	-	-	-	-	-	-	-	-	-	-
CFSAN046687	SRR3931202	ESC_EA4079AA	FDA/CFSAN	Escherichia coli	2008			29624	Escherichia/Shigella sp.	B1	B1	fimH31	5067376	123	185256	56	f__Enterobacteriaceae (UID5162)	99.93	0.1	0	-	PASS	PASS	PASS	FAIL	No	FAIL	O.:H2	-	-	-	-	-	-	-	-	-	-	-	-	-	-	-	-	-	-	-	-
CFSAN046702	SRR3931218	ESC_EA4063AA	FDA/CFSAN	Escherichia coli	5973		AxB1	15666	Escherichia coli	B1	B1	fimH587	5079086	113	157218	56	f__Enterobacteriaceae (UID5162)	99.93	0.15	0	-	PASS	PASS	PASS	FAIL	No	FAIL	O.:H2	-	-	-	-	-	-	-	-	-	-	-	-	-	-	-	-	-	-	-	-
CFSAN046703	SRR3931219	ESC_EA4062AA	FDA/CFSAN	Escherichia coli	691			30565	Escherichia/Shigella sp.	E	E	fimH91	5036395	93	172785	63	f__Enterobacteriaceae (UID5124)	99.97	0.04	0	-	PASS	PASS	PASS	FAIL	No	FAIL	O.:H20	-	-	-	-	-	-	-	-	-	-	-	-	-	-	-	-	-	-	-	-
CFSAN046707	SRR3931224	ESC_EA4057AA	FDA/CFSAN	Escherichia coli	724			44445	Escherichia/Shigella sp.	E	E	fimH91	5121630	87	189752	74	f__Enterobacteriaceae (UID5124)	99.97	0.33	0	-	PASS	PASS	PASS	FAIL	No	FAIL	O.:H20	-	-	-	-	-	-	-	-	-	-	-	-	-	-	-	-	-	-	-	-
CFSAN051538	SRR3931160	ESC_EA4118AA	FDA/CFSAN	Escherichia coli	10	ST10 Cplx	A	32390	Escherichia/Shigella sp.	A	A	fimH23	5020916	151	128152	25	f__Enterobacteriaceae (UID5124)	99.97	0.76	16.67	-	PASS	PASS	PASS	FAIL	No	FAIL	O.:H32	-	-	-	-	-	-	-	-	-	-	-	-	-	-	-	-	-	-	-	-
CFSAN046669	SRR3931171	ESC_EA4108AA	FDA/CFSAN	Escherichia coli	1727	ST446 Cplx	AxB1	15379	Escherichia coli	B1	B1	fimH31	5137966	193	205287	132	f__Enterobacteriaceae (UID5162)	99.93	0.1	0	-	PASS	PASS	PASS	FAIL	No	FAIL	O.:H7	-	-	-	-	-	-	-	-	-	-	-	-	-	-	-	-	-	-	-	-
CFSAN046671	SRR3931182	ESC_EA4097AA	FDA/CFSAN	Escherichia coli	1727	ST446 Cplx	AxB1	15379	Escherichia coli	B1	B1	fimH31	5119483	195	175681	119	f__Enterobacteriaceae (UID5162)	99.93	0.1	0	-	PASS	PASS	PASS	FAIL	No	FAIL	O.:H7	-	-	-	-	-	-	-	-	-	-	-	-	-	-	-	-	-	-	-	-
CFSAN046692	SRR3931207	ESC_EA4074AA	FDA/CFSAN	Escherichia coli	1727	ST446 Cplx	AxB1	15379	Escherichia coli	B1	B1	fimH31	4962467	94	242940	71	f__Enterobacteriaceae (UID5162)	99.93	0.1	0	-	PASS	PASS	PASS	FAIL	No	FAIL	O.:H7	-	-	-	-	-	-	-	-	-	-	-	-	-	-	-	-	-	-	-	-
FWSEC0150	SRR7947369	ESC_LA2124AA	Public Health Agency of Canada	Escherichia coli	691			30565	Escherichia/Shigella sp.	E	E	fimH91	5090797	128	141037	125	f__Enterobacteriaceae (UID5124)	99.97	0.04	0	-	PASS	PASS	PASS	FAIL	No	FAIL	O1:H Rough	-	-	-	-	-	-	-	-	-	-	-	-	-	-	-	-	-	-	-	-
MOD1-EC6231	SRR3438315	ESC_DA0925AA	FDA Center for Food Safety and Applied Nutrition	Escherichia coli	1882		D	61878	Escherichia coli	D	D	fimH47	5121111	140	90044	71	f__Enterobacteriaceae (UID5162)	99.93	0.18	0	-	PASS	PASS	PASS	FAIL	No	FAIL	O1:H18	-	-	-	-	-	-	-	-	-	-	-	-	-	-	-	-	-	-	-	-
FWSEC0283	SRR7612244	ESC_LA2944AA	NML_bioinformatics	Escherichia coli	724			30565	Escherichia/Shigella sp.	E	E	Unknown	5066359	81	198777	114	f__Enterobacteriaceae (UID5124)	99.97	0.04	0	-	PASS	PASS	PASS	FAIL	No	FAIL	O1:H20	-	-	-	-	-	-	-	-	-	-	-	-	-	-	-	-	-	-	-	-
FWSEC0429	SRR7612416	ESC_LA2744AA	NML_bioinformatics	Escherichia coli	724			30565	Escherichia/Shigella sp.	E	E	fimH91	5116761	83	219283	148	f__Enterobacteriaceae (UID5124)	99.82	0.07	0	-	PASS	PASS	PASS	FAIL	No	FAIL	O1:H20	-	-	-	-	-	-	-	-	-	-	-	-	-	-	-	-	-	-	-	-
FWSEC0266	SRR7612466	ESC_LA2772AA	NML_bioinformatics	Escherichia coli	9027			-83051		E	E	fimH91	5106212	113	187414	84	f__Enterobacteriaceae (UID5124)	99.97	0.04	0	-	PASS	PASS	PASS	FAIL	No	FAIL	O1:H20	-	-	-	-	-	-	-	-	-	-	-	-	-	-	-	-	-	-	-	-
FWSEC0263	SRR7612467	ESC_LA2773AA	NML_bioinformatics	Escherichia coli	691			30565	Escherichia/Shigella sp.	E	E	fimH91	5064727	92	197626	115	f__Enterobacteriaceae (UID5124)	99.97	0.04	0	-	PASS	PASS	PASS	FAIL	No	FAIL	O1:H20	-	-	-	-	-	-	-	-	-	-	-	-	-	-	-	-	-	-	-	-
FWSEC0269	SRR7612469	ESC_LA2775AA	NML_bioinformatics	Escherichia coli	724			30565	Escherichia/Shigella sp.	E	E	fimH91	5073710	96	219130	111	f__Enterobacteriaceae (UID5124)	99.97	0.04	0	-	PASS	PASS	PASS	FAIL	No	FAIL	O1:H20	-	-	-	-	-	-	-	-	-	-	-	-	-	-	-	-	-	-	-	-
FWSEC0268	SRR7612472	ESC_LA2778AA	NML_bioinformatics	Escherichia coli	724			30565	Escherichia/Shigella sp.	E	E	fimH91	5021882	84	306870	103	f__Enterobacteriaceae (UID5124)	99.97	0.04	0	-	PASS	PASS	PASS	FAIL	No	FAIL	O1:H20	-	-	-	-	-	-	-	-	-	-	-	-	-	-	-	-	-	-	-	-
FWSEC0259	SRR7612508	ESC_LA2804AA	NML_bioinformatics	Escherichia coli	691			-83042		E	E	fimH91	5120673	88	197626	126	f__Enterobacteriaceae (UID5124)	99.97	0.04	0	-	PASS	PASS	PASS	FAIL	No	FAIL	O1:H20	-	-	-	-	-	-	-	-	-	-	-	-	-	-	-	-	-	-	-	-
FWSEC0076	SRR7947221	ESC_LA1976AA	Public Health Agency of Canada	Escherichia coli	9054			-83159		E	E	fimH91	5036035	111	131240	91	f__Enterobacteriaceae (UID5124)	99.97	0.04	0	-	PASS	PASS	PASS	FAIL	No	FAIL	O1:H20	-	-	-	-	-	-	-	-	-	-	-	-	-	-	-	-	-	-	-	-
MOD1-EC6955	SRR3977070	ESC_EA2059AA	FDA Center for Food Safety and Applied Nutrition	Escherichia coli	6585			34983	Escherichia/Shigella sp.	B2	B2	fimH20	4976157	112	122369	111	f__Enterobacteriaceae (UID5124)	99.97	0.1	20	-	PASS	PASS	PASS	FAIL	No	FAIL	O1:H45	-	-	-	-	-	-	-	-	-	-	-	-	-	-	-	-	-	-	-	-
FWSEC0326	SRR7612174	ESC_LA2892AA	NML_bioinformatics	Escherichia coli	297		AxB1	64862	Escherichia/Shigella sp.	B1	B1	fimH38	5036214	102	192704	150	f__Enterobacteriaceae (UID5162)	99.93	0.48	20	-	PASS	PASS	PASS	FAIL	No	FAIL	O1:H9	-	-	-	-	-	-	-	-	-	-	-	-	-	-	-	-	-	-	-	-
MOD1-EC7003	SRR3987466	ESC_EA2217AA	FDA Center for Food Safety and Applied Nutrition	Escherichia coli	6564			42836	Escherichia/Shigella sp.	F	U/cryptic	Unknown	4697084	242	41663	150	f__Enterobacteriaceae (UID5124)	99.22	0.47	0	-	PASS	PASS	PASS	FAIL	No	FAIL	O10	-	-	-	-	-	-	-	-	-	-	-	-	-	-	-	-	-	-	-	-
MOD1-EC5457	SRR3989611	ESC_EA2893AA	FDA Center for Food Safety and Applied Nutrition	Escherichia coli	2371			42603	Escherichia/Shigella sp.	cladeIII	U/cryptic	fimH612	5845134	1031	45365	151	f__Enterobacteriaceae (UID5124)	99.97	13.29	91.06	-	PASS	PASS	PASS	FAIL	No	FAIL	O10	-	-	-	-	-	-	-	-	-	-	-	-	-	-	-	-	-	-	-	-
MOD1-EC6275	SRR3993884	ESC_EA3012AA	FDA Center for Food Safety and Applied Nutrition	Escherichia coli	1785		A	43014	Escherichia/Shigella sp.	A	A	fimH54	4924368	191	69750	147	f__Enterobacteriaceae (UID5124)	99.97	0.17	0	-	PASS	PASS	PASS	FAIL	No	FAIL	O100	-	-	-	-	-	-	-	-	-	-	-	-	-	-	-	-	-	-	-	-
MOD1-EC6187	SRR3465483	ESC_DA1170AA	FDA Center for Food Safety and Applied Nutrition	Escherichia coli	683	ST155 Cplx		1608	Escherichia coli	B1	B1	fimH121	4998160	191	87775	48	f__Enterobacteriaceae (UID5124)	99.97	0.52	28.57	-	PASS	PASS	PASS	FAIL	No	FAIL	O100:H10	-	-	-	-	-	-	-	-	-	-	-	-	-	-	-	-	-	-	-	-
MOD1-EC6846	SRR3972146	ESC_EA2197AA	FDA Center for Food Safety and Applied Nutrition	Escherichia coli	3889			29447	Escherichia/Shigella sp.	A	A	Unknown	4747419	169	62236	103	f__Enterobacteriaceae (UID5162)	99.83	0.49	20	-	PASS	PASS	PASS	FAIL	No	FAIL	O103	-	-	-	-	-	-	-	-	-	-	-	-	-	-	-	-	-	-	-	-
2015C-5140	SRR5863036	ESC_LA7313AA	Cornell University	Escherichia coli	17	ST20 Cplx	B1	2169	Escherichia coli	B1	B1	fimH25	5482736	283	59134	62	f__Enterobacteriaceae (UID5162)	99.93	0.23	0	-	PASS	PASS	PASS	FAIL	No	FAIL	O103	-	-	-	-	-	-	-	-	-	-	-	-	-	-	-	-	-	-	-	-
MOD1-EC6178	SRR3465474	ESC_DA1179AA	FDA Center for Food Safety and Applied Nutrition	Escherichia coli	939		AxB1	2075	Escherichia coli	A	A	fimH60	4781596	136	86869	40	f__Enterobacteriaceae (UID5162)	99.93	0.29	42.86	-	PASS	PASS	PASS	FAIL	No	FAIL	O103:H14	-	-	-	-	-	-	-	-	-	-	-	-	-	-	-	-	-	-	-	-
MOD1-EC6788	SRR3974863	ESC_EA2125AA	FDA Center for Food Safety and Applied Nutrition	Escherichia coli	2952		ABD	42532	Escherichia/Shigella sp.	B1	B1	fimH158	4689499	125	81569	84	f__Enterobacteriaceae (UID5162)	99.93	0.23	0	-	PASS	PASS	PASS	FAIL	No	FAIL	O103:H52	-	-	-	-	-	-	-	-	-	-	-	-	-	-	-	-	-	-	-	-
AA049	ERR1010238	ESC_CA3821AA	STATENS SERUM INSTITUT	Escherichia coli	5260			30620	Escherichia/Shigella sp.	cladeV	U/cryptic	fimH630	4685978	140	80427	83	f__Enterobacteriaceae (UID5124)	100	0.19	0	-	PASS	PASS	PASS	FAIL	No	FAIL	O103:H56	-	-	-	-	-	-	-	-	-	-	-	-	-	-	-	-	-	-	-	-
MOD1-EC5950	SRR3987709	ESC_EA2718AA	FDA Center for Food Safety and Applied Nutrition	Escherichia coli	6528			42699	Escherichia/Shigella sp.	cladeV	U/cryptic	fimH628	4939374	128	161109	83	f__Enterobacteriaceae (UID5124)	100	0.19	0	-	PASS	PASS	PASS	FAIL	No	FAIL	O103:H56	-	-	-	-	-	-	-	-	-	-	-	-	-	-	-	-	-	-	-	-
2009EL-2050	SRR5863045	ESC_LA7316AA	Cornell University	Escherichia coli	NA			NA					6879940	2227	3586	40	k__Bacteria (UID203)	100	40.19	77.68	-	FAIL	FAIL	PASS	FAIL	No	FAIL	O104:H4	-	-	-	-	-	-	-	-	-	-	-	-	-	-	-	-	-	-	-	-
2009EL-2071	SRR5863052	ESC_LA7321AA	Cornell University	Escherichia coli	678		B1	2271	Escherichia coli	B1	B1	Unknown	5277542	203	99278	65	f__Enterobacteriaceae (UID5162)	99.93	0.14	0	-	PASS	PASS	PASS	FAIL	No	FAIL	O104:H4	-	-	-	-	-	-	-	-	-	-	-	-	-	-	-	-	-	-	-	-
11-02281	SRR927390	ESC_CA0940AA	Broad Institute	Escherichia coli	678		B1	2271	Escherichia coli	B1	B1	Unknown	-	-	-	-	-	-	-	-	-	FAIL	PASS	PASS	FAIL	No	FAIL	O104:H4	-	-	-	-	-	-	-	-	-	-	-	-	-	-	-	-	-	-	-	-
11-02318	SRR927393	ESC_CA0941AA	Broad Institute	Escherichia coli	678		B1	2271	Escherichia coli	B1	B1	Unknown	773	1	773	663	root (UID1)	0	0	0	-	FAIL	FAIL	FAIL	FAIL	No	FAIL	O104:H4	-	-	-	-	-	-	-	-	-	-	-	-	-	-	-	-	-	-	-	-
11-02913	SRR927394	ESC_CA0939AA	Broad Institute	Escherichia coli	678		B1	-74157		B1	B1	Unknown	-	-	-	-	-	-	-	-	-	FAIL	PASS	PASS	FAIL	No	FAIL	O104:H4	-	-	-	-	-	-	-	-	-	-	-	-	-	-	-	-	-	-	-	-
11-03439	SRR927397	ESC_CA0938AA	Broad Institute	Escherichia coli	678		B1	2271	Escherichia coli	B1	B1	Unknown	-	-	-	-	-	-	-	-	-	FAIL	PASS	PASS	FAIL	No	FAIL	O104:H4	-	-	-	-	-	-	-	-	-	-	-	-	-	-	-	-	-	-	-	-
MOD1-EC6593	SRR3657335	ESC_DA3248AA	FDA Center for Food Safety and Applied Nutrition	Escherichia coli	4253			2012	Escherichia coli	A	A	fimH54	5677610	384	58452	81	f__Enterobacteriaceae (UID5124)	99.97	0.16	0	-	PASS	PASS	PASS	FAIL	No	FAIL	O106	-	-	-	-	-	-	-	-	-	-	-	-	-	-	-	-	-	-	-	-
MOD1-EC6092	SRR3988070	ESC_EA2505AA	FDA Center for Food Safety and Applied Nutrition	Escherichia coli	349	ST349 Cplx		1671	Escherichia coli	D	D	fimH30	5207076	212	82481	52	f__Enterobacteriaceae (UID5124)	99.97	0.09	0	-	PASS	PASS	PASS	FAIL	No	FAIL	O106:H15	-	-	-	-	-	-	-	-	-	-	-	-	-	-	-	-	-	-	-	-
MOD1-EC5671	SRR3988154	ESC_EA2454AA	FDA Center for Food Safety and Applied Nutrition	Escherichia coli	302			42738	Escherichia/Shigella sp.	E or cladeI	cryptic	fimH358	5339921	196	76151	63	f__Enterobacteriaceae (UID5124)	99.91	0.04	0	-	PASS	PASS	PASS	FAIL	No	FAIL	O108	-	-	-	-	-	-	-	-	-	-	-	-	-	-	-	-	-	-	-	-
MOD1-EC6541	SRR3987535	ESC_EA2360AA	FDA Center for Food Safety and Applied Nutrition	Escherichia coli	117		ABD	1658	Escherichia coli	Non Escherichia	U/cryptic	fimH97	5308064	304	48514	65	f__Enterobacteriaceae (UID5124)	99.67	0.37	0	-	PASS	PASS	PASS	FAIL	No	FAIL	O108	-	-	-	-	-	-	-	-	-	-	-	-	-	-	-	-	-	-	-	-
MOD1-EC6569	SRR3987553	ESC_EA2342AA	FDA Center for Food Safety and Applied Nutrition	Escherichia coli	223	ST155 Cplx	B1	1590	Escherichia coli	B1	B1	fimH32	5085879	244	67165	68	f__Enterobacteriaceae (UID5162)	99.93	0.15	0	-	PASS	PASS	PASS	FAIL	No	FAIL	O109	-	-	-	-	-	-	-	-	-	-	-	-	-	-	-	-	-	-	-	-
MOD1-EC6376	SRR3987929	ESC_EA2638AA	FDA Center for Food Safety and Applied Nutrition	Escherichia coli	6514			1952	Escherichia coli	A	A	fimH54	4904276	274	53395	58	f__Enterobacteriaceae (UID5124)	99.97	0.04	0	-	PASS	PASS	PASS	FAIL	No	FAIL	O11	-	-	-	-	-	-	-	-	-	-	-	-	-	-	-	-	-	-	-	-
MOD1-EC6323	SRR6412354	ESC_IA1586AA	FDA Center for Food Safety and Applied Nutrition	Escherichia coli	491			15687	Escherichia coli	B2	B2	fimH9	5005870	149	125160	124	f__Enterobacteriaceae (UID5124)	99.97	0.48	0	-	PASS	PASS	PASS	FAIL	No	FAIL	O110:H4	-	-	-	-	-	-	-	-	-	-	-	-	-	-	-	-	-	-	-	-
MOD1-EC5373	SRR5336260	ESC_GA0326AA	FDA Center for Food Safety and Applied Nutrition	Escherichia coli	547		B2	59390	Escherichia/Shigella sp.	B2	B2	fimH9	5360641	162	198615	91	f__Enterobacteriaceae (UID5124)	99.89	0.04	0	-	PASS	PASS	PASS	FAIL	No	FAIL	O111	-	-	-	-	-	-	-	-	-	-	-	-	-	-	-	-	-	-	-	-
NMSU-00191	SRR3091360	ESC_CA5056AA	FDA Center for Food Safety and Applied Nutrition	Escherichia coli	223	ST155 Cplx	B1	33512	Escherichia/Shigella sp.	B1	B1	fimH32	5084662	222	95677	52	f__Enterobacteriaceae (UID5162)	99.93	0.15	0	-	PASS	PASS	PASS	FAIL	No	FAIL	O111:Nm	-	-	-	-	-	-	-	-	-	-	-	-	-	-	-	-	-	-	-	-
FWSEC0450	SRR7612138	ESC_LA2866AA	NML_bioinformatics	Escherichia coli	8691			71472	Escherichia albertii	albertii	U	*	5109653	102	263757	94	f__Enterobacteriaceae (UID5124)	98.6	0.77	20	-	PASS	PASS	PASS	FAIL	No	FAIL	O111:Nm (Non-Motile)	-	-	-	-	-	-	-	-	-	-	-	-	-	-	-	-	-	-	-	-
CFSAN018256	SRR3000444	ESC_CA4751AA	FDA Center for Food Safety and Applied Nutrition	Escherichia coli	5922	ST147 Cplx		32424	Escherichia/Shigella sp.	A	A	Unknown	4647816	341	29123	27	f__Enterobacteriaceae (UID5124)	98.63	0.12	33.33	-	PASS	PASS	PASS	FAIL	No	FAIL	O112	-	-	-	-	-	-	-	-	-	-	-	-	-	-	-	-	-	-	-	-
MOD1-EC6230	SRR3438314	ESC_DA0926AA	FDA Center for Food Safety and Applied Nutrition	Escherichia coli	6229			36835	Escherichia/Shigella sp.	B1	B1	fimH1144	5405786	430	32873	31	f__Enterobacteriaceae (UID5162)	99.62	0.1	0	-	PASS	PASS	PASS	FAIL	No	FAIL	O112:H11	-	-	-	-	-	-	-	-	-	-	-	-	-	-	-	-	-	-	-	-
MOD1-EC6797	SRR3974924	ESC_EA2119AA	FDA Center for Food Safety and Applied Nutrition	Escherichia coli	6576			42886	Escherichia/Shigella sp.	A	A	fimH41	4826407	196	78681	77	f__Enterobacteriaceae (UID5124)	99.97	0.45	0	-	PASS	PASS	PASS	FAIL	No	FAIL	O113	-	-	-	-	-	-	-	-	-	-	-	-	-	-	-	-	-	-	-	-
MOD1-EC6184	SRR3465480	ESC_DA1173AA	FDA Center for Food Safety and Applied Nutrition	Escherichia coli	224		AxB1	15323	Escherichia coli	B1	B1	fimH26	4917769	187	69622	47	f__Enterobacteriaceae (UID5124)	99.97	0.35	40	-	PASS	PASS	PASS	FAIL	No	FAIL	O113:H14	-	-	-	-	-	-	-	-	-	-	-	-	-	-	-	-	-	-	-	-
FWSEC0465	SRR7612124	ESC_LA2860AA	NML_bioinformatics	Escherichia coli	724			-83027		E	E	fimH91	5119426	92	219329	81	f__Enterobacteriaceae (UID5124)	99.97	0.04	0	-	PASS	PASS	PASS	FAIL	No	FAIL	O113:H4	-	-	-	-	-	-	-	-	-	-	-	-	-	-	-	-	-	-	-	-
MOD1-EC6584	SRR3657310	ESC_DA3257AA	FDA Center for Food Safety and Applied Nutrition	Escherichia coli	967			39353	Escherichia/Shigella sp.	F	F	fimH1485	4959702	167	78313	59	f__Enterobacteriaceae (UID5124)	99.93	0.17	0	-	PASS	PASS	PASS	FAIL	No	FAIL	O114	-	-	-	-	-	-	-	-	-	-	-	-	-	-	-	-	-	-	-	-
702444	SRR8634267	ESC_LA9679AA	Institute for Genome Sciences, University of Maryland, Baltimore	Escherichia coli	NA			NA					5323172	260	164716	439	f__Enterobacteriaceae (UID5162)	99.93	1	55.56	-	PASS	PASS	PASS	FAIL	No	FAIL	O114:H49	-	-	-	-	-	-	-	-	-	-	-	-	-	-	-	-	-	-	-	-
FWSEC0200	SRR7612377	ESC_LA2726AA	NML_bioinformatics	Escherichia coli	295	ST23 Cplx		33518	Escherichia/Shigella sp.	B1	B1	fimH38	4887837	102	168536	93	f__Enterobacteriaceae (UID5162)	99.93	0.17	0	-	PASS	PASS	PASS	FAIL	No	FAIL	O115:Nm (Non-Motile)	-	-	-	-	-	-	-	-	-	-	-	-	-	-	-	-	-	-	-	-
MOD1-EC6215	SRR3438298	ESC_DA0875AA	FDA Center for Food Safety and Applied Nutrition	Escherichia coli	6223			36808	Escherichia/Shigella sp.	A	A	fimH23	4738979	92	147704	60	f__Enterobacteriaceae (UID5124)	99.97	0.06	0	-	PASS	PASS	PASS	FAIL	No	FAIL	O117	-	-	-	-	-	-	-	-	-	-	-	-	-	-	-	-	-	-	-	-
MOD1-EC6587	SRR3657317	ESC_DA3254AA	FDA Center for Food Safety and Applied Nutrition	Escherichia coli	10	ST10 Cplx	A	2010	Escherichia coli	A	A	fimH24	5325139	348	46622	66	f__Enterobacteriaceae (UID5124)	99.97	0.58	16.67	-	PASS	PASS	PASS	FAIL	No	FAIL	O117	-	-	-	-	-	-	-	-	-	-	-	-	-	-	-	-	-	-	-	-
FWSEC0445	SRR7612141	ESC_LA2869AA	NML_bioinformatics	Escherichia coli	7958			-82993	Escherichia/Shigella sp.	albertii	U/cryptic	fimH424	5064275	149	152045	91	f__Enterobacteriaceae (UID5124)	98.3	0.33	0	-	PASS	PASS	PASS	FAIL	No	FAIL	O117:H16	-	-	-	-	-	-	-	-	-	-	-	-	-	-	-	-	-	-	-	-
FWSEC0553	SRR7947269	ESC_LA2024AA	Public Health Agency of Canada	Escherichia coli	NA			NA					5170198	139	130414	440	f__Enterobacteriaceae (UID5162)	99.93	0.1	0	-	PASS	PASS	PASS	FAIL	No	FAIL	O117:H16	-	-	-	-	-	-	-	-	-	-	-	-	-	-	-	-	-	-	-	-
MOD1-EC6515	SRR3957109	ESC_EA1685AA	FDA Center for Food Safety and Applied Nutrition	Escherichia coli	1081		AxB1	30530	Escherichia/Shigella sp.	B1	B1	fimH31	4889126	118	94428	74	f__Enterobacteriaceae (UID5162)	99.87	0.32	0	-	PASS	PASS	PASS	FAIL	No	FAIL	O117:H21	-	-	-	-	-	-	-	-	-	-	-	-	-	-	-	-	-	-	-	-
MOD1-EC6391	SRR3657383	ESC_DA3233AA	FDA Center for Food Safety and Applied Nutrition	Escherichia coli	737	ST205 Cplx		32425	Escherichia/Shigella sp.	B1	B1	fimH32	4795341	95	183947	114	f__Enterobacteriaceae (UID5162)	99.93	0.1	0	-	PASS	PASS	PASS	FAIL	No	FAIL	O118:H27	-	-	-	-	-	-	-	-	-	-	-	-	-	-	-	-	-	-	-	-
MOD1-EC6553	SRR3987542	ESC_EA2353AA	FDA Center for Food Safety and Applied Nutrition	Escherichia coli	297		AxB1	15082	Escherichia coli	B1	B1	fimH38	4791736	240	57075	66	f__Enterobacteriaceae (UID5162)	99.32	0.1	0	-	PASS	PASS	PASS	FAIL	No	FAIL	O120	-	-	-	-	-	-	-	-	-	-	-	-	-	-	-	-	-	-	-	-
MOD1-EC5450	SRR3989605	ESC_EA2896AA	FDA Center for Food Safety and Applied Nutrition	Escherichia coli	10	ST10 Cplx	A	42599	Escherichia/Shigella sp.	A	A	fimH27	5409845	255	92814	191	f__Enterobacteriaceae (UID5124)	99.97	1.47	35.71	-	PASS	PASS	PASS	FAIL	No	FAIL	O120	-	-	-	-	-	-	-	-	-	-	-	-	-	-	-	-	-	-	-	-
MOD1-EC5464	SRR3989616	ESC_EA2888AA	FDA Center for Food Safety and Applied Nutrition	Escherichia coli	6501			42613	Escherichia/Shigella sp.	D	D	fimH1282	5452652	457	88844	252	f__Enterobacteriaceae (UID5124)	99.97	0.69	0	-	PASS	PASS	PASS	FAIL	No	FAIL	O120	-	-	-	-	-	-	-	-	-	-	-	-	-	-	-	-	-	-	-	-
MOD1-EC6355	SRR6412941	ESC_IA1694AA	FDA Center for Food Safety and Applied Nutrition	Escherichia coli	278	ST278 Cplx	AxB1	61875	Escherichia coli	B1	B1	fimH1331	5210135	296	42225	67	f__Enterobacteriaceae (UID5162)	99.93	0.53	16.67	-	PASS	PASS	PASS	FAIL	No	FAIL	O120:H2	-	-	-	-	-	-	-	-	-	-	-	-	-	-	-	-	-	-	-	-
MOD1-EC6361	SRR3657356	ESC_DA3236AA	FDA Center for Food Safety and Applied Nutrition	Escherichia coli	1406			39352	Escherichia/Shigella sp.	D	D	fimH169	5039629	99	114150	108	f__Enterobacteriaceae (UID5124)	100	0.07	0	-	PASS	PASS	PASS	FAIL	No	FAIL	O120:H7	-	-	-	-	-	-	-	-	-	-	-	-	-	-	-	-	-	-	-	-
MOD1-EC5800	SRR3977442	ESC_EA2024AA	FDA Center for Food Safety and Applied Nutrition	Escherichia coli	442		B1	1629	Escherichia coli	B1	B1	fimH32	4780963	96	143269	54	f__Enterobacteriaceae (UID5162)	99.87	0.32	20	-	PASS	PASS	PASS	FAIL	No	FAIL	O121	-	-	-	-	-	-	-	-	-	-	-	-	-	-	-	-	-	-	-	-
2014C-3598	SRR5863051	ESC_LA7320AA	Cornell University	Escherichia coli	655		ABD	1692	Escherichia coli	B1	B1	fimH25	5308497	246	122671	72	f__Enterobacteriaceae (UID5162)	99.93	0.51	0	-	PASS	PASS	PASS	FAIL	No	FAIL	O121	-	-	-	-	-	-	-	-	-	-	-	-	-	-	-	-	-	-	-	-
FWSEC0464	SRR7612121	ESC_LA2857AA	NML_bioinformatics	Escherichia coli	724			30565	Escherichia/Shigella sp.	E	E	fimH91	5080144	97	219283	74	f__Enterobacteriaceae (UID5124)	99.97	0.04	0	-	PASS	PASS	PASS	FAIL	No	FAIL	O121:Nm (Non-Motile)	-	-	-	-	-	-	-	-	-	-	-	-	-	-	-	-	-	-	-	-
FWSEC0478	SRR7612492	ESC_LA2788AA	NML_bioinformatics	Escherichia coli	5973		AxB1	15666	Escherichia coli	B1	B1	fimH587	5269482	136	148970	124	f__Enterobacteriaceae (UID5162)	99.93	0.1	0	-	PASS	PASS	PASS	FAIL	No	FAIL	O121:Nm (Non-Motile)	-	-	-	-	-	-	-	-	-	-	-	-	-	-	-	-	-	-	-	-
MOD1-EC6878	SRR3972844	ESC_EA2174AA	FDA Center for Food Safety and Applied Nutrition	Escherichia coli	58	ST155 Cplx	AxB1	1601	Escherichia coli	B1	B1	fimH53	5043984	137	138203	86	f__Enterobacteriaceae (UID5162)	99.93	0.1	0	-	PASS	PASS	PASS	FAIL	No	FAIL	O124	-	-	-	-	-	-	-	-	-	-	-	-	-	-	-	-	-	-	-	-
185863	SRR3578567	ESC_DA2658AA	Public Health England	Escherichia coli	270	ST270 Cplx	B1	38657	Escherichia/Shigella sp.	B1	B1	fimH25	4861739	382	30494	52	f__Enterobacteriaceae (UID5162)	99.93	0.1	0	-	PASS	PASS	PASS	FAIL	No	FAIL	O124:H-	-	-	-	-	-	-	-	-	-	-	-	-	-	-	-	-	-	-	-	-
182168	SRR3578963	ESC_DA2464AA	Public Health England	Escherichia coli	270	ST270 Cplx	B1	38657	Escherichia/Shigella sp.	B1	B1	fimH25	4877509	379	30045	71	f__Enterobacteriaceae (UID5162)	99.93	0.5	0	-	PASS	PASS	PASS	FAIL	No	FAIL	O124:H-	-	-	-	-	-	-	-	-	-	-	-	-	-	-	-	-	-	-	-	-
181106	SRR3579360	ESC_DA2433AA	Public Health England	Escherichia coli	270	ST270 Cplx	B1	38657	Escherichia/Shigella sp.	B1	B1	fimH25	4861292	385	30612	82	f__Enterobacteriaceae (UID5162)	99.93	0.1	0	-	PASS	PASS	PASS	FAIL	No	FAIL	O124:H-	-	-	-	-	-	-	-	-	-	-	-	-	-	-	-	-	-	-	-	-
MOD1-EC6518	SRR3987520	ESC_EA2375AA	FDA Center for Food Safety and Applied Nutrition	Escherichia coli	847			15024	Escherichia coli	B1	B1	fimH32	4956875	134	135454	128	f__Enterobacteriaceae (UID5162)	99.93	0.16	0	-	PASS	PASS	PASS	FAIL	No	FAIL	O125	-	-	-	-	-	-	-	-	-	-	-	-	-	-	-	-	-	-	-	-
MOD1-EC6596	SRR3657337	ESC_DA3246AA	FDA Center for Food Safety and Applied Nutrition	Escherichia coli	453	ST86 Cplx		1536	Escherichia coli	B1	B1	fimH31	4858251	146	96458	95	f__Enterobacteriaceae (UID5124)	99.97	0.04	0	-	PASS	PASS	PASS	FAIL	No	FAIL	O126:H10	-	-	-	-	-	-	-	-	-	-	-	-	-	-	-	-	-	-	-	-
MOD1-EC6171	SRR3465467	ESC_DA1185AA	FDA Center for Food Safety and Applied Nutrition	Escherichia coli	6233			36941	Escherichia/Shigella sp.	E	E	fimH31	4986338	118	94751	54	f__Enterobacteriaceae (UID5124)	99.97	0.04	0	-	PASS	PASS	PASS	FAIL	No	FAIL	O126:H9	-	-	-	-	-	-	-	-	-	-	-	-	-	-	-	-	-	-	-	-
MOD1-EC6110	SRR3988111	ESC_EA2494AA	FDA Center for Food Safety and Applied Nutrition	Escherichia coli	101	ST101 Cplx	B1	42722	Escherichia/Shigella sp.	B1	B1	fimH86	5057226	176	74289	49	f__Enterobacteriaceae (UID5162)	99.93	0.27	0	-	PASS	PASS	PASS	FAIL	No	FAIL	O127:H34	-	-	-	-	-	-	-	-	-	-	-	-	-	-	-	-	-	-	-	-
152624	SRR3578672	ESC_DA2560AA	Public Health England	Escherichia coli	6283			38733	Escherichia/Shigella sp.	A	A	fimH69	4720054	184	57040	56	f__Enterobacteriaceae (UID5124)	99.97	0.25	0	-	PASS	PASS	PASS	FAIL	No	FAIL	O127A	-	-	-	-	-	-	-	-	-	-	-	-	-	-	-	-	-	-	-	-
FWSEC0053	SRR7947252	ESC_LA2007AA	Public Health Agency of Canada	Escherichia coli	NA			NA					5460224	271	85555	190	f__Enterobacteriaceae (UID5162)	99.85	1.09	0	-	PASS	PASS	PASS	FAIL	No	FAIL	O128:H2	-	-	-	-	-	-	-	-	-	-	-	-	-	-	-	-	-	-	-	-
MOD1-EC6370	SRR3957076	ESC_EA1718AA	FDA Center for Food Safety and Applied Nutrition	Escherichia coli	101	ST101 Cplx	B1	1589	Escherichia coli	B1	B1	fimH86	4827274	182	63042	85	f__Enterobacteriaceae (UID5162)	99.93	0.1	0	-	PASS	PASS	PASS	FAIL	No	FAIL	O129:H30	-	-	-	-	-	-	-	-	-	-	-	-	-	-	-	-	-	-	-	-
MOD1-EC6869	SRR3957091	ESC_EA1703AA	FDA Center for Food Safety and Applied Nutrition	Escherichia coli	3889			29447	Escherichia/Shigella sp.	A	A	Unknown	4582118	170	62194	147	f__Enterobacteriaceae (UID5162)	99.83	0.1	0	-	PASS	PASS	PASS	FAIL	No	FAIL	O129:H42	-	-	-	-	-	-	-	-	-	-	-	-	-	-	-	-	-	-	-	-
MOD1-EC6172	SRR3465468	ESC_DA1184AA	FDA Center for Food Safety and Applied Nutrition	Escherichia coli	6233			36941	Escherichia/Shigella sp.	E	E	fimH31	4981989	99	143142	66	f__Enterobacteriaceae (UID5124)	99.97	0.04	0	-	PASS	PASS	PASS	FAIL	No	FAIL	O129:H9	-	-	-	-	-	-	-	-	-	-	-	-	-	-	-	-	-	-	-	-
MOD1-EC5888	SRR5336204	ESC_GA0347AA	FDA Center for Food Safety and Applied Nutrition	Escherichia coli	1429		AxB1	59391	Escherichia/Shigella sp.	A	A	fimH53	4801952	154	98922	143	f__Enterobacteriaceae (UID5124)	98.68	0.24	12.5	-	PASS	PASS	PASS	FAIL	No	FAIL	O13	-	-	-	-	-	-	-	-	-	-	-	-	-	-	-	-	-	-	-	-
MOD1-EC5915	SRR3988185	ESC_EA2428AA	FDA Center for Food Safety and Applied Nutrition	Escherichia coli	23	ST23 Cplx	B1	2087	Escherichia coli	C	C	fimH35	4985239	69	208822	80	f__Enterobacteriaceae (UID5162)	99.93	0.73	0	-	PASS	PASS	PASS	FAIL	No	FAIL	O13:H39	-	-	-	-	-	-	-	-	-	-	-	-	-	-	-	-	-	-	-	-
MOD1-EC6631	SRR5185884	ESC_FA7695AA	FDA Center for Food Safety and Applied Nutrition	Escherichia coli	1201	ST10 Cplx	A	30735	Escherichia/Shigella sp.	A	A	fimH25	4847429	248	47508	64	f__Enterobacteriaceae (UID5124)	99.97	0.52	28.57	-	PASS	PASS	PASS	FAIL	No	FAIL	O130	-	-	-	-	-	-	-	-	-	-	-	-	-	-	-	-	-	-	-	-
CFSAN051523	SRR8268527	ESC_EA4134AA	FDA/CFSAN	Escherichia coli	297		AxB1	15082	Escherichia coli	B1	B1	fimH38	5290595	163	111924	158	f__Enterobacteriaceae (UID5124)	99.97	0.04	0	-	PASS	PASS	PASS	FAIL	No	FAIL	O130:H11	-	-	-	-	-	-	-	-	-	-	-	-	-	-	-	-	-	-	-	-
MOD1-EC6390	SRR3987938	ESC_EA2630AA	FDA Center for Food Safety and Applied Nutrition	Escherichia coli	336	ST278 Cplx		42651	Escherichia/Shigella sp.	B1	B1	fimH297	5205184	330	40570	53	f__Enterobacteriaceae (UID5124)	99.97	0.44	0	-	PASS	PASS	PASS	FAIL	No	FAIL	O131	-	-	-	-	-	-	-	-	-	-	-	-	-	-	-	-	-	-	-	-
MOD1-EC5530	SRR3989767	ESC_EA2804AA	FDA Center for Food Safety and Applied Nutrition	Escherichia coli	6545	ST648 Cplx		42759	Escherichia/Shigella sp.	F	F	fimH58	5295935	163	119781	172	f__Enterobacteriaceae (UID5124)	99.97	0.17	0	-	PASS	PASS	PASS	FAIL	No	FAIL	O132:H42	-	-	-	-	-	-	-	-	-	-	-	-	-	-	-	-	-	-	-	-
AA096	ERR1010285	ESC_CA3774AA	STATENS SERUM INSTITUT	Escherichia coli	5777			30228	Escherichia/Shigella sp.	B2	B2	fimH57	4632937	95	167963	115	f__Enterobacteriaceae (UID5124)	99.97	1.09	0	-	PASS	PASS	PASS	FAIL	No	FAIL	O132:H51	-	-	-	-	-	-	-	-	-	-	-	-	-	-	-	-	-	-	-	-
CFSAN024432	SRR3000450	ESC_CA4750AA	FDA Center for Food Safety and Applied Nutrition	Escherichia coli	1408		A	32385	Escherichia/Shigella sp.	A	A	fimH34	-	-	-	-	-	-	-	-	-	FAIL	PASS	PASS	FAIL	No	FAIL	O135:H7	-	-	-	-	-	-	-	-	-	-	-	-	-	-	-	-	-	-	-	-
CFSAN010968	SRR3020573	ESC_CA4823AA	FDA Center for Food Safety and Applied Nutrition	Escherichia coli	1408		A	32385	Escherichia/Shigella sp.	A	A	fimH34	5454414	373	45185	21	f__Enterobacteriaceae (UID5124)	99.97	0.33	20	-	PASS	PASS	PASS	FAIL	No	FAIL	O136:Nm	-	-	-	-	-	-	-	-	-	-	-	-	-	-	-	-	-	-	-	-
MOD1-EC5449	SRR3989604	ESC_EA2897AA	FDA Center for Food Safety and Applied Nutrition	Escherichia coli	6495			42594	Escherichia/Shigella sp.	cladeV	U/cryptic	fimH160	4714609	87	144299	133	f__Enterobacteriaceae (UID5124)	100	0.39	0	-	PASS	PASS	PASS	FAIL	No	FAIL	O138	-	-	-	-	-	-	-	-	-	-	-	-	-	-	-	-	-	-	-	-
MOD1-EC5438	SRR3989599	ESC_EA2901AA	FDA Center for Food Safety and Applied Nutrition	Escherichia coli	2559			30315	Escherichia/Shigella sp.	cladeV	U/cryptic	fimH150	4540214	84	139806	129	f__Enterobacteriaceae (UID5124)	100	0.41	50	-	PASS	PASS	PASS	FAIL	No	FAIL	O139	-	-	-	-	-	-	-	-	-	-	-	-	-	-	-	-	-	-	-	-
MOD1-EC5462	SRR3989615	ESC_EA2889AA	FDA Center for Food Safety and Applied Nutrition	Escherichia coli	6500			30315	Escherichia/Shigella sp.	cladeV	U/cryptic	fimH150	4611998	114	101571	362	f__Enterobacteriaceae (UID5124)	100	0.79	71.43	-	PASS	PASS	PASS	FAIL	No	FAIL	O139	-	-	-	-	-	-	-	-	-	-	-	-	-	-	-	-	-	-	-	-
AA076	ERR1010265	ESC_CA3794AA	STATENS SERUM INSTITUT	Escherichia coli	4119	ST28 Cplx		30670	Escherichia/Shigella sp.	B2	B2	fimH90	4739645	42	431921	71	f__Enterobacteriaceae (UID5124)	99.97	0.04	0	-	PASS	PASS	PASS	FAIL	No	FAIL	O139:H14	-	-	-	-	-	-	-	-	-	-	-	-	-	-	-	-	-	-	-	-
MOD1-EC5695	SRR3987967	ESC_EA2608AA	FDA Center for Food Safety and Applied Nutrition	Escherichia coli	1204			42662	Escherichia/Shigella sp.	D	D	fimH31	5358804	184	71450	63	f__Enterobacteriaceae (UID5124)	99.97	0.83	14.29	-	PASS	PASS	PASS	FAIL	No	FAIL	O139:H29	-	-	-	-	-	-	-	-	-	-	-	-	-	-	-	-	-	-	-	-
E5	ERR1229298	ESC_DA1204AA	ANIMAL HEALTH AND VETERINARY LABORATORIES AGENCY	Escherichia coli	6246			37048	Escherichia/Shigella sp.	A	A	fimH23	5007297	247	61786	32	f__Enterobacteriaceae (UID5124)	99.97	0.11	0	-	PASS	PASS	PASS	FAIL	No	FAIL	O139:K82	-	-	-	-	-	-	-	-	-	-	-	-	-	-	-	-	-	-	-	-
MOD1-EC5691	SRR3987963	ESC_EA2612AA	FDA Center for Food Safety and Applied Nutrition	Escherichia coli	10	ST10 Cplx	A	2011	Escherichia coli	A	A	fimH24	4640634	87	149638	94	f__Enterobacteriaceae (UID5124)	99.97	0.07	0	-	PASS	PASS	PASS	FAIL	No	FAIL	O14	-	-	-	-	-	-	-	-	-	-	-	-	-	-	-	-	-	-	-	-
AA069	ERR1010258	ESC_CA3801AA	STATENS SERUM INSTITUT	Escherichia coli	34	ST10 Cplx	A	30636	Escherichia/Shigella sp.	A	A	Unknown	5129516	268	63627	22	f__Enterobacteriaceae (UID5124)	99.67	0.46	0	-	PASS	PASS	PASS	FAIL	No	FAIL	O14:H-	-	-	-	-	-	-	-	-	-	-	-	-	-	-	-	-	-	-	-	-
MOD1-EC5678	SRR3987982	ESC_EA2593AA	FDA Center for Food Safety and Applied Nutrition	Escherichia coli	6185			34930	Escherichia/Shigella sp.	B1	B1	fimH38	5189374	84	187812	152	f__Enterobacteriaceae (UID5162)	99.62	0.23	0	-	PASS	PASS	PASS	FAIL	No	FAIL	O14:H8	-	-	-	-	-	-	-	-	-	-	-	-	-	-	-	-	-	-	-	-
MOD1-EC6359	SRR6413768	ESC_IA1720AA	FDA Center for Food Safety and Applied Nutrition	Escherichia coli	29	ST29 Cplx	B1	2264	Escherichia coli	B1	B1	fimH440	5690526	496	33854	65	f__Enterobacteriaceae (UID5124)	99.97	0.38	0	-	PASS	PASS	PASS	FAIL	No	FAIL	O140:H14	-	-	-	-	-	-	-	-	-	-	-	-	-	-	-	-	-	-	-	-
MOD1-EC6328	SRR6412367	ESC_IA1576AA	FDA Center for Food Safety and Applied Nutrition	Escherichia coli	3234		AxB1	42449	Escherichia/Shigella sp.	B1	B1	fimH33	5000577	128	124778	157	f__Enterobacteriaceae (UID5162)	99.93	0.1	0	-	PASS	PASS	PASS	FAIL	No	FAIL	O140:H28	-	-	-	-	-	-	-	-	-	-	-	-	-	-	-	-	-	-	-	-
MOD1-EC6976	SRR3977086	ESC_EA2044AA	FDA Center for Food Safety and Applied Nutrition	Escherichia coli	6588			42915	Escherichia/Shigella sp.	D	D	fimH299	5109474	77	212156	101	f__Enterobacteriaceae (UID5124)	99.97	0.08	0	-	PASS	PASS	PASS	FAIL	No	FAIL	O141	-	-	-	-	-	-	-	-	-	-	-	-	-	-	-	-	-	-	-	-
MOD1-EC5488	SRR3989736	ESC_EA2835AA	FDA Center for Food Safety and Applied Nutrition	Escherichia coli	1121		AxB1	42742	Escherichia/Shigella sp.	A	A	fimH1321	4827711	139	91872	256	f__Enterobacteriaceae (UID5162)	99.62	0.21	60	-	PASS	PASS	PASS	FAIL	No	FAIL	O141	-	-	-	-	-	-	-	-	-	-	-	-	-	-	-	-	-	-	-	-
MOD1-EC6363	SRR3993889	ESC_EA3008AA	FDA Center for Food Safety and Applied Nutrition	Escherichia coli	1611		B1	14912	Escherichia coli	B1	B1	fimH32	4661470	165	67520	79	f__Enterobacteriaceae (UID5162)	99.93	0.1	0	-	PASS	PASS	PASS	FAIL	No	FAIL	O141:H10	-	-	-	-	-	-	-	-	-	-	-	-	-	-	-	-	-	-	-	-
MOD1-EC6560	SRR3987548	ESC_EA2347AA	FDA Center for Food Safety and Applied Nutrition	Escherichia coli	10	ST10 Cplx	A	42917	Escherichia/Shigella sp.	A	A	Unknown	4526464	278	58873	55	f__Enterobacteriaceae (UID5124)	99.07	0.1	0	-	PASS	PASS	PASS	FAIL	No	FAIL	O142	-	-	-	-	-	-	-	-	-	-	-	-	-	-	-	-	-	-	-	-
MOD1-EC6470	SRR6728048	ESC_IA3939AA	FDA Center for Food Safety and Applied Nutrition	Escherichia coli	1665			30031	Escherichia/Shigella sp.	B1	B1	fimH31	4982362	100	142803	42	f__Enterobacteriaceae (UID5162)	99.93	0.12	0	-	PASS	PASS	PASS	FAIL	No	FAIL	O142:H11	-	-	-	-	-	-	-	-	-	-	-	-	-	-	-	-	-	-	-	-
TX-ACF1501540	SRR2136798	ESC_DA8625AA	FOOD AND DRUG ADMINISTRATION, CENTER FOR FOOD SAFETY AND APPLIED NUTRITION	Escherichia coli	2077		B1	41091	Escherichia/Shigella sp.	B1	B1	fimH32	5037519	165	115418	67	f__Enterobacteriaceae (UID5162)	99.93	0.1	0	-	PASS	PASS	PASS	FAIL	No	FAIL	O145	-	-	-	-	-	-	-	-	-	-	-	-	-	-	-	-	-	-	-	-
2014C-3989	SRR5863044	ESC_LA7315AA	Cornell University	Escherichia coli	16	ST29 Cplx	B1	2258	Escherichia coli	B1	B1	fimH86	5151228	278	65118	63	f__Enterobacteriaceae (UID5162)	99.93	0.08	0	-	PASS	PASS	PASS	FAIL	No	FAIL	O145	-	-	-	-	-	-	-	-	-	-	-	-	-	-	-	-	-	-	-	-
FWSEC0449	SRR7612137	ESC_LA2865AA	NML_bioinformatics	Escherichia coli	5418			29819	Escherichia/Shigella sp.	B1	B1	fimH1084	4893687	167	90763	103	f__Enterobacteriaceae (UID5162)	99.93	0.1	0	-	PASS	PASS	PASS	FAIL	No	FAIL	O145:Nm (Non-Motile)	-	-	-	-	-	-	-	-	-	-	-	-	-	-	-	-	-	-	-	-
MOD1-EC6772	SRR3957085	ESC_EA1709AA	FDA Center for Food Safety and Applied Nutrition	Escherichia coli	6556			42813	Escherichia/Shigella sp.	A	A	fimH54	4530764	136	75518	90	f__Enterobacteriaceae (UID5162)	99.62	0.44	0	-	PASS	PASS	PASS	FAIL	No	FAIL	O148	-	-	-	-	-	-	-	-	-	-	-	-	-	-	-	-	-	-	-	-
ERS2200898	ERR2300644	ESC_LA3049AA	RIVM - National Institute for Public Health and the Environment	Escherichia coli	243	ST243 Cplx	B1	15756	Shigella boydii	A	A	fimH37	4547278	468	18458	98	g__Shigella (UID5207)	98.19	0.69	0	-	PASS	FAIL	PASS	FAIL	No	FAIL	O149 (In-Silico)	-	-	-	-	-	-	-	-	-	-	-	-	-	-	-	-	-	-	-	-
ERS2200899	ERR2300645	ESC_LA3048AA	RIVM - National Institute for Public Health and the Environment	Escherichia coli	243	ST243 Cplx	B1	15756	Shigella boydii	A	A	fimH37	4401098	467	17677	138	g__Shigella (UID5207)	98.19	0.65	0	-	PASS	FAIL	PASS	FAIL	No	FAIL	O149 (In-Silico)	-	-	-	-	-	-	-	-	-	-	-	-	-	-	-	-	-	-	-	-
MOD1-EC6343	SRR6413649	ESC_IA1727AA	FDA Center for Food Safety and Applied Nutrition	Escherichia coli	537	ST14 Cplx		72008	Escherichia coli	B2	B2	fimH5	5206165	251	48964	65	f__Enterobacteriaceae (UID5124)	99.97	0.43	0	-	PASS	PASS	PASS	FAIL	No	FAIL	O149:H16	-	-	-	-	-	-	-	-	-	-	-	-	-	-	-	-	-	-	-	-
MOD1-EC6347	SRR6413563	ESC_IA1661AA	FDA Center for Food Safety and Applied Nutrition	Escherichia coli	1333			1668	Escherichia coli	B2	B2	fimH1453	4849315	117	124811	78	f__Enterobacteriaceae (UID5124)	99.94	0.04	0	-	PASS	PASS	PASS	FAIL	No	FAIL	O149:H7	-	-	-	-	-	-	-	-	-	-	-	-	-	-	-	-	-	-	-	-
MOD1-EC5657	SRR3987669	ESC_EA2757AA	FDA Center for Food Safety and Applied Nutrition	Escherichia coli	278	ST278 Cplx	AxB1	42648	Escherichia/Shigella sp.	B1	B1	fimH31	4760070	72	189076	120	f__Enterobacteriaceae (UID5162)	99.93	0.1	0	-	PASS	PASS	PASS	FAIL	No	FAIL	O149:H8	-	-	-	-	-	-	-	-	-	-	-	-	-	-	-	-	-	-	-	-
MOD1-EC6640	SRR3695795	ESC_DA3332AA	FDA Center for Food Safety and Applied Nutrition	Escherichia coli	1607			7896	Escherichia coli	E	E	fimH31	5363106	190	96118	76	f__Enterobacteriaceae (UID5124)	99.97	0.06	50	-	PASS	PASS	PASS	FAIL	No	FAIL	O15	-	-	-	-	-	-	-	-	-	-	-	-	-	-	-	-	-	-	-	-
MOD1-EC6648	SRR3987569	ESC_EA2331AA	FDA Center for Food Safety and Applied Nutrition	Escherichia coli	1988	ST448 Cplx		42930	Escherichia/Shigella sp.	B1	B1	fimH881	4889349	171	76678	66	f__Enterobacteriaceae (UID5162)	99.93	0.1	0	-	PASS	PASS	PASS	FAIL	No	FAIL	O15	-	-	-	-	-	-	-	-	-	-	-	-	-	-	-	-	-	-	-	-
MOD1-EC6408	SRR3987945	ESC_EA2624AA	FDA Center for Food Safety and Applied Nutrition	Escherichia coli	335	ST11 Cplx		14938	Escherichia coli	E	E	fimH82	5433388	434	49012	61	f__Enterobacteriaceae (UID5124)	99.97	0.65	40	-	PASS	PASS	PASS	FAIL	No	FAIL	O15	-	-	-	-	-	-	-	-	-	-	-	-	-	-	-	-	-	-	-	-
MOD1-EC6785	SRR3957104	ESC_EA1690AA	FDA Center for Food Safety and Applied Nutrition	Escherichia coli	691			30565	Escherichia/Shigella sp.	E	E	fimH91	5029583	81	145922	58	f__Enterobacteriaceae (UID5124)	99.97	0.04	0	-	PASS	PASS	PASS	FAIL	No	FAIL	O15:H53	-	-	-	-	-	-	-	-	-	-	-	-	-	-	-	-	-	-	-	-
MOD1-EC6527	SRR3957110	ESC_EA1684AA	FDA Center for Food Safety and Applied Nutrition	Escherichia coli	101	ST101 Cplx	B1	1589	Escherichia coli	B1	B1	fimH86	4967367	139	100708	112	f__Enterobacteriaceae (UID5162)	99.01	0.31	0	-	PASS	PASS	PASS	FAIL	No	FAIL	O150:H6	-	-	-	-	-	-	-	-	-	-	-	-	-	-	-	-	-	-	-	-
152604	SRR3578975	ESC_DA2452AA	Public Health England	Escherichia coli	48	ST10 Cplx	A	38641	Escherichia/Shigella sp.	A	A	Unknown	5814241	837	37894	41	f__Enterobacteriaceae (UID5124)	99.97	0.99	61.54	-	PASS	PASS	PASS	FAIL	No	FAIL	O151	-	-	-	-	-	-	-	-	-	-	-	-	-	-	-	-	-	-	-	-
MOD1-EC162	SRR5330905	ESC_GA0221AA	FDA Center for Food Safety and Applied Nutrition	Escherichia coli	6		AxB1	30784	Escherichia/Shigella sp.	A	A	fimH23	5105369	264	51832	296	f__Enterobacteriaceae (UID5124)	99.97	0.38	0	-	PASS	PASS	PASS	FAIL	No	FAIL	O152	-	-	-	-	-	-	-	-	-	-	-	-	-	-	-	-	-	-	-	-
MOD1-EC6360	SRR3957068	ESC_EA1726AA	FDA Center for Food Safety and Applied Nutrition	Escherichia coli	1727	ST446 Cplx	AxB1	15100	Escherichia coli	B1	B1	fimH31	4643206	169	55573	68	f__Enterobacteriaceae (UID5162)	99.93	0.1	0	-	PASS	PASS	PASS	FAIL	No	FAIL	O153:H11	-	-	-	-	-	-	-	-	-	-	-	-	-	-	-	-	-	-	-	-
MOD1-EC6366	SRR3957072	ESC_EA1722AA	FDA Center for Food Safety and Applied Nutrition	Escherichia coli	6554			42809	Escherichia/Shigella sp.	B2	B2	fimH138	5139461	346	37957	58	f__Enterobacteriaceae (UID5124)	99.97	0.15	0	-	PASS	PASS	PASS	FAIL	No	FAIL	O153:H11	-	-	-	-	-	-	-	-	-	-	-	-	-	-	-	-	-	-	-	-
MOD1-EC6382	SRR3987934	ESC_EA2634AA	FDA Center for Food Safety and Applied Nutrition	Escherichia coli	504		B2	38647	Escherichia/Shigella sp.	B2	B2	fimH21	4990320	342	38605	55	f__Enterobacteriaceae (UID5124)	99.97	0.38	0	-	PASS	PASS	PASS	FAIL	No	FAIL	O154	-	-	-	-	-	-	-	-	-	-	-	-	-	-	-	-	-	-	-	-
MOD1-EC5784	SRR3987681	ESC_EA2746AA	FDA Center for Food Safety and Applied Nutrition	Escherichia coli	10	ST10 Cplx	A	2011	Escherichia coli	A	A	fimH54	4913228	122	128623	57	f__Enterobacteriaceae (UID5124)	99.97	0.04	0	-	PASS	PASS	PASS	FAIL	No	FAIL	O154:H32	-	-	-	-	-	-	-	-	-	-	-	-	-	-	-	-	-	-	-	-
MOD1-EC5869	SRR3993872	ESC_EA3023AA	FDA Center for Food Safety and Applied Nutrition	Escherichia coli	10	ST10 Cplx	A	2011	Escherichia coli	A	A	fimH24	4968093	118	124971	86	f__Enterobacteriaceae (UID5124)	99.97	0.05	0	-	PASS	PASS	PASS	FAIL	No	FAIL	O154:H32	-	-	-	-	-	-	-	-	-	-	-	-	-	-	-	-	-	-	-	-
MOD1-EC5712	SRR3987979	ESC_EA2596AA	FDA Center for Food Safety and Applied Nutrition	Escherichia coli	58	ST155 Cplx	AxB1	1601	Escherichia coli	B1	B1	fimH24	4991565	113	154909	81	f__Enterobacteriaceae (UID5124)	99.97	0.04	0	-	PASS	PASS	PASS	FAIL	No	FAIL	O155:H24	-	-	-	-	-	-	-	-	-	-	-	-	-	-	-	-	-	-	-	-
MOD1-EC6383	SRR3657358	ESC_DA3234AA	FDA Center for Food Safety and Applied Nutrition	Escherichia coli	963	ST38 Cplx		1653	Escherichia coli	D	D	fimH65	5087394	150	86965	80	f__Enterobacteriaceae (UID5124)	99.97	0.41	0	-	PASS	PASS	PASS	FAIL	No	FAIL	O156	-	-	-	-	-	-	-	-	-	-	-	-	-	-	-	-	-	-	-	-
MOD1-EC5765	SRR3993837	ESC_EA3055AA	FDA Center for Food Safety and Applied Nutrition	Escherichia coli	746	ST10 Cplx	A	39355	Escherichia/Shigella sp.	A	A	fimH470	4816234	195	62658	58	f__Enterobacteriaceae (UID5124)	99.37	0.53	25	-	PASS	PASS	PASS	FAIL	No	FAIL	O156	-	-	-	-	-	-	-	-	-	-	-	-	-	-	-	-	-	-	-	-
MOD1-EC6162	SRR3988016	ESC_EA2559AA	FDA Center for Food Safety and Applied Nutrition	Escherichia coli	6499			42609	Escherichia/Shigella sp.	cladeV	U/cryptic	fimH622	4860052	114	119427	90	f__Enterobacteriaceae (UID5124)	100	0.04	0	-	PASS	PASS	PASS	FAIL	No	FAIL	O156:H57	-	-	-	-	-	-	-	-	-	-	-	-	-	-	-	-	-	-	-	-
IN_STEC_AU_053	ERR2602134	ESC_JA5285AA	University of Helsinki	Escherichia coli	342			30759	Escherichia/Shigella sp.	A	A	fimH545	5075842	190	99932	130	f__Enterobacteriaceae (UID5124)	99.85	0.09	0	-	PASS	PASS	PASS	FAIL	No	FAIL	O157	-	-	-	-	-	-	-	-	-	-	-	-	-	-	-	-	-	-	-	-
IN_STEC_AU_054	ERR2602135	ESC_JA5284AA	University of Helsinki	Escherichia coli	342			85417	Escherichia/Shigella sp.	A	A	fimH545	5092056	212	92076	94	f__Enterobacteriaceae (UID5124)	99.85	0.09	0	-	PASS	PASS	PASS	FAIL	No	FAIL	O157	-	-	-	-	-	-	-	-	-	-	-	-	-	-	-	-	-	-	-	-
IN_STEC_AU_055	ERR2602136	ESC_JA5283AA	University of Helsinki	Escherichia coli	342			38607	Escherichia/Shigella sp.	A	A	*	5177854	193	99978	80	f__Enterobacteriaceae (UID5124)	99.85	0.38	0	-	PASS	PASS	PASS	FAIL	No	FAIL	O157	-	-	-	-	-	-	-	-	-	-	-	-	-	-	-	-	-	-	-	-
IN_STEC_AU_056	ERR2602137	ESC_JA5282AA	University of Helsinki	Escherichia coli	342			30759	Escherichia/Shigella sp.	A	A	fimH545	5097601	201	97476	107	f__Enterobacteriaceae (UID5124)	99.85	0.09	0	-	PASS	PASS	PASS	FAIL	No	FAIL	O157	-	-	-	-	-	-	-	-	-	-	-	-	-	-	-	-	-	-	-	-
IN_STEC_AU_058	ERR2602139	ESC_JA5280AA	University of Helsinki	Escherichia coli	5418			29819	Escherichia/Shigella sp.	B1	B1	fimH1084	4982544	169	88338	101	f__Enterobacteriaceae (UID5162)	99.93	0.16	0	-	PASS	PASS	PASS	FAIL	No	FAIL	O157	-	-	-	-	-	-	-	-	-	-	-	-	-	-	-	-	-	-	-	-
IN_STEC_AU_064	ERR2602145	ESC_JA5274AA	University of Helsinki	Escherichia coli	21	ST29 Cplx	B1	2264	Escherichia coli	B1	B1	fimH440	5493729	337	64393	57	f__Enterobacteriaceae (UID5124)	99.97	0.11	0	-	PASS	PASS	PASS	FAIL	No	FAIL	O157	-	-	-	-	-	-	-	-	-	-	-	-	-	-	-	-	-	-	-	-
H133440144	SRR1981100	ESC_BA0067AA	Gastrointestinal Bacteria Reference Unit, Public Health England	Escherichia coli	5545			29699	Escherichia/Shigella sp.	B1	B1	fimH31	4812597	86	176206	77	f__Enterobacteriaceae (UID5162)	99.93	0.58	25	-	PASS	PASS	PASS	FAIL	No	FAIL	O157	-	-	-	-	-	-	-	-	-	-	-	-	-	-	-	-	-	-	-	-
H121620542	SRR1981181	ESC_AA9980AA	Gastrointestinal Bacteria Reference Unit, Public Health England	Escherichia coli	5373			30046	Escherichia/Shigella sp.	D	D	fimH49	5247278	149	129788	93	f__Enterobacteriaceae (UID5124)	99.97	0.04	0	-	PASS	PASS	PASS	FAIL	No	FAIL	O157	-	-	-	-	-	-	-	-	-	-	-	-	-	-	-	-	-	-	-	-
H122020423	SRR1981353	ESC_AA9852AA	Gastrointestinal Bacteria Reference Unit, Public Health England	Escherichia coli	206	ST206 Cplx	AxB1	29613	Escherichia/Shigella sp.	A	A	fimH559	4999917	197	79845	100	f__Enterobacteriaceae (UID5124)	99.97	0.06	0	-	PASS	PASS	PASS	FAIL	No	FAIL	O157	-	-	-	-	-	-	-	-	-	-	-	-	-	-	-	-	-	-	-	-
H122700524	SRR1982062	ESC_AA9256AA	Gastrointestinal Bacteria Reference Unit, Public Health England	Escherichia coli	660		AxB1	30814	Escherichia/Shigella sp.	A	A	fimH25	5024187	207	86481	143	f__Enterobacteriaceae (UID5162)	99.59	0.14	0	-	PASS	PASS	PASS	FAIL	No	FAIL	O157	-	-	-	-	-	-	-	-	-	-	-	-	-	-	-	-	-	-	-	-
166376	SRR3531733	ESC_DA1530AA	Public Health England	Escherichia coli	152	ST152 Cplx	B1	1458	Shigella sonnei	Unknown	U/cryptic	Unknown	4638250	430	23386	102	f__Enterobacteriaceae (UID5167)	99.6	0.26	0	-	PASS	PASS	PASS	FAIL	No	FAIL	O157	-	-	-	-	-	-	-	-	-	-	-	-	-	-	-	-	-	-	-	-
166372	SRR3578983	ESC_DA2447AA	Public Health England	Escherichia coli	1684		A	38759	Escherichia/Shigella sp.	A	A	fimH23	5184649	189	102367	97	f__Enterobacteriaceae (UID5124)	99.97	0.36	0	-	PASS	PASS	PASS	FAIL	No	FAIL	O157	-	-	-	-	-	-	-	-	-	-	-	-	-	-	-	-	-	-	-	-
146058	SRR4180815	ESC_EA4937AA	Public Health England	Escherichia coli	2351	ST205 Cplx		2226	Escherichia coli	B1	B1	fimH32	5975883	792	72602	66	f__Enterobacteriaceae (UID5124)	99.97	1.85	38.1	-	PASS	PASS	PASS	FAIL	No	FAIL	O157	-	-	-	-	-	-	-	-	-	-	-	-	-	-	-	-	-	-	-	-
NC_STEC255	SRR5947575	ESC_HA0332AA	FDA Center for Food Safety and Applied Nutrition	Escherichia coli	117		ABD	1658	Escherichia coli	F	F	fimH97	5214742	139	161232	41	f__Enterobacteriaceae (UID5124)	99.92	0.22	0	-	PASS	PASS	PASS	FAIL	No	FAIL	O157	-	-	-	-	-	-	-	-	-	-	-	-	-	-	-	-	-	-	-	-
NC_STEC252	SRR6398630	ESC_HA0272AA	FDA Center for Food Safety and Applied Nutrition	Escherichia coli	7621			64087	Escherichia fergusonii	fergusonii	cryptic	Unknown	5041136	122	128735	55	f__Enterobacteriaceae (UID5162)	99.93	0.17	0	-	PASS	PASS	PASS	FAIL	No	FAIL	O157	-	-	-	-	-	-	-	-	-	-	-	-	-	-	-	-	-	-	-	-
NC_STEC249	SRR6398639	ESC_HA0283AA	FDA Center for Food Safety and Applied Nutrition	Escherichia coli	2223			64551	Escherichia/Shigella sp.	A	A	fimH30	5309435	226	59051	38	f__Enterobacteriaceae (UID5124)	99.97	0.04	0	-	PASS	PASS	PASS	FAIL	No	FAIL	O157	-	-	-	-	-	-	-	-	-	-	-	-	-	-	-	-	-	-	-	-
12-6801	SRR7658170	ESC_LA2659AA	National Microbiology Laboratory	Escherichia coli	11	ST11 Cplx	ABD	2124	Escherichia coli	E	E	fimH36	5357625	221	145615	74	f__Enterobacteriaceae (UID5124)	99.97	0.33	0	-	PASS	PASS	PASS	FAIL	No	FAIL	O157	-	-	-	-	-	-	-	-	-	-	-	-	-	-	-	-	-	-	-	-
12-6418	SRR7658185	ESC_LA2673AA	National Microbiology Laboratory	Escherichia coli	11	ST11 Cplx	ABD	2124	Escherichia coli	E	E	fimH36	5357299	209	149373	59	f__Enterobacteriaceae (UID5124)	99.97	0.33	0	-	PASS	PASS	PASS	FAIL	No	FAIL	O157	-	-	-	-	-	-	-	-	-	-	-	-	-	-	-	-	-	-	-	-
12-6569	SRR7658187	ESC_LA2675AA	National Microbiology Laboratory	Escherichia coli	11	ST11 Cplx	ABD	2124	Escherichia coli	E	E	fimH36	5384881	202	149673	84	f__Enterobacteriaceae (UID5124)	99.97	0.33	0	-	PASS	PASS	PASS	FAIL	No	FAIL	O157	-	-	-	-	-	-	-	-	-	-	-	-	-	-	-	-	-	-	-	-
12-6419	SRR7658188	ESC_LA2676AA	National Microbiology Laboratory	Escherichia coli	11	ST11 Cplx	ABD	2124	Escherichia coli	E	E	fimH36	5376097	197	149719	95	f__Enterobacteriaceae (UID5124)	99.97	0.33	0	-	PASS	PASS	PASS	FAIL	No	FAIL	O157	-	-	-	-	-	-	-	-	-	-	-	-	-	-	-	-	-	-	-	-
12-6799	SRR7658189	ESC_LA2677AA	National Microbiology Laboratory	Escherichia coli	11	ST11 Cplx	ABD	2124	Escherichia coli	E	E	fimH36	5363575	202	149625	60	f__Enterobacteriaceae (UID5124)	99.97	0.33	0	-	PASS	PASS	PASS	FAIL	No	FAIL	O157	-	-	-	-	-	-	-	-	-	-	-	-	-	-	-	-	-	-	-	-
12-7726	SRR7686264	ESC_LA2573AA	National Microbiology Laboratory	Escherichia coli	11	ST11 Cplx	ABD	2124	Escherichia coli	E	E	fimH36	5381935	212	149433	134	f__Enterobacteriaceae (UID5124)	99.97	0.33	0	-	PASS	PASS	PASS	FAIL	No	FAIL	O157	-	-	-	-	-	-	-	-	-	-	-	-	-	-	-	-	-	-	-	-
12-6988	SRR7686275	ESC_LA2584AA	National Microbiology Laboratory	Escherichia coli	11	ST11 Cplx	ABD	2124	Escherichia coli	E	E	fimH36	5371246	213	148479	90	f__Enterobacteriaceae (UID5124)	99.97	0.33	0	-	PASS	PASS	PASS	FAIL	No	FAIL	O157	-	-	-	-	-	-	-	-	-	-	-	-	-	-	-	-	-	-	-	-
ARIM-EXHI004	SRR2015243	ESC_BA0301AA	FOOD AND DRUG ADMINISTRATION, CENTER FOR FOOD SAFETY AND APPLIED NUTRITION	Escherichia coli	11	ST11 Cplx	ABD	2133	Escherichia coli	E	E	fimH36	5179749	470	28980	44	f__Enterobacteriaceae (UID5124)	99.97	0.33	0	-	PASS	PASS	PASS	FAIL	No	FAIL	O157:H7	-	-	-	-	-	-	-	-	-	-	-	-	-	-	-	-	-	-	-	-
ARIM-EXH737-14	SRR2015244	ESC_BA0299AA	FOOD AND DRUG ADMINISTRATION, CENTER FOR FOOD SAFETY AND APPLIED NUTRITION	Escherichia coli	11	ST11 Cplx	ABD	2131	Escherichia coli	D	D	fimH82	5178236	608	19222	33	f__Enterobacteriaceae (UID5124)	99.97	0.04	0	-	PASS	FAIL	PASS	FAIL	No	FAIL	O157:H7	-	-	-	-	-	-	-	-	-	-	-	-	-	-	-	-	-	-	-	-
ARIM-EXH368-07	SRR2015802	ESC_BA0285AA	FOOD AND DRUG ADMINISTRATION, CENTER FOR FOOD SAFETY AND APPLIED NUTRITION	Escherichia coli	11	ST11 Cplx	ABD	2105	Escherichia coli	E	E	fimH36	5255079	575	22238	31	f__Enterobacteriaceae (UID5124)	99.67	0.48	0	-	PASS	PASS	PASS	FAIL	No	FAIL	O157:H7	-	-	-	-	-	-	-	-	-	-	-	-	-	-	-	-	-	-	-	-
ARIM-EXH644-08	SRR2015804	ESC_BA0280AA	FOOD AND DRUG ADMINISTRATION, CENTER FOR FOOD SAFETY AND APPLIED NUTRITION	Escherichia coli	11	ST11 Cplx	ABD	2130	Escherichia coli	E	E	fimH82	5428644	538	28189	56	f__Enterobacteriaceae (UID5124)	99.97	0.33	0	-	PASS	PASS	PASS	FAIL	No	FAIL	O157:H7	-	-	-	-	-	-	-	-	-	-	-	-	-	-	-	-	-	-	-	-
5650	SRR3195776	ESC_DA4520AA	United State Department of Agriculture	Escherichia coli	11	ST11 Cplx	ABD	2124	Escherichia coli	E	E	fimH36	5349725	278	92287	65	f__Enterobacteriaceae (UID5124)	99.97	0.33	0	-	PASS	PASS	PASS	FAIL	No	FAIL	O157:H7	-	-	-	-	-	-	-	-	-	-	-	-	-	-	-	-	-	-	-	-
ADRDL-01-2-11316	SRR3205919	ESC_CA7610AA	FDA Center for Food Safety and Applied Nutrition	Escherichia coli	11	ST11 Cplx	ABD	2124	Escherichia coli	E	E	fimH36	5321809	396	39432	95	f__Enterobacteriaceae (UID5124)	99.97	0.33	0	-	PASS	PASS	PASS	FAIL	No	FAIL	O157:H7	-	-	-	-	-	-	-	-	-	-	-	-	-	-	-	-	-	-	-	-
CDPHFDLB-F1602032-038A	SRR3217361	ESC_DA4423AA	FDA Center for Food Safety and Applied Nutrition	Escherichia coli	11	ST11 Cplx	ABD	34644	Escherichia/Shigella sp.	E	E	fimH36	5363103	324	67699	63	f__Enterobacteriaceae (UID5124)	99.97	0.33	0	-	PASS	PASS	PASS	FAIL	No	FAIL	O157:H7	-	-	-	-	-	-	-	-	-	-	-	-	-	-	-	-	-	-	-	-
ADRDL-01-2-09243	SRR3278073	ESC_CA8233AA	FDA Center for Food Safety and Applied Nutrition	Escherichia coli	11	ST11 Cplx	ABD	2131	Escherichia coli	E	E	fimH82	5385821	359	62522	52	f__Enterobacteriaceae (UID5124)	99.97	0.04	0	-	PASS	PASS	PASS	FAIL	No	FAIL	O157:H7	-	-	-	-	-	-	-	-	-	-	-	-	-	-	-	-	-	-	-	-
CFSAN035355	SRR3606761	ESC_DA2869AA	FDA Center for Food Safety and Applied Nutrition	Escherichia coli	11	ST11 Cplx	ABD	2131	Escherichia coli	E	E	fimH82	5373600	422	39479	32	f__Enterobacteriaceae (UID5124)	99.97	0.04	0	-	PASS	PASS	PASS	FAIL	No	FAIL	O157:H7	-	-	-	-	-	-	-	-	-	-	-	-	-	-	-	-	-	-	-	-
CFSAN035351	SRR3606769	ESC_DA2861AA	FDA Center for Food Safety and Applied Nutrition	Escherichia coli	11	ST11 Cplx	ABD	2130	Escherichia coli	D	E	fimH82	5353520	437	35349	44	f__Enterobacteriaceae (UID5124)	99.87	0.04	0	-	PASS	PASS	PASS	FAIL	No	FAIL	O157:H7	-	-	-	-	-	-	-	-	-	-	-	-	-	-	-	-	-	-	-	-
CFSAN035350	SRR3606783	ESC_DA2859AA	FDA Center for Food Safety and Applied Nutrition	Escherichia coli	11	ST11 Cplx	ABD	2130	Escherichia coli	E	E	fimH82	5353197	363	45606	57	f__Enterobacteriaceae (UID5124)	99.87	0.33	0	-	PASS	PASS	PASS	FAIL	No	FAIL	O157:H7	-	-	-	-	-	-	-	-	-	-	-	-	-	-	-	-	-	-	-	-
CFSAN035346	SRR3606792	ESC_DA2850AA	FDA Center for Food Safety and Applied Nutrition	Escherichia coli	11	ST11 Cplx	ABD	2130	Escherichia coli	E	E	fimH82	5352434	406	36383	35	f__Enterobacteriaceae (UID5124)	99.87	0.63	0	-	PASS	PASS	PASS	FAIL	No	FAIL	O157:H7	-	-	-	-	-	-	-	-	-	-	-	-	-	-	-	-	-	-	-	-
107-2-1	SRR4301508	ESC_EA8697AA	United State Department of Agriculture	Escherichia coli	11	ST11 Cplx	ABD	2124	Escherichia coli	E	E	fimH36	5448307	313	67664	44	f__Enterobacteriaceae (UID5124)	99.97	0.48	0	-	PASS	PASS	PASS	FAIL	No	FAIL	O157:H7	-	-	-	-	-	-	-	-	-	-	-	-	-	-	-	-	-	-	-	-
CDPHFDLB-F1611017-030A	SRR5139235	ESC_FA5938AA	FDA Center for Food Safety and Applied Nutrition	Escherichia coli	11	ST11 Cplx	ABD	2131	Escherichia coli	E	E	fimH82	5314732	339	52589	76	f__Enterobacteriaceae (UID5124)	99.97	0.04	0	-	PASS	PASS	PASS	FAIL	No	FAIL	O157:H7	-	-	-	-	-	-	-	-	-	-	-	-	-	-	-	-	-	-	-	-
CDPHFDLB-F1611017-013A	SRR5139237	ESC_FA5936AA	FDA Center for Food Safety and Applied Nutrition	Escherichia coli	11	ST11 Cplx	ABD	2131	Escherichia coli	E	E	fimH82	5283662	371	46007	66	f__Enterobacteriaceae (UID5124)	99.97	0.04	0	-	PASS	PASS	PASS	FAIL	No	FAIL	O157:H7	-	-	-	-	-	-	-	-	-	-	-	-	-	-	-	-	-	-	-	-
CFSAN062556	SRR5487923	ESC_GA3480AA	FDA Center for Food Safety and Applied Nutrition	Escherichia coli	11	ST11 Cplx	ABD	2124	Escherichia coli	E	E	fimH36	5325330	356	49117	33	f__Enterobacteriaceae (UID5124)	99.97	0.33	0	-	PASS	PASS	PASS	FAIL	No	FAIL	O157:H7	-	-	-	-	-	-	-	-	-	-	-	-	-	-	-	-	-	-	-	-
CFSAN050946	SRR5649629	ESC_GA6794AA	FDA Center for Food Safety and Applied Nutrition	Escherichia coli	11	ST11 Cplx	ABD	2125	Escherichia coli	E	E	fimH82	5367841	525	29182	48	f__Enterobacteriaceae (UID5124)	99.97	0.33	0	-	PASS	PASS	PASS	FAIL	No	FAIL	O157:H7	-	-	-	-	-	-	-	-	-	-	-	-	-	-	-	-	-	-	-	-
CFSAN050957	SRR5650525	ESC_GA6728AA	FDA Center for Food Safety and Applied Nutrition	Escherichia coli	11	ST11 Cplx	ABD	2124	Escherichia coli	E	E	fimH36	5331003	580	21219	28	f__Enterobacteriaceae (UID5124)	99.67	0.33	0	-	PASS	PASS	PASS	FAIL	No	FAIL	O157:H7	-	-	-	-	-	-	-	-	-	-	-	-	-	-	-	-	-	-	-	-
CFSAN050951	SRR5650658	ESC_GA6706AA	FDA Center for Food Safety and Applied Nutrition	Escherichia coli	11	ST11 Cplx	ABD	2125	Escherichia coli	E	E	fimH82	5350951	514	30973	34	f__Enterobacteriaceae (UID5124)	99.97	0.33	0	-	PASS	PASS	PASS	FAIL	No	FAIL	O157:H7	-	-	-	-	-	-	-	-	-	-	-	-	-	-	-	-	-	-	-	-
7386WT	SRR6123544	ESC_HA3402AA	U.S. Department of Agriculture	Escherichia coli	11	ST11 Cplx	ABD	2131	Escherichia coli	E	E	fimH82	-	-	-	-	-	-	-	-	-	FAIL	PASS	PASS	FAIL	No	FAIL	O157:H7	-	-	-	-	-	-	-	-	-	-	-	-	-	-	-	-	-	-	-	-
7386Nal	SRR6123545	ESC_HA3401AA	U.S. Department of Agriculture	Escherichia coli	11	ST11 Cplx	ABD	2131	Escherichia coli	E	E	fimH82	-	-	-	-	-	-	-	-	-	FAIL	PASS	PASS	FAIL	No	FAIL	O157:H7	-	-	-	-	-	-	-	-	-	-	-	-	-	-	-	-	-	-	-	-
MOD1-EC6715	SRR3970453	ESC_EA2109AA	FDA Center for Food Safety and Applied Nutrition	Escherichia coli	6577	ST73 Cplx		15375	Escherichia coli	B2	B2	fimH154	4812632	112	100920	78	f__Enterobacteriaceae (UID5124)	99.97	0.04	0	-	PASS	PASS	PASS	FAIL	No	FAIL	O158	-	-	-	-	-	-	-	-	-	-	-	-	-	-	-	-	-	-	-	-
MOD1-EC6837	SRR3972136	ESC_EA2203AA	FDA Center for Food Safety and Applied Nutrition	Escherichia coli	2144			2221	Escherichia coli	B1	B1	fimH31	4671890	65	197227	105	f__Enterobacteriaceae (UID5162)	99.93	0.16	0	-	PASS	PASS	PASS	FAIL	No	FAIL	O158	-	-	-	-	-	-	-	-	-	-	-	-	-	-	-	-	-	-	-	-
MOD1-EC6984	SRR3977093	ESC_EA2039AA	FDA Center for Food Safety and Applied Nutrition	Escherichia coli	1121		AxB1	42924	Escherichia/Shigella sp.	A	A	fimH1321	5013954	307	105201	108	f__Enterobacteriaceae (UID5162)	99.93	0.1	0	-	PASS	PASS	PASS	FAIL	No	FAIL	O158:H15	-	-	-	-	-	-	-	-	-	-	-	-	-	-	-	-	-	-	-	-
MOD1-EC6101	SRR3988105	ESC_EA2500AA	FDA Center for Food Safety and Applied Nutrition	Escherichia coli	6232			36912	Escherichia/Shigella sp.	B1	B1	fimH1224	4989016	191	74468	52	f__Enterobacteriaceae (UID5162)	99.93	0.1	0	-	PASS	PASS	PASS	FAIL	No	FAIL	O158:H21	-	-	-	-	-	-	-	-	-	-	-	-	-	-	-	-	-	-	-	-
MOD1-EC5582	SRR3989801	ESC_EA2770AA	FDA Center for Food Safety and Applied Nutrition	Escherichia coli	278	ST278 Cplx	AxB1	42771	Escherichia/Shigella sp.	B1	B1	fimH31	5227806	150	151342	193	f__Enterobacteriaceae (UID5162)	99.93	0.6	0	-	PASS	PASS	PASS	FAIL	No	FAIL	O158:H7	-	-	-	-	-	-	-	-	-	-	-	-	-	-	-	-	-	-	-	-
MOD1-EC5640	SRR6788246	ESC_IA4696AA	FDA Center for Food Safety and Applied Nutrition	Escherichia coli	1607			7896	Escherichia coli	E	E	fimH31	5377743	139	260923	75	f__Enterobacteriaceae (UID5124)	99.97	0.04	0	-	PASS	PASS	PASS	FAIL	No	FAIL	O16:H49	-	-	-	-	-	-	-	-	-	-	-	-	-	-	-	-	-	-	-	-
MOD1-EC6069	SRR3988057	ESC_EA2518AA	FDA Center for Food Safety and Applied Nutrition	Escherichia coli	1205	ST40 Cplx		1626	Escherichia coli	B1	B1	fimH31	4747769	81	130870	94	f__Enterobacteriaceae (UID5162)	99.93	0.1	0	-	PASS	PASS	PASS	FAIL	No	FAIL	O161:H32	-	-	-	-	-	-	-	-	-	-	-	-	-	-	-	-	-	-	-	-
MOD1-EC6014	SRR3987902	ESC_EA2664AA	FDA Center for Food Safety and Applied Nutrition	Escherichia coli	6510			42638	Escherichia/Shigella sp.	A	A	fimH32	5005118	122	131597	78	f__Enterobacteriaceae (UID5162)	99.93	0.14	0	-	PASS	PASS	PASS	FAIL	No	FAIL	O161:H7	-	-	-	-	-	-	-	-	-	-	-	-	-	-	-	-	-	-	-	-
MOD1-EC6793	SRR3974866	ESC_EA2122AA	FDA Center for Food Safety and Applied Nutrition	Escherichia coli	6575			1807	Escherichia coli	B1	B1	fimH31	4955862	193	65299	84	f__Enterobacteriaceae (UID5162)	99.93	0.14	0	-	PASS	PASS	PASS	FAIL	No	FAIL	O162	-	-	-	-	-	-	-	-	-	-	-	-	-	-	-	-	-	-	-	-
MOD1-EC6543	SRR3987537	ESC_EA2358AA	FDA Center for Food Safety and Applied Nutrition	Escherichia coli	967			43046	Escherichia/Shigella sp.	F	F	fimH486	5271593	289	52453	54	f__Enterobacteriaceae (UID5124)	99.97	0.1	0	-	PASS	PASS	PASS	FAIL	No	FAIL	O162	-	-	-	-	-	-	-	-	-	-	-	-	-	-	-	-	-	-	-	-
MOD1-EC6388	SRR3987937	ESC_EA2631AA	FDA Center for Food Safety and Applied Nutrition	Escherichia coli	10	ST10 Cplx	A	42650	Escherichia/Shigella sp.	A	A	fimH23	5176028	345	39550	58	f__Enterobacteriaceae (UID5124)	99.97	0.16	0	-	PASS	PASS	PASS	FAIL	No	FAIL	O162	-	-	-	-	-	-	-	-	-	-	-	-	-	-	-	-	-	-	-	-
MOD1-EC6381	SRR3987932	ESC_EA2635AA	FDA Center for Food Safety and Applied Nutrition	Escherichia coli	10	ST10 Cplx	A	2012	Escherichia coli	A	A	fimH54	4983898	351	31544	60	f__Enterobacteriaceae (UID5124)	99.67	0.33	0	-	PASS	PASS	PASS	FAIL	No	FAIL	O162:H10	-	-	-	-	-	-	-	-	-	-	-	-	-	-	-	-	-	-	-	-
MOD1-EC5585	SRR3989804	ESC_EA2767AA	FDA Center for Food Safety and Applied Nutrition	Escherichia coli	10	ST10 Cplx	A	42773	Escherichia/Shigella sp.	A	A	fimH23	4744767	131	93403	201	f__Enterobacteriaceae (UID5124)	99.82	0.04	0	-	PASS	PASS	PASS	FAIL	No	FAIL	O163	-	-	-	-	-	-	-	-	-	-	-	-	-	-	-	-	-	-	-	-
152600	SRR4181564	ESC_EA4846AA	Public Health England	Escherichia coli	6		AxB1	30440	Escherichia/Shigella sp.	A	A	fimH23	5040062	391	30049	44	f__Enterobacteriaceae (UID5124)	99.67	0.04	0	-	PASS	PASS	PASS	FAIL	No	FAIL	O164	-	-	-	-	-	-	-	-	-	-	-	-	-	-	-	-	-	-	-	-
CFSAN010967	SRR3020572	ESC_CA4824AA	FDA Center for Food Safety and Applied Nutrition	Escherichia coli	270	ST270 Cplx	B1	14832	Escherichia/Shigella sp.	B1	B1	fimH25	4886379	416	29075	48	f__Enterobacteriaceae (UID5162)	98.1	0.1	0	-	PASS	PASS	PASS	FAIL	No	FAIL	O164:Nm	-	-	-	-	-	-	-	-	-	-	-	-	-	-	-	-	-	-	-	-
MOD1-EC6757	SRR3974849	ESC_EA2139AA	FDA Center for Food Safety and Applied Nutrition	Escherichia coli	4424			42872	Escherichia/Shigella sp.	E or cladeI	D	fimH914	4954892	245	55385	95	f__Enterobacteriaceae (UID5124)	99.97	0.66	25	-	PASS	PASS	PASS	FAIL	No	FAIL	O165	-	-	-	-	-	-	-	-	-	-	-	-	-	-	-	-	-	-	-	-
ECOR45	SRR3951510	ESC_EA1968AA	FDA Center for Food Safety and Applied Nutrition	Escherichia coli	67		AxB1	14845	Escherichia coli	B1	B1	fimH39	4959519	258	196071	501	f__Enterobacteriaceae (UID5162)	99.93	0.15	0	-	PASS	PASS	PASS	FAIL	No	FAIL	O165:H25	-	-	-	-	-	-	-	-	-	-	-	-	-	-	-	-	-	-	-	-
204308	SRR8634245	ESC_LA9657AA	Institute for Genome Sciences, University of Maryland, Baltimore	Escherichia coli	443	ST205 Cplx		-83815		B1	B1	fimH24	6855985	1325	65666	273	f__Enterobacteriaceae (UID5162)	99.93	3.6	48.72	-	FAIL	PASS	PASS	FAIL	No	FAIL	O167:H5	-	-	-	-	-	-	-	-	-	-	-	-	-	-	-	-	-	-	-	-
203892	SRR8634257	ESC_LA9669AA	Institute for Genome Sciences, University of Maryland, Baltimore	Escherichia coli	NA			NA					5559607	470	154641	418	f__Enterobacteriaceae (UID5162)	99.93	1.33	27.27	-	PASS	PASS	PASS	FAIL	No	FAIL	O167:H5	-	-	-	-	-	-	-	-	-	-	-	-	-	-	-	-	-	-	-	-
MOD1-EC6997	SRR3977101	ESC_EA2033AA	FDA Center for Food Safety and Applied Nutrition	Escherichia coli	442		B1	1629	Escherichia coli	B1	B1	fimH32	5488770	193	95783	118	f__Enterobacteriaceae (UID5162)	99.62	0.19	0	-	PASS	PASS	PASS	FAIL	No	FAIL	O17	-	-	-	-	-	-	-	-	-	-	-	-	-	-	-	-	-	-	-	-
MOD1-EC6831	SRR3957088	ESC_EA1706AA	FDA Center for Food Safety and Applied Nutrition	Escherichia coli	69	ST69 Cplx	D	2135	Escherichia coli	D	D	fimH453	5156351	174	80885	81	f__Enterobacteriaceae (UID5124)	99.97	0.09	0	-	PASS	PASS	PASS	FAIL	No	FAIL	O17:H49	-	-	-	-	-	-	-	-	-	-	-	-	-	-	-	-	-	-	-	-
MOD1-EC5987	SRR3987739	ESC_EA2688AA	FDA Center for Food Safety and Applied Nutrition	Escherichia coli	137	ST32 Cplx	ABD	1534	Escherichia coli	D	D	fimH331	5183358	235	110833	51	f__Enterobacteriaceae (UID5124)	99.97	0.09	0	-	PASS	PASS	PASS	FAIL	No	FAIL	O172:H28	-	-	-	-	-	-	-	-	-	-	-	-	-	-	-	-	-	-	-	-
MOD1-EC6566	SRR3987551	ESC_EA2344AA	FDA Center for Food Safety and Applied Nutrition	Escherichia coli	10	ST10 Cplx	A	42921	Escherichia/Shigella sp.	A	A	fimH54	4653504	236	58183	56	f__Enterobacteriaceae (UID5124)	99.07	0.04	0	-	PASS	PASS	PASS	FAIL	No	FAIL	O174	-	-	-	-	-	-	-	-	-	-	-	-	-	-	-	-	-	-	-	-
BMH-17-0019_O174:H19	SRR7788575	ESC_KA0066AA	Government of Canada	Escherichia coli	99		B1	35024	Escherichia/Shigella sp.	B1	B1	fimH31	4846059	119	163898	174	f__Enterobacteriaceae (UID5162)	99.93	0.1	0	-	PASS	PASS	PASS	FAIL	No	FAIL	O174:H19	-	-	-	-	-	-	-	-	-	-	-	-	-	-	-	-	-	-	-	-
OH-11-00043	SRR5040879	ESC_FA4235AA	FDA Center for Food Safety and Applied Nutrition	Escherichia coli	6639		B1	43099	Escherichia/Shigella sp.	B1	B1	fimH31	5088563	154	88009	55	f__Enterobacteriaceae (UID5124)	99.97	0.17	0	-	PASS	PASS	PASS	FAIL	No	FAIL	O174:H36	-	-	-	-	-	-	-	-	-	-	-	-	-	-	-	-	-	-	-	-
MOD1-EC6577	SRR3957116	ESC_EA1678AA	FDA Center for Food Safety and Applied Nutrition	Escherichia coli	10	ST10 Cplx	A	42819	Escherichia/Shigella sp.	A	A	fimH27	4736692	117	100240	98	f__Enterobacteriaceae (UID5124)	99.97	0.04	0	-	PASS	PASS	PASS	FAIL	No	FAIL	O174:H39	-	-	-	-	-	-	-	-	-	-	-	-	-	-	-	-	-	-	-	-
MOD1-EC6578	SRR3957117	ESC_EA1677AA	FDA Center for Food Safety and Applied Nutrition	Escherichia coli	394	ST394 Cplx		1636	Escherichia coli	D	D	fimH47	5203591	300	40420	66	f__Enterobacteriaceae (UID5124)	99.97	0.42	0	-	PASS	PASS	PASS	FAIL	No	FAIL	O174:H39	-	-	-	-	-	-	-	-	-	-	-	-	-	-	-	-	-	-	-	-
MOD1-EC6111	SRR3988112	ESC_EA2493AA	FDA Center for Food Safety and Applied Nutrition	Escherichia coli	278	ST278 Cplx	AxB1	1602	Escherichia coli	B1	B1	fimH1175	4775286	143	88746	60	f__Enterobacteriaceae (UID5162)	99.93	0.15	0	-	PASS	PASS	PASS	FAIL	No	FAIL	O178:H7	-	-	-	-	-	-	-	-	-	-	-	-	-	-	-	-	-	-	-	-
MOD1-EC6517	SRR3987519	ESC_EA2376AA	FDA Center for Food Safety and Applied Nutrition	Escherichia coli	2461			43038	Escherichia/Shigella sp.	A	A	fimH41	5181356	254	66699	106	f__Enterobacteriaceae (UID5124)	99.97	0.38	33.33	-	PASS	PASS	PASS	FAIL	No	FAIL	O18	-	-	-	-	-	-	-	-	-	-	-	-	-	-	-	-	-	-	-	-
A192PP	ERR968712	ESC_CA3721AA	LSHTM	Escherichia coli	95	ST95 Cplx	B2	29861	Escherichia/Shigella sp.	B2	B2	fimH15	5374776	151	162437	45	f__Enterobacteriaceae (UID5124)	99.97	0.18	0	-	PASS	PASS	PASS	FAIL	No	FAIL	O18:K1	-	-	-	-	-	-	-	-	-	-	-	-	-	-	-	-	-	-	-	-
C114	SRR5927224	ESC_LA7142AA	USDA	Escherichia coli	155	ST155 Cplx	B1	61943	Escherichia coli	B1	B1	fimH121	5113968	119	193455	186	f__Enterobacteriaceae (UID5162)	99.93	0.1	0	-	PASS	PASS	PASS	FAIL	No	FAIL	O184:H48	-	-	-	-	-	-	-	-	-	-	-	-	-	-	-	-	-	-	-	-
178713	SRR3578585	ESC_DA2641AA	Public Health England	Escherichia coli	17	ST20 Cplx	B1	15616	Escherichia coli	B1	B1	fimH25	5477578	323	78433	51	f__Enterobacteriaceae (UID5162)	99.93	0.32	0	-	PASS	PASS	PASS	FAIL	No	FAIL	O186:H2	-	-	-	-	-	-	-	-	-	-	-	-	-	-	-	-	-	-	-	-
136524	SRR3578616	ESC_DA2611AA	Public Health England	Escherichia coli	10	ST10 Cplx	A	2010	Escherichia coli	A	A	fimH24	4861314	138	91179	74	f__Enterobacteriaceae (UID5124)	99.97	0.13	0	-	PASS	PASS	PASS	FAIL	No	FAIL	O2	-	-	-	-	-	-	-	-	-	-	-	-	-	-	-	-	-	-	-	-
MOD1-EC6406	SRR3987943	ESC_EA2626AA	FDA Center for Food Safety and Applied Nutrition	Escherichia coli	23	ST23 Cplx	B1	29674	Escherichia/Shigella sp.	C	C	fimH35	4869119	221	53944	56	f__Enterobacteriaceae (UID5162)	99.55	0.16	0	-	PASS	PASS	PASS	FAIL	No	FAIL	O2	-	-	-	-	-	-	-	-	-	-	-	-	-	-	-	-	-	-	-	-
MOD1-EC6530	SRR3987528	ESC_EA2367AA	FDA Center for Food Safety and Applied Nutrition	Escherichia coli	57	ST350 Cplx	AxB1	43045	Escherichia/Shigella sp.	E	E	fimH882	5354078	230	62783	95	f__Enterobacteriaceae (UID5162)	99.93	0.17	33.33	-	PASS	PASS	PASS	FAIL	No	FAIL	O2:H1	-	-	-	-	-	-	-	-	-	-	-	-	-	-	-	-	-	-	-	-
MOD1-EC6441	SRR6727479	ESC_IA3958AA	FDA Center for Food Safety and Applied Nutrition	Escherichia coli	4767			30330	Escherichia/Shigella sp.	A	A	fimH41	5193870	252	86112	67	f__Enterobacteriaceae (UID5124)	99.97	0.09	0	-	PASS	PASS	PASS	FAIL	No	FAIL	O2:H10	-	-	-	-	-	-	-	-	-	-	-	-	-	-	-	-	-	-	-	-
MOD1-EC6157	SRR3989730	ESC_EA2841AA	FDA Center for Food Safety and Applied Nutrition	Escherichia coli	6505			32382	Escherichia/Shigella sp.	cladeV	U/cryptic	fimH160	4724344	125	99132	100	f__Enterobacteriaceae (UID5124)	100	0.14	0	-	PASS	PASS	PASS	FAIL	No	FAIL	O2:H57	-	-	-	-	-	-	-	-	-	-	-	-	-	-	-	-	-	-	-	-
MOD1-EC6211	SRR3465514	ESC_DA1147AA	FDA Center for Food Safety and Applied Nutrition	Escherichia coli	6237		A	36934	Escherichia/Shigella sp.	A	A	fimH41	4634112	137	84584	43	f__Enterobacteriaceae (UID5124)	99.67	0.15	0	-	PASS	PASS	PASS	FAIL	No	FAIL	O20	-	-	-	-	-	-	-	-	-	-	-	-	-	-	-	-	-	-	-	-
MOD1-EC6890	SRR3973063	ESC_EA2163AA	FDA Center for Food Safety and Applied Nutrition	Escherichia coli	88	ST23 Cplx	B1	14767	Escherichia coli	C	C	fimH39	4977164	88	186610	107	f__Enterobacteriaceae (UID5162)	99.62	0.17	0	-	PASS	PASS	PASS	FAIL	No	FAIL	O20	-	-	-	-	-	-	-	-	-	-	-	-	-	-	-	-	-	-	-	-
MOD1-EC6346	SRR3987920	ESC_EA2646AA	FDA Center for Food Safety and Applied Nutrition	Escherichia coli	6511	ST278 Cplx		33289	Escherichia/Shigella sp.	B1	B1	fimH31	4720412	124	88877	84	f__Enterobacteriaceae (UID5162)	99.93	0.36	20	-	PASS	PASS	PASS	FAIL	No	FAIL	O20	-	-	-	-	-	-	-	-	-	-	-	-	-	-	-	-	-	-	-	-
MOD1-EC5481	SRR3989635	ESC_EA2877AA	FDA Center for Food Safety and Applied Nutrition	Escherichia coli	6504			42616	Escherichia/Shigella sp.	B1	B1	fimH289	5263342	162	114488	407	f__Enterobacteriaceae (UID5162)	99.93	0.15	0	-	PASS	PASS	PASS	FAIL	No	FAIL	O20	-	-	-	-	-	-	-	-	-	-	-	-	-	-	-	-	-	-	-	-
MOD1-EC5938	SRR3987699	ESC_EA2728AA	FDA Center for Food Safety and Applied Nutrition	Escherichia coli	101	ST101 Cplx	B1	42697	Escherichia/Shigella sp.	B1	B1	fimH86	4964031	131	112964	83	f__Enterobacteriaceae (UID5162)	99.93	0.36	16.67	-	PASS	PASS	PASS	FAIL	No	FAIL	O20:H15	-	-	-	-	-	-	-	-	-	-	-	-	-	-	-	-	-	-	-	-
MOD1-EC6220	SRR3438303	ESC_DA0870AA	FDA Center for Food Safety and Applied Nutrition	Escherichia coli	6225			36807	Escherichia/Shigella sp.	A	A	fimH41	4929174	291	51702	52	f__Enterobacteriaceae (UID5124)	99.97	0.09	0	-	PASS	PASS	PASS	FAIL	No	FAIL	O20:H19	-	-	-	-	-	-	-	-	-	-	-	-	-	-	-	-	-	-	-	-
MOD1-EC6083	SRR3988066	ESC_EA2509AA	FDA Center for Food Safety and Applied Nutrition	Escherichia coli	1290		A	42717	Escherichia/Shigella sp.	A	A	Unknown	4804486	155	88920	55	f__Enterobacteriaceae (UID5124)	99.97	0.04	0	-	PASS	PASS	PASS	FAIL	No	FAIL	O20:H19	-	-	-	-	-	-	-	-	-	-	-	-	-	-	-	-	-	-	-	-
MOD1-EC6180	SRR3465476	ESC_DA1177AA	FDA Center for Food Safety and Applied Nutrition	Escherichia coli	58	ST155 Cplx	AxB1	1601	Escherichia coli	B1	B1	Unknown	4896585	152	76720	45	f__Enterobacteriaceae (UID5162)	99.93	0.23	0	-	PASS	PASS	PASS	FAIL	No	FAIL	O20:H27	-	-	-	-	-	-	-	-	-	-	-	-	-	-	-	-	-	-	-	-
MOD1-EC5526	SRR3989763	ESC_EA2808AA	FDA Center for Food Safety and Applied Nutrition	Escherichia coli	58	ST155 Cplx	AxB1	1601	Escherichia coli	B1	B1	Unknown	5734085	626	86680	174	f__Enterobacteriaceae (UID5162)	88.82	1.6	56.25	-	PASS	PASS	FAIL	FAIL	No	FAIL	O20:H27	-	-	-	-	-	-	-	-	-	-	-	-	-	-	-	-	-	-	-	-
MOD1-EC5561	SRR3989781	ESC_EA2790AA	FDA Center for Food Safety and Applied Nutrition	Escherichia coli	746	ST10 Cplx	A	1991	Escherichia coli	A	A	fimH54	4758424	205	76844	150	f__Enterobacteriaceae (UID5124)	99.97	0.18	33.33	-	PASS	PASS	PASS	FAIL	No	FAIL	O20:H3	-	-	-	-	-	-	-	-	-	-	-	-	-	-	-	-	-	-	-	-
AA094	ERR1010283	ESC_CA3776AA	STATENS SERUM INSTITUT	Escherichia coli	500			30214	Escherichia/Shigella sp.	B1	B1	fimH25	5284810	201	244264	116	f__Enterobacteriaceae (UID5162)	99.93	1.34	0	-	PASS	PASS	PASS	FAIL	No	FAIL	O20:K84:H5	-	-	-	-	-	-	-	-	-	-	-	-	-	-	-	-	-	-	-	-
MOD1-EC6561	SRR3987549	ESC_EA2346AA	FDA Center for Food Safety and Applied Nutrition	Escherichia coli	1072		A	42918	Escherichia/Shigella sp.	A	A	fimH24	4717041	189	66392	61	f__Enterobacteriaceae (UID5162)	99.93	0.51	0	-	PASS	PASS	PASS	FAIL	No	FAIL	O21	-	-	-	-	-	-	-	-	-	-	-	-	-	-	-	-	-	-	-	-
MOD1-EC6241	SRR3457712	ESC_DA1024AA	FDA Center for Food Safety and Applied Nutrition	Escherichia coli	56	ST155 Cplx	B1	14734	Escherichia coli	B1	B1	fimH54	4776380	94	101608	47	f__Enterobacteriaceae (UID5162)	99.93	0.25	0	-	PASS	PASS	PASS	FAIL	No	FAIL	O21:H11	-	-	-	-	-	-	-	-	-	-	-	-	-	-	-	-	-	-	-	-
MOD1-EC6354	SRR3987924	ESC_EA2642AA	FDA Center for Food Safety and Applied Nutrition	Escherichia coli	3602			42649	Escherichia/Shigella sp.	B1	B1	fimH32	4869491	190	58752	76	f__Enterobacteriaceae (UID5162)	99.93	0.33	20	-	PASS	PASS	PASS	FAIL	No	FAIL	O21:H11	-	-	-	-	-	-	-	-	-	-	-	-	-	-	-	-	-	-	-	-
MOD1-EC6977	SRR3977088	ESC_EA2043AA	FDA Center for Food Safety and Applied Nutrition	Escherichia coli	409		A	1977	Escherichia coli	A	A	Unknown	4916023	135	87402	119	f__Enterobacteriaceae (UID5162)	99.93	0.83	0	-	PASS	PASS	PASS	FAIL	No	FAIL	O21:H16	-	-	-	-	-	-	-	-	-	-	-	-	-	-	-	-	-	-	-	-
MOD1-EC6970	SRR3957056	ESC_EA1738AA	FDA Center for Food Safety and Applied Nutrition	Escherichia coli	442		B1	42804	Escherichia/Shigella sp.	B1	B1	fimH297	4985607	141	108213	117	f__Enterobacteriaceae (UID5124)	99.97	0.04	0	-	PASS	PASS	PASS	FAIL	No	FAIL	O21:H8	-	-	-	-	-	-	-	-	-	-	-	-	-	-	-	-	-	-	-	-
MOD1-EC6565	SRR3957067	ESC_EA1727AA	FDA Center for Food Safety and Applied Nutrition	Escherichia coli	223	ST155 Cplx	B1	42807	Escherichia/Shigella sp.	B1	B1	fimH32	4983399	286	42438	48	f__Enterobacteriaceae (UID5162)	99.93	0.2	0	-	PASS	PASS	PASS	FAIL	No	FAIL	O22:H1	-	-	-	-	-	-	-	-	-	-	-	-	-	-	-	-	-	-	-	-
MOD1-EC6357	SRR6413630	ESC_IA1657AA	FDA Center for Food Safety and Applied Nutrition	Escherichia coli	706			61874	Escherichia coli	B2	B2	fimH229	4931707	194	58123	72	f__Enterobacteriaceae (UID5124)	99.97	0.33	0	-	PASS	PASS	PASS	FAIL	No	FAIL	O22:H1	-	-	-	-	-	-	-	-	-	-	-	-	-	-	-	-	-	-	-	-
MOD1-EC6597	SRR3657338	ESC_DA3245AA	FDA Center for Food Safety and Applied Nutrition	Escherichia coli	10	ST10 Cplx	A	2012	Escherichia coli	A	A	fimH54	5041555	300	49745	81	f__Enterobacteriaceae (UID5124)	99.67	0.26	0	-	PASS	PASS	PASS	FAIL	No	FAIL	O23	-	-	-	-	-	-	-	-	-	-	-	-	-	-	-	-	-	-	-	-
MOD1-EC6538	SRR3987533	ESC_EA2362AA	FDA Center for Food Safety and Applied Nutrition	Escherichia coli	1091			61846	Escherichia coli	A	A	fimH24	4923203	177	76108	73	f__Enterobacteriaceae (UID5124)	99.97	0.16	0	-	PASS	PASS	PASS	FAIL	No	FAIL	O23	-	-	-	-	-	-	-	-	-	-	-	-	-	-	-	-	-	-	-	-
MOD1-EC6270	SRR5335923	ESC_GA0302AA	FDA Center for Food Safety and Applied Nutrition	Escherichia coli	761	ST10 Cplx		61912	Escherichia coli	A	A	fimH23	5359783	345	65231	57	f__Enterobacteriaceae (UID5124)	99.91	0.42	0	-	PASS	PASS	PASS	FAIL	No	FAIL	O23:H15	-	-	-	-	-	-	-	-	-	-	-	-	-	-	-	-	-	-	-	-
MOD1-EC6222	SRR3438305	ESC_DA0868AA	FDA Center for Food Safety and Applied Nutrition	Escherichia coli	351			1493	Escherichia coli	B1	B1	fimH31	4946569	182	59784	46	f__Enterobacteriaceae (UID5162)	99.93	0.32	20	-	PASS	PASS	PASS	FAIL	No	FAIL	O23:H7	-	-	-	-	-	-	-	-	-	-	-	-	-	-	-	-	-	-	-	-
MOD1-EC6969	SRR3977082	ESC_EA2047AA	FDA Center for Food Safety and Applied Nutrition	Escherichia coli	1091			61846	Escherichia coli	A	A	fimH24	5001399	236	73928	73	f__Enterobacteriaceae (UID5124)	99.97	0.16	0	-	PASS	PASS	PASS	FAIL	No	FAIL	O25	-	-	-	-	-	-	-	-	-	-	-	-	-	-	-	-	-	-	-	-
MOD1-EC5467	SRR3989624	ESC_EA2885AA	FDA Center for Food Safety and Applied Nutrition	Escherichia coli	10	ST10 Cplx	A	30478	Escherichia/Shigella sp.	A	A	fimH54	4932721	113	149945	354	f__Enterobacteriaceae (UID5124)	99.37	0.35	33.33	-	PASS	PASS	PASS	FAIL	No	FAIL	O25	-	-	-	-	-	-	-	-	-	-	-	-	-	-	-	-	-	-	-	-
MOD1-EC6815	SRR3825880	ESC_EA0986AA	FDA Center for Food Safety and Applied Nutrition	Escherichia coli	3234		AxB1	42449	Escherichia/Shigella sp.	B1	B1	fimH33	4824689	67	192531	77	f__Enterobacteriaceae (UID5162)	99.93	0.1	0	-	PASS	PASS	PASS	FAIL	No	FAIL	O25:H28	-	-	-	-	-	-	-	-	-	-	-	-	-	-	-	-	-	-	-	-
NIID070765	DRR073024	ESC_GA3981AA	National Institute of Infectious Diseases - Japan	Escherichia coli	21	ST29 Cplx	B1	2274	Escherichia coli	B1	B1	fimH1528	5562274	441	41509	60	f__Enterobacteriaceae (UID5124)	99.82	0.09	0	-	PASS	PASS	PASS	FAIL	No	FAIL	O26	-	-	-	-	-	-	-	-	-	-	-	-	-	-	-	-	-	-	-	-
MOD1-EC6547	SRR3987539	ESC_EA2356AA	FDA Center for Food Safety and Applied Nutrition	Escherichia coli	58	ST155 Cplx	AxB1	1601	Escherichia coli	B1	B1	fimH24	4892074	260	47124	54	f__Enterobacteriaceae (UID5124)	99.97	0.75	0	-	PASS	PASS	PASS	FAIL	No	FAIL	O26	-	-	-	-	-	-	-	-	-	-	-	-	-	-	-	-	-	-	-	-
MOD1-EC6400	SRR3987941	ESC_EA2628AA	FDA Center for Food Safety and Applied Nutrition	Escherichia coli	6515			42652	Escherichia/Shigella sp.	A	A	fimH43	4889714	312	44184	59	f__Enterobacteriaceae (UID5124)	99.97	0.63	0	-	PASS	PASS	PASS	FAIL	No	FAIL	O26:H32	-	-	-	-	-	-	-	-	-	-	-	-	-	-	-	-	-	-	-	-
MOD1-EC5560	SRR3989780	ESC_EA2791AA	FDA Center for Food Safety and Applied Nutrition	Escherichia coli	6547			42765	Escherichia/Shigella sp.	A	A	fimH985	4721206	142	102938	217	f__Enterobacteriaceae (UID5124)	99.97	0.26	0	-	PASS	PASS	PASS	FAIL	No	FAIL	O29	-	-	-	-	-	-	-	-	-	-	-	-	-	-	-	-	-	-	-	-
MOD1-EC6322	SRR6412357	ESC_IA1583AA	FDA Center for Food Safety and Applied Nutrition	Escherichia coli	491			15687	Escherichia coli	B2	B2	fimH9	5010463	198	83811	70	f__Enterobacteriaceae (UID5124)	99.97	0.48	0	-	PASS	PASS	PASS	FAIL	No	FAIL	O29:H25	-	-	-	-	-	-	-	-	-	-	-	-	-	-	-	-	-	-	-	-
MOD1-EC6588	SRR3657318	ESC_DA3253AA	FDA Center for Food Safety and Applied Nutrition	Escherichia coli	1072		A	33366	Escherichia/Shigella sp.	A	A	fimH908	5016549	388	33206	97	f__Enterobacteriaceae (UID5162)	97.95	0.37	0	-	PASS	PASS	PASS	FAIL	No	FAIL	O3	-	-	-	-	-	-	-	-	-	-	-	-	-	-	-	-	-	-	-	-
MOD1-EC5653	SRR6788158	ESC_IA4703AA	FDA Center for Food Safety and Applied Nutrition	Escherichia coli	219		ABD	1777	Escherichia coli	E	E	fimH370	4876914	58	320507	59	f__Enterobacteriaceae (UID5124)	99.97	0.04	0	-	PASS	PASS	PASS	FAIL	No	FAIL	O3:H48	-	-	-	-	-	-	-	-	-	-	-	-	-	-	-	-	-	-	-	-
FWSEC0231	SRR7612382	ESC_LA2729AA	NML_bioinformatics	Escherichia coli	7834			-83055	Escherichia/Shigella sp.	albertii	U	fimH424	5056208	126	202029	114	f__Enterobacteriaceae (UID5124)	98.3	0.33	0	-	PASS	PASS	PASS	FAIL	No	FAIL	O3:Nm (Non-Motile)	-	-	-	-	-	-	-	-	-	-	-	-	-	-	-	-	-	-	-	-
FWSEC0232	SRR7612383	ESC_LA2730AA	NML_bioinformatics	Escherichia coli	7834			-83054	Escherichia/Shigella sp.	albertii	U	fimH424	5054335	117	193008	146	f__Enterobacteriaceae (UID5124)	98.1	0.33	0	-	PASS	PASS	PASS	FAIL	No	FAIL	O3:Nm (Non-Motile)	-	-	-	-	-	-	-	-	-	-	-	-	-	-	-	-	-	-	-	-
MOD1-EC6556	SRR3987545	ESC_EA2350AA	FDA Center for Food Safety and Applied Nutrition	Escherichia coli	453	ST86 Cplx		1536	Escherichia coli	B1	B1	fimH31	4901727	222	46034	44	f__Enterobacteriaceae (UID5124)	99.93	0.14	0	-	PASS	PASS	PASS	FAIL	No	FAIL	O32	-	-	-	-	-	-	-	-	-	-	-	-	-	-	-	-	-	-	-	-
MOD1-EC5812	SRR6441194	ESC_IA1883AA	FDA Center for Food Safety and Applied Nutrition	Escherichia coli	3752			15698	Escherichia coli	D	D	fimH263	5617952	145	139411	120	f__Enterobacteriaceae (UID5124)	99.97	0.1	0	-	PASS	PASS	PASS	FAIL	No	FAIL	O32:H28	-	-	-	-	-	-	-	-	-	-	-	-	-	-	-	-	-	-	-	-
MOD1-EC6945	SRR3957082	ESC_EA1712AA	FDA Center for Food Safety and Applied Nutrition	Escherichia coli	2803			42812	Escherichia/Shigella sp.	E	E	fimH31	4789319	88	129528	113	f__Enterobacteriaceae (UID5124)	99.97	0.04	0	-	PASS	PASS	PASS	FAIL	No	FAIL	O34:H7	-	-	-	-	-	-	-	-	-	-	-	-	-	-	-	-	-	-	-	-
MOD1-EC6585	SRR3657315	ESC_DA3256AA	FDA Center for Food Safety and Applied Nutrition	Escherichia coli	3107	ST10 Cplx	A	39351	Escherichia/Shigella sp.	A	A	fimH41	4968786	162	111510	87	f__Enterobacteriaceae (UID5162)	99.93	0.23	0	-	PASS	PASS	PASS	FAIL	No	FAIL	O36	-	-	-	-	-	-	-	-	-	-	-	-	-	-	-	-	-	-	-	-
MOD1-EC6819	SRR3825883	ESC_EA0983AA	FDA Center for Food Safety and Applied Nutrition	Escherichia coli	6467			42450	Escherichia/Shigella sp.	cladeIV	U/cryptic	fimH619	4486671	53	242304	69	f__Enterobacteriaceae (UID5124)	100	0.18	25	-	PASS	PASS	PASS	FAIL	No	FAIL	O36	-	-	-	-	-	-	-	-	-	-	-	-	-	-	-	-	-	-	-	-
MOD1-EC6842	SRR3972138	ESC_EA2201AA	FDA Center for Food Safety and Applied Nutrition	Escherichia coli	6568			42844	Escherichia/Shigella sp.	F	F	fimH615	4682503	71	190287	118	f__Enterobacteriaceae (UID5124)	100	0.07	0	-	PASS	PASS	PASS	FAIL	No	FAIL	O36	-	-	-	-	-	-	-	-	-	-	-	-	-	-	-	-	-	-	-	-
MOD1-EC5919	SRR3988189	ESC_EA2424AA	FDA Center for Food Safety and Applied Nutrition	Escherichia coli	206	ST206 Cplx	AxB1	42965	Escherichia/Shigella sp.	A	A	fimH41	4663559	99	122607	65	f__Enterobacteriaceae (UID5124)	99.97	0.17	0	-	PASS	PASS	PASS	FAIL	No	FAIL	O36	-	-	-	-	-	-	-	-	-	-	-	-	-	-	-	-	-	-	-	-
MOD1-EC5495	SRR3989741	ESC_EA2830AA	FDA Center for Food Safety and Applied Nutrition	Escherichia coli	6540			42745	Escherichia/Shigella sp.	cladeIII	U/cryptic	fimH610	4364202	69	143231	310	f__Enterobacteriaceae (UID5124)	99.97	0.04	0	-	PASS	PASS	PASS	FAIL	No	FAIL	O36	-	-	-	-	-	-	-	-	-	-	-	-	-	-	-	-	-	-	-	-
MOD1-EC6723	SRR3975533	ESC_EA2101AA	FDA Center for Food Safety and Applied Nutrition	Escherichia coli	6579			42895	Escherichia/Shigella sp.	B1	B1	fimH32	4725995	92	137832	127	f__Enterobacteriaceae (UID5162)	99.93	0.1	0	-	PASS	PASS	PASS	FAIL	No	FAIL	O36:H28	-	-	-	-	-	-	-	-	-	-	-	-	-	-	-	-	-	-	-	-
MOD1-EC6491	SRR3975555	ESC_EA2086AA	FDA Center for Food Safety and Applied Nutrition	Escherichia coli	6583	ST20 Cplx		42903	Escherichia/Shigella sp.	B1	B1	fimH25	5424791	228	126584	92	f__Enterobacteriaceae (UID5162)	99.93	0.23	0	-	PASS	PASS	PASS	FAIL	No	FAIL	O37	-	-	-	-	-	-	-	-	-	-	-	-	-	-	-	-	-	-	-	-
MOD1-EC6374	SRR3957052	ESC_EA1742AA	FDA Center for Food Safety and Applied Nutrition	Escherichia coli	2678			42803	Escherichia/Shigella sp.	B2	B2	fimH138	4800396	172	58602	63	f__Enterobacteriaceae (UID5124)	99.97	0.17	0	-	PASS	PASS	PASS	FAIL	No	FAIL	O37:H31	-	-	-	-	-	-	-	-	-	-	-	-	-	-	-	-	-	-	-	-
MOD1-EC5720	SRR3988172	ESC_EA2441AA	FDA Center for Food Safety and Applied Nutrition	Escherichia coli	5130			42735	Escherichia/Shigella sp.	A	A	fimH25	4723390	98	148715	64	f__Enterobacteriaceae (UID5124)	99.97	0.33	0	-	PASS	PASS	PASS	FAIL	No	FAIL	O39:H38	-	-	-	-	-	-	-	-	-	-	-	-	-	-	-	-	-	-	-	-
AMR520-5131	SRR8079368	ESC_KA3497AA	National Microbiology Laboratory	Escherichia coli	3546			94509	Escherichia coli	A	A	fimH86	5205573	214	81449	68	f__Enterobacteriaceae (UID5162)	99.93	0.15	0	-	PASS	PASS	PASS	FAIL	No	FAIL	O39:H38	-	-	-	-	-	-	-	-	-	-	-	-	-	-	-	-	-	-	-	-
MOD1-EC6351	SRR3987922	ESC_EA2644AA	FDA Center for Food Safety and Applied Nutrition	Escherichia coli	706			15291	Escherichia coli	B2	B2	fimH229	5032600	180	76601	67	f__Enterobacteriaceae (UID5124)	99.97	0.39	25	-	PASS	PASS	PASS	FAIL	No	FAIL	O39:H4	-	-	-	-	-	-	-	-	-	-	-	-	-	-	-	-	-	-	-	-
MOD1-EC6332	SRR3987911	ESC_EA2655AA	FDA Center for Food Safety and Applied Nutrition	Escherichia coli	388		B1	15339	Escherichia coli	B1	B1	fimH39	4789596	117	89998	103	f__Enterobacteriaceae (UID5162)	99.78	0.16	0	-	PASS	PASS	PASS	FAIL	No	FAIL	O4:H42	-	-	-	-	-	-	-	-	-	-	-	-	-	-	-	-	-	-	-	-
MOD1-EC6572	SRR3957115	ESC_EA1679AA	FDA Center for Food Safety and Applied Nutrition	Escherichia coli	223	ST155 Cplx	B1	1590	Escherichia coli	B1	B1	fimH32	5082652	239	67158	67	f__Enterobacteriaceae (UID5162)	99.93	0.15	0	-	PASS	PASS	PASS	FAIL	No	FAIL	O4:H7	-	-	-	-	-	-	-	-	-	-	-	-	-	-	-	-	-	-	-	-
MOD1-EC6394	SRR3957054	ESC_EA1740AA	FDA Center for Food Safety and Applied Nutrition	Escherichia coli	602	ST446 Cplx		15258	Escherichia coli	B1	B1	fimH86	5151200	381	37829	52	f__Enterobacteriaceae (UID5162)	99.93	0.1	0	-	PASS	PASS	PASS	FAIL	No	FAIL	O40:H11	-	-	-	-	-	-	-	-	-	-	-	-	-	-	-	-	-	-	-	-
MOD1-EC6395	SRR3957055	ESC_EA1739AA	FDA Center for Food Safety and Applied Nutrition	Escherichia coli	6551			29375	Escherichia/Shigella sp.	A	A	fimH604	4738282	153	71045	94	f__Enterobacteriaceae (UID5124)	99.97	0.04	0	-	PASS	PASS	PASS	FAIL	No	FAIL	O40:H11	-	-	-	-	-	-	-	-	-	-	-	-	-	-	-	-	-	-	-	-
MOD1-EC6039	SRR3988035	ESC_EA2540AA	FDA Center for Food Safety and Applied Nutrition	Escherichia coli	718	ST446 Cplx		42693	Escherichia/Shigella sp.	B1	B1	fimH86	5061001	208	65779	60	f__Enterobacteriaceae (UID5162)	99.93	0.1	0	-	PASS	PASS	PASS	FAIL	No	FAIL	O406:H8	-	-	-	-	-	-	-	-	-	-	-	-	-	-	-	-	-	-	-	-
MOD1-EC6252	SRR3457725	ESC_DA1038AA	FDA Center for Food Safety and Applied Nutrition	Escherichia coli	58	ST155 Cplx	AxB1	36947	Escherichia/Shigella sp.	B1	B1	fimH54	4907204	183	95719	40	f__Enterobacteriaceae (UID5124)	99.97	0.04	0	-	PASS	PASS	PASS	FAIL	No	FAIL	O409:H12	-	-	-	-	-	-	-	-	-	-	-	-	-	-	-	-	-	-	-	-
MOD1-EC5999	SRR5336212	ESC_GA0346AA	FDA Center for Food Safety and Applied Nutrition	Escherichia coli	949	ST155 Cplx		1608	Escherichia coli	B1	B1	fimH121	4890123	155	148425	157	f__Enterobacteriaceae (UID5124)	99.97	0.33	0	-	PASS	PASS	PASS	FAIL	No	FAIL	O409:H9	-	-	-	-	-	-	-	-	-	-	-	-	-	-	-	-	-	-	-	-
MOD1-EC6726	SRR3975535	ESC_EA2099AA	FDA Center for Food Safety and Applied Nutrition	Escherichia coli	21	ST29 Cplx	B1	2264	Escherichia coli	B1	B1	fimH440	5509195	313	79272	88	f__Enterobacteriaceae (UID5124)	99.97	0.38	0	-	PASS	PASS	PASS	FAIL	No	FAIL	O41	-	-	-	-	-	-	-	-	-	-	-	-	-	-	-	-	-	-	-	-
OLC1063	SRR6061320	ESC_HA2838AA	Canadian Food Inspection Agency	Escherichia coli	6034			34264	Escherichia/Shigella sp.	E	E	fimH31	5554569	201	169124	119	f__Enterobacteriaceae (UID5124)	99.97	0.11	0	-	PASS	PASS	PASS	FAIL	No	FAIL	O41:H26	-	-	-	-	-	-	-	-	-	-	-	-	-	-	-	-	-	-	-	-
OLC2142	SRR6061368	ESC_HA2886AA	Canadian Food Inspection Agency	Escherichia coli	6034			34264	Escherichia/Shigella sp.	E	E	fimH31	5555321	197	146673	67	f__Enterobacteriaceae (UID5124)	99.97	0.11	0	-	PASS	PASS	PASS	FAIL	No	FAIL	O41:H26	-	-	-	-	-	-	-	-	-	-	-	-	-	-	-	-	-	-	-	-
FWSEC0112	SRR7947361	ESC_LA2116AA	Public Health Agency of Canada	Escherichia coli	6034			34264	Escherichia/Shigella sp.	E	E	fimH31	5531568	193	134007	105	f__Enterobacteriaceae (UID5124)	99.97	0.11	0	-	PASS	PASS	PASS	FAIL	No	FAIL	O41:H26	-	-	-	-	-	-	-	-	-	-	-	-	-	-	-	-	-	-	-	-
MOD1-EC6329	SRR6412363	ESC_IA1577AA	FDA Center for Food Safety and Applied Nutrition	Escherichia coli	7982			61862	Escherichia coli	E	E	fimH108	5226751	458	113813	126	f__Enterobacteriaceae (UID5124)	99.97	0.51	71.43	-	PASS	PASS	PASS	FAIL	No	FAIL	O41:H8	-	-	-	-	-	-	-	-	-	-	-	-	-	-	-	-	-	-	-	-
MOD1-EC6089	SRR3988069	ESC_EA2506AA	FDA Center for Food Safety and Applied Nutrition	Escherichia coli	58	ST155 Cplx	AxB1	1601	Escherichia coli	B1	B1	fimH53	5108455	205	62811	42	f__Enterobacteriaceae (UID5162)	99.93	0.22	0	-	PASS	PASS	PASS	FAIL	No	FAIL	O410:H21	-	-	-	-	-	-	-	-	-	-	-	-	-	-	-	-	-	-	-	-
MOD1-EC5965	SRR3987722	ESC_EA2705AA	FDA Center for Food Safety and Applied Nutrition	Escherichia coli	10	ST10 Cplx	A	2011	Escherichia coli	A	A	fimH54	4909384	106	144669	83	f__Enterobacteriaceae (UID5124)	100	0.33	0	-	PASS	PASS	PASS	FAIL	No	FAIL	O413:H10	-	-	-	-	-	-	-	-	-	-	-	-	-	-	-	-	-	-	-	-
MOD1-EC6117	SRR3988142	ESC_EA2463AA	FDA Center for Food Safety and Applied Nutrition	Escherichia coli	6506			42622	Escherichia/Shigella sp.	D	D	fimH299	5414437	173	116552	214	f__Enterobacteriaceae (UID5124)	99.97	0.66	0	-	PASS	PASS	PASS	FAIL	No	FAIL	O413:H30	-	-	-	-	-	-	-	-	-	-	-	-	-	-	-	-	-	-	-	-
MOD1-EC6365	SRR3957071	ESC_EA1723AA	FDA Center for Food Safety and Applied Nutrition	Escherichia coli	3714			15585	Escherichia coli	B1	B1	fimH121	4842437	213	49711	58	f__Enterobacteriaceae (UID5162)	99.93	0.1	0	-	PASS	PASS	PASS	FAIL	No	FAIL	O42:H6	-	-	-	-	-	-	-	-	-	-	-	-	-	-	-	-	-	-	-	-
MOD1-EC6907	SRR3726208	ESC_DA3518AA	FDA Center for Food Safety and Applied Nutrition	Escherichia coli	6488		AxB1	42579	Escherichia/Shigella sp.	B1	B1	fimH39	4743801	80	217977	144	f__Enterobacteriaceae (UID5162)	99.93	0.29	42.86	-	PASS	PASS	PASS	FAIL	No	FAIL	O43:H18	-	-	-	-	-	-	-	-	-	-	-	-	-	-	-	-	-	-	-	-
AA070	ERR1010259	ESC_CA3800AA	STATENS SERUM INSTITUT	Escherichia coli	10	ST10 Cplx	A	30079	Escherichia/Shigella sp.	A	A	fimH54	5422032	202	98207	39	f__Enterobacteriaceae (UID5124)	99.97	0.26	0	-	PASS	PASS	PASS	FAIL	No	FAIL	O44:H33	-	-	-	-	-	-	-	-	-	-	-	-	-	-	-	-	-	-	-	-
AA001	ERR1010190	ESC_CA3869AA	STATENS SERUM INSTITUT	Escherichia coli	5785			29540	Escherichia/Shigella sp.	A	A	fimH948	4853652	118	115616	66	f__Enterobacteriaceae (UID5124)	99.82	0.17	0	-	PASS	PASS	PASS	FAIL	No	FAIL	O48:H32	-	-	-	-	-	-	-	-	-	-	-	-	-	-	-	-	-	-	-	-
MOD1-EC6590	SRR3657332	ESC_DA3251AA	FDA Center for Food Safety and Applied Nutrition	Escherichia coli	1914			14944	Escherichia coli	D	D	fimH550	5695310	367	50894	123	f__Enterobacteriaceae (UID5124)	99.67	0.51	0	-	PASS	PASS	PASS	FAIL	No	FAIL	O48:H37	-	-	-	-	-	-	-	-	-	-	-	-	-	-	-	-	-	-	-	-
FWSEC0135	SRR7947389	ESC_LA2144AA	Public Health Agency of Canada	Escherichia coli	6629			-83142	Escherichia/Shigella sp.	A	A	fimH1171	4878779	242	71940	100	f__Enterobacteriaceae (UID5124)	99.95	0.19	0	-	PASS	PASS	PASS	FAIL	No	FAIL	O49:Nm (Non-Motile)	-	-	-	-	-	-	-	-	-	-	-	-	-	-	-	-	-	-	-	-
MOD1-EC6817	SRR3825882	ESC_EA0984AA	FDA Center for Food Safety and Applied Nutrition	Escherichia coli	718	ST446 Cplx		30152	Escherichia/Shigella sp.	B1	B1	fimH86	4880538	120	161670	59	f__Enterobacteriaceae (UID5162)	99.93	0.26	0	-	PASS	PASS	PASS	FAIL	No	FAIL	O5	-	-	-	-	-	-	-	-	-	-	-	-	-	-	-	-	-	-	-	-
MOD1-EC6356	SRR3987925	ESC_EA2641AA	FDA Center for Food Safety and Applied Nutrition	Escherichia coli	6513			42647	Escherichia/Shigella sp.	B2	B2	fimH5	4964174	171	65445	63	f__Enterobacteriaceae (UID5124)	99.97	0.54	20	-	PASS	PASS	PASS	FAIL	No	FAIL	O5	-	-	-	-	-	-	-	-	-	-	-	-	-	-	-	-	-	-	-	-
FWSEC0543	SRR7947271	ESC_LA2026AA	Public Health Agency of Canada	Escherichia coli	342			29544	Escherichia/Shigella sp.	A	A	fimH545	5322503	422	30752	50	f__Enterobacteriaceae (UID5124)	99.75	1.39	14.29	-	PASS	PASS	PASS	FAIL	No	FAIL	O5:H Missing	-	-	-	-	-	-	-	-	-	-	-	-	-	-	-	-	-	-	-	-
209702	SRR3574258	ESC_DA2179AA	Public Health England	Escherichia coli	342			38607	Escherichia/Shigella sp.	A	A	fimH545	5128538	230	82204	50	f__Enterobacteriaceae (UID5124)	99.85	0.38	0	-	PASS	PASS	PASS	FAIL	No	FAIL	O5:H-	-	-	-	-	-	-	-	-	-	-	-	-	-	-	-	-	-	-	-	-
182136	SRR3578607	ESC_DA2620AA	Public Health England	Escherichia coli	342			38607	Escherichia/Shigella sp.	A	A	fimH545	5182175	224	86465	62	f__Enterobacteriaceae (UID5124)	99.85	0.38	0	-	PASS	PASS	PASS	FAIL	No	FAIL	O5:H-	-	-	-	-	-	-	-	-	-	-	-	-	-	-	-	-	-	-	-	-
MOD1-EC6145	SRR3988013	ESC_EA2562AA	FDA Center for Food Safety and Applied Nutrition	Escherichia coli	6523			42677	Escherichia/Shigella sp.	albertii	U	fimH645	4876559	93	249548	128	f__Enterobacteriaceae (UID5124)	98.6	1.09	11.11	-	PASS	PASS	PASS	FAIL	No	FAIL	O5:H5	-	-	-	-	-	-	-	-	-	-	-	-	-	-	-	-	-	-	-	-
MOD1-EC6345	SRR3987919	ESC_EA2647AA	FDA Center for Food Safety and Applied Nutrition	Escherichia coli	48	ST10 Cplx	A	42645	Escherichia/Shigella sp.	A	A	Unknown	4775617	136	80199	86	f__Enterobacteriaceae (UID5124)	99.82	0.04	0	-	PASS	PASS	PASS	FAIL	No	FAIL	O5:H7	-	-	-	-	-	-	-	-	-	-	-	-	-	-	-	-	-	-	-	-
FWSEC0362	SRR7612079	ESC_LA2835AA	NML_bioinformatics	Escherichia coli	342			-83000	Escherichia/Shigella sp.	A	A	fimH545	5102246	192	109202	155	f__Enterobacteriaceae (UID5124)	99.85	0.09	0	-	PASS	PASS	PASS	FAIL	No	FAIL	O5:Nm (Non-Motile)	-	-	-	-	-	-	-	-	-	-	-	-	-	-	-	-	-	-	-	-
FWSEC0425	SRR7612195	ESC_LA2903AA	NML_bioinformatics	Escherichia coli	342			1837	Escherichia coli	A	A	fimH545	5245361	234	99979	125	f__Enterobacteriaceae (UID5124)	99.55	0.38	0	-	PASS	PASS	PASS	FAIL	No	FAIL	O5:Nm (Non-Motile)	-	-	-	-	-	-	-	-	-	-	-	-	-	-	-	-	-	-	-	-
FWSEC0341	SRR7612275	ESC_LA2955AA	NML_bioinformatics	Escherichia coli	342			-83000	Escherichia/Shigella sp.	A	A	fimH545	5101656	193	109202	137	f__Enterobacteriaceae (UID5124)	99.85	0.09	0	-	PASS	PASS	PASS	FAIL	No	FAIL	O5:Nm (Non-Motile)	-	-	-	-	-	-	-	-	-	-	-	-	-	-	-	-	-	-	-	-
FWSEC0439	SRR7612301	ESC_LA2971AA	NML_bioinformatics	Escherichia coli	342			29544	Escherichia/Shigella sp.	A	A	fimH545	5236519	221	92655	104	f__Enterobacteriaceae (UID5124)	99.85	0.38	0	-	PASS	PASS	PASS	FAIL	No	FAIL	O5:Nm (Non-Motile)	-	-	-	-	-	-	-	-	-	-	-	-	-	-	-	-	-	-	-	-
FWSEC0443	SRR7612303	ESC_LA2973AA	NML_bioinformatics	Escherichia coli	342			29544	Escherichia/Shigella sp.	A	A	fimH545	5241232	215	99933	101	f__Enterobacteriaceae (UID5124)	99.85	0.38	0	-	PASS	PASS	PASS	FAIL	No	FAIL	O5:Nm (Non-Motile)	-	-	-	-	-	-	-	-	-	-	-	-	-	-	-	-	-	-	-	-
FWSEC0344	SRR7612401	ESC_LA2737AA	NML_bioinformatics	Escherichia coli	342			-83000	Escherichia/Shigella sp.	A	A	fimH545	5098395	191	109009	104	f__Enterobacteriaceae (UID5124)	99.85	0.09	0	-	PASS	PASS	PASS	FAIL	No	FAIL	O5:Nm (Non-Motile)	-	-	-	-	-	-	-	-	-	-	-	-	-	-	-	-	-	-	-	-
FWSEC0432	SRR7612415	ESC_LA2743AA	NML_bioinformatics	Escherichia coli	342			1837	Escherichia coli	A	A	fimH545	5245785	213	97482	89	f__Enterobacteriaceae (UID5124)	99.85	0.38	0	-	PASS	PASS	PASS	FAIL	No	FAIL	O5:Nm (Non-Motile)	-	-	-	-	-	-	-	-	-	-	-	-	-	-	-	-	-	-	-	-
MOD1-EC7011	SRR3971765	ESC_EA2216AA	FDA Center for Food Safety and Applied Nutrition	Escherichia coli	6565			42837	Escherichia/Shigella sp.	cladeIV	U/cryptic	fimH618	4669597	62	312428	143	f__Enterobacteriaceae (UID5124)	100	0.7	22.22	-	PASS	PASS	PASS	FAIL	No	FAIL	O50	-	-	-	-	-	-	-	-	-	-	-	-	-	-	-	-	-	-	-	-
MOD1-EC6589	SRR3657319	ESC_DA3252AA	FDA Center for Food Safety and Applied Nutrition	Escherichia coli	746	ST10 Cplx	A	39355	Escherichia/Shigella sp.	A	A	fimH1307	4993025	205	76308	137	f__Enterobacteriaceae (UID5124)	99.97	0.44	16.67	-	PASS	PASS	PASS	FAIL	No	FAIL	O51	-	-	-	-	-	-	-	-	-	-	-	-	-	-	-	-	-	-	-	-
MOD1-EC6552	SRR3987541	ESC_EA2354AA	FDA Center for Food Safety and Applied Nutrition	Escherichia coli	428			1645	Escherichia coli	B2	B2	fimH22	4803630	204	58061	55	f__Enterobacteriaceae (UID5124)	99.97	0.04	0	-	PASS	PASS	PASS	FAIL	No	FAIL	O51	-	-	-	-	-	-	-	-	-	-	-	-	-	-	-	-	-	-	-	-
MOD1-EC6352	SRR6413565	ESC_IA1659AA	FDA Center for Food Safety and Applied Nutrition	Escherichia coli	7988			61876	Escherichia coli	B2	B2	fimH1404	4957041	140	80668	78	f__Enterobacteriaceae (UID5124)	99.97	0.04	0	-	PASS	PASS	PASS	FAIL	No	FAIL	O51:H1	-	-	-	-	-	-	-	-	-	-	-	-	-	-	-	-	-	-	-	-
MOD1-EC6539	SRR3987534	ESC_EA2361AA	FDA Center for Food Safety and Applied Nutrition	Escherichia coli	58	ST155 Cplx	AxB1	1601	Escherichia coli	B1	B1	fimH31	5557288	281	47517	74	f__Enterobacteriaceae (UID5162)	99.93	1.01	13.33	-	PASS	PASS	PASS	FAIL	No	FAIL	O53:H10	-	-	-	-	-	-	-	-	-	-	-	-	-	-	-	-	-	-	-	-
MOD1-EC6982	SRR3977091	ESC_EA2041AA	FDA Center for Food Safety and Applied Nutrition	Escherichia coli	1091			61846	Escherichia coli	A	A	fimH24	5001662	222	78181	91	f__Enterobacteriaceae (UID5124)	99.97	0.16	0	-	PASS	PASS	PASS	FAIL	No	FAIL	O53:H12	-	-	-	-	-	-	-	-	-	-	-	-	-	-	-	-	-	-	-	-
FWSEC0332	SRR7612180	ESC_LA2898AA	NML_bioinformatics	Escherichia coli	58	ST155 Cplx	AxB1	45786	Escherichia/Shigella sp.	B1	B1	fimH32	5015145	81	178521	99	f__Enterobacteriaceae (UID5162)	99.93	0.1	0	-	PASS	PASS	PASS	FAIL	No	FAIL	O54(O57):H21	-	-	-	-	-	-	-	-	-	-	-	-	-	-	-	-	-	-	-	-
FWSEC0334	SRR7612276	ESC_LA2956AA	NML_bioinformatics	Escherichia coli	58	ST155 Cplx	AxB1	45786	Escherichia/Shigella sp.	B1	B1	fimH32	5014544	83	178521	128	f__Enterobacteriaceae (UID5162)	99.93	0.1	0	-	PASS	PASS	PASS	FAIL	No	FAIL	O54(O57):H21	-	-	-	-	-	-	-	-	-	-	-	-	-	-	-	-	-	-	-	-
FWSEC0333	SRR7612537	ESC_LA2820AA	NML_bioinformatics	Escherichia coli	58	ST155 Cplx	AxB1	45786	Escherichia/Shigella sp.	B1	B1	fimH32	5042903	111	174978	141	f__Enterobacteriaceae (UID5162)	99.93	0.1	0	-	PASS	PASS	PASS	FAIL	No	FAIL	O54(O57):H21	-	-	-	-	-	-	-	-	-	-	-	-	-	-	-	-	-	-	-	-
FWSEC0403	SRR7612147	ESC_LA2875AA	NML_bioinformatics	Escherichia coli	7958			-82993	Escherichia/Shigella sp.	albertii	U/cryptic	fimH424	5083737	147	143521	91	f__Enterobacteriaceae (UID5124)	98.3	0.33	0	-	PASS	PASS	PASS	FAIL	No	FAIL	O55(O128):Nm (Non-Motile)	-	-	-	-	-	-	-	-	-	-	-	-	-	-	-	-	-	-	-	-
FWSEC0288	SRR7612249	ESC_LA2947AA	NML_bioinformatics	Escherichia coli	7958			-82993	Escherichia/Shigella sp.	albertii	U/cryptic	fimH424	5041195	131	152045	102	f__Enterobacteriaceae (UID5124)	98.3	0.33	0	-	PASS	PASS	PASS	FAIL	No	FAIL	O55(O128):Nm (Non-Motile)	-	-	-	-	-	-	-	-	-	-	-	-	-	-	-	-	-	-	-	-
FWSEC0435	SRR7612297	ESC_LA2967AA	NML_bioinformatics	Escherichia coli	7958			-82993	Escherichia/Shigella sp.	albertii	U/cryptic	fimH424	5042006	143	123951	81	f__Enterobacteriaceae (UID5124)	98.3	0.33	0	-	PASS	PASS	PASS	FAIL	No	FAIL	O55(O128):Nm (Non-Motile)	-	-	-	-	-	-	-	-	-	-	-	-	-	-	-	-	-	-	-	-
FWSEC0412	SRR7612309	ESC_LA2979AA	NML_bioinformatics	Escherichia coli	7958			-82993	Escherichia/Shigella sp.	albertii	U/cryptic	fimH424	5317581	426	152045	145	f__Enterobacteriaceae (UID5124)	98.6	4.29	77.14	-	PASS	PASS	PASS	FAIL	No	FAIL	O55(O128Ab):Nm (Non-Motile)	-	-	-	-	-	-	-	-	-	-	-	-	-	-	-	-	-	-	-	-
MOD1-EC3868	SRR3989808	ESC_EA2763AA	FDA Center for Food Safety and Applied Nutrition	Escherichia coli	2952		ABD	42775	Escherichia/Shigella sp.	B1	B1	fimH1064	4635233	150	67894	255	f__Enterobacteriaceae (UID5162)	99.93	0.14	0	-	PASS	PASS	PASS	FAIL	No	FAIL	O57	-	-	-	-	-	-	-	-	-	-	-	-	-	-	-	-	-	-	-	-
MOD1-EC3869	SRR3989809	ESC_EA2762AA	FDA Center for Food Safety and Applied Nutrition	Escherichia coli	2952		ABD	42775	Escherichia/Shigella sp.	B1	B1	fimH1064	4627860	143	90477	250	f__Enterobacteriaceae (UID5162)	99.93	0.14	0	-	PASS	PASS	PASS	FAIL	No	FAIL	O57	-	-	-	-	-	-	-	-	-	-	-	-	-	-	-	-	-	-	-	-
F9095-47	SRR6881067	ESC_IA5695AA	USDA	Escherichia coli	2952		ABD	30020	Escherichia/Shigella sp.	B1	B1	fimH158	4611392	99	164997	378	f__Enterobacteriaceae (UID5162)	98.4	0.12	0	-	PASS	PASS	PASS	FAIL	No	FAIL	O59	-	-	-	-	-	-	-	-	-	-	-	-	-	-	-	-	-	-	-	-
AA015	ERR1010204	ESC_CA3855AA	STATENS SERUM INSTITUT	Escherichia coli	517	ST469 Cplx		1544	Escherichia coli	B1	B1	fimH32	4746612	59	262457	74	f__Enterobacteriaceae (UID5162)	99.01	0.26	0	-	PASS	PASS	PASS	FAIL	No	FAIL	O59:H19	-	-	-	-	-	-	-	-	-	-	-	-	-	-	-	-	-	-	-	-
T168	SRR5927197	ESC_LA7116AA	USDA	Escherichia coli	155	ST155 Cplx	B1	1608	Escherichia coli	B1	B1	fimH121	5392426	208	158501	189	f__Enterobacteriaceae (UID5162)	99.93	0.1	0	-	PASS	PASS	PASS	FAIL	No	FAIL	O59:H21	-	-	-	-	-	-	-	-	-	-	-	-	-	-	-	-	-	-	-	-
C336	SRR5927200	ESC_LA7119AA	USDA	Escherichia coli	155	ST155 Cplx	B1	61943	Escherichia coli	B1	B1	fimH121	5134080	134	185930	118	f__Enterobacteriaceae (UID5162)	99.93	0.1	0	-	PASS	PASS	PASS	FAIL	No	FAIL	O59:H21	-	-	-	-	-	-	-	-	-	-	-	-	-	-	-	-	-	-	-	-
C323	SRR5927205	ESC_LA7124AA	USDA	Escherichia coli	155	ST155 Cplx	B1	61943	Escherichia coli	B1	B1	fimH121	5169657	148	185461	180	f__Enterobacteriaceae (UID5162)	99.93	0.43	0	-	PASS	PASS	PASS	FAIL	No	FAIL	O59:H21	-	-	-	-	-	-	-	-	-	-	-	-	-	-	-	-	-	-	-	-
C322	SRR5927206	ESC_LA7125AA	USDA	Escherichia coli	155	ST155 Cplx	B1	61943	Escherichia coli	B1	B1	fimH121	5146520	140	201687	97	f__Enterobacteriaceae (UID5162)	99.93	0.1	0	-	PASS	PASS	PASS	FAIL	No	FAIL	O59:H21	-	-	-	-	-	-	-	-	-	-	-	-	-	-	-	-	-	-	-	-
T297	SRR5927207	ESC_LA7126AA	USDA	Escherichia coli	155	ST155 Cplx	B1	1608	Escherichia coli	B1	B1	fimH121	5440659	194	159878	131	f__Enterobacteriaceae (UID5162)	99.93	0.26	0	-	PASS	PASS	PASS	FAIL	No	FAIL	O59:H21	-	-	-	-	-	-	-	-	-	-	-	-	-	-	-	-	-	-	-	-
T025	SRR5927214	ESC_LA7132AA	USDA	Escherichia coli	NA			NA					5370944	209	149252	398	f__Enterobacteriaceae (UID5162)	99.93	0.1	0	-	PASS	PASS	PASS	FAIL	No	FAIL	O59:H21	-	-	-	-	-	-	-	-	-	-	-	-	-	-	-	-	-	-	-	-
C019	SRR5927229	ESC_LA7147AA	USDA	Escherichia coli	155	ST155 Cplx	B1	61943	Escherichia coli	B1	B1	fimH121	5232346	134	193455	114	f__Enterobacteriaceae (UID5162)	99.93	0.49	0	-	PASS	PASS	PASS	FAIL	No	FAIL	O59:H21	-	-	-	-	-	-	-	-	-	-	-	-	-	-	-	-	-	-	-	-
MOD1-EC6573	SRR3987554	ESC_EA2341AA	FDA Center for Food Safety and Applied Nutrition	Escherichia coli	10	ST10 Cplx	A	2008	Escherichia coli	A	A	fimH137	4740694	133	101270	61	f__Enterobacteriaceae (UID5124)	99.37	0.33	0	-	PASS	PASS	PASS	FAIL	No	FAIL	O6	-	-	-	-	-	-	-	-	-	-	-	-	-	-	-	-	-	-	-	-
MOD1-EC6780	SRR3957101	ESC_EA1693AA	FDA Center for Food Safety and Applied Nutrition	Escherichia coli	746	ST10 Cplx	A	15328	Escherichia coli	A	A	Unknown	5018541	267	62545	65	f__Enterobacteriaceae (UID5124)	99.67	0.39	0	-	PASS	PASS	PASS	FAIL	No	FAIL	O6:H16	-	-	-	-	-	-	-	-	-	-	-	-	-	-	-	-	-	-	-	-
FWSEC0446	SRR7612142	ESC_LA2870AA	NML_bioinformatics	Escherichia coli	295	ST23 Cplx		33518	Escherichia/Shigella sp.	B1	B1	fimH38	4881894	105	168002	83	f__Enterobacteriaceae (UID5162)	99.93	0.17	0	-	PASS	PASS	PASS	FAIL	No	FAIL	O6:H7	-	-	-	-	-	-	-	-	-	-	-	-	-	-	-	-	-	-	-	-
142666	SRR3574325	ESC_DA2112AA	Public Health England	Escherichia coli	6264			38637	Escherichia/Shigella sp.	albertii	U/cryptic	fimH640	4899851	105	151872	71	f__Enterobacteriaceae (UID5124)	98.5	0.37	0	-	PASS	PASS	PASS	FAIL	No	FAIL	O61	-	-	-	-	-	-	-	-	-	-	-	-	-	-	-	-	-	-	-	-
AA059	ERR1010248	ESC_CA3811AA	STATENS SERUM INSTITUT	Escherichia coli	1308	ST86 Cplx		30141	Escherichia/Shigella sp.	B1	B1	fimH32	4672760	48	210007	44	f__Enterobacteriaceae (UID5162)	99.83	0.14	0	-	PASS	PASS	PASS	FAIL	No	FAIL	O64:H20	-	-	-	-	-	-	-	-	-	-	-	-	-	-	-	-	-	-	-	-
MOD1-EC6010	SRR3987898	ESC_EA2668AA	FDA Center for Food Safety and Applied Nutrition	Escherichia coli	1308	ST86 Cplx		42635	Escherichia/Shigella sp.	B1	B1	fimH32	4620367	58	192597	78	f__Enterobacteriaceae (UID5162)	99.93	0.19	25	-	PASS	PASS	PASS	FAIL	No	FAIL	O64:H9	-	-	-	-	-	-	-	-	-	-	-	-	-	-	-	-	-	-	-	-
MOD1-EC6599	SRR3657340	ESC_DA3243AA	FDA Center for Food Safety and Applied Nutrition	Escherichia coli	10	ST10 Cplx	A	2010	Escherichia coli	A	A	fimH24	5502878	266	67371	110	f__Enterobacteriaceae (UID5124)	99.97	0.36	0	-	PASS	PASS	PASS	FAIL	No	FAIL	O66	-	-	-	-	-	-	-	-	-	-	-	-	-	-	-	-	-	-	-	-
MOD1-EC6234	SRR3438318	ESC_DA0923AA	FDA Center for Food Safety and Applied Nutrition	Escherichia coli	351			1493	Escherichia coli	B1	B1	fimH31	4941782	192	58174	48	f__Enterobacteriaceae (UID5162)	99.93	0.26	0	-	PASS	PASS	PASS	FAIL	No	FAIL	O68	-	-	-	-	-	-	-	-	-	-	-	-	-	-	-	-	-	-	-	-
MOD1-EC6165	SRR3465461	ESC_DA1191AA	FDA Center for Food Safety and Applied Nutrition	Escherichia coli	6232			36912	Escherichia/Shigella sp.	B1	B1	fimH1224	4959726	101	136524	68	f__Enterobacteriaceae (UID5162)	99.62	0.1	0	-	PASS	PASS	PASS	FAIL	No	FAIL	O68:H21	-	-	-	-	-	-	-	-	-	-	-	-	-	-	-	-	-	-	-	-
MOD1-EC6143	SRR3989718	ESC_EA2853AA	FDA Center for Food Safety and Applied Nutrition	Escherichia coli	6232			36912	Escherichia/Shigella sp.	B1	B1	fimH1224	4937785	100	126281	210	f__Enterobacteriaceae (UID5162)	99.93	0.1	0	-	PASS	PASS	PASS	FAIL	No	FAIL	O68:H21	-	-	-	-	-	-	-	-	-	-	-	-	-	-	-	-	-	-	-	-
MOD1-EC6152	SRR3989726	ESC_EA2845AA	FDA Center for Food Safety and Applied Nutrition	Escherichia coli	6232			36912	Escherichia/Shigella sp.	B1	B1	fimH1224	4936506	101	116436	127	f__Enterobacteriaceae (UID5162)	99.93	0.1	0	-	PASS	PASS	PASS	FAIL	No	FAIL	O68:H21	-	-	-	-	-	-	-	-	-	-	-	-	-	-	-	-	-	-	-	-
MOD1-EC6586	SRR3657316	ESC_DA3255AA	FDA Center for Food Safety and Applied Nutrition	Escherichia coli	641	ST86 Cplx		39354	Escherichia/Shigella sp.	B1	B1	fimH25	4908597	94	119527	152	f__Enterobacteriaceae (UID5162)	99.93	0.12	0	-	PASS	PASS	PASS	FAIL	No	FAIL	O69:H38	-	-	-	-	-	-	-	-	-	-	-	-	-	-	-	-	-	-	-	-
152667	SRR3579369	ESC_DA2424AA	Public Health England	Escherichia coli	1753	ST245 Cplx		29584	Escherichia/Shigella sp.	Unknown	U/cryptic	fimH1273	4327247	342	27040	43	f__Enterobacteriaceae (UID5203)	99.13	0.35	0	-	PASS	PASS	PASS	FAIL	No	FAIL	O7	-	-	-	-	-	-	-	-	-	-	-	-	-	-	-	-	-	-	-	-
ECOR41	ERR271265	ESC_BA9704AA	THE SANGER CENTER	Escherichia coli	62		ABD	14798	Escherichia coli	F	F	fimH44	5231742	187	86243	80	f__Enterobacteriaceae (UID5124)	99.67	0.91	20	-	PASS	PASS	PASS	FAIL	No	FAIL	O7:NM	-	-	-	-	-	-	-	-	-	-	-	-	-	-	-	-	-	-	-	-
MOD1-EC6389	SRR3957053	ESC_EA1741AA	FDA Center for Food Safety and Applied Nutrition	Escherichia coli	57	ST350 Cplx	AxB1	1664	Escherichia coli	E	E	fimH158	5185964	357	36039	52	f__Enterobacteriaceae (UID5124)	99.19	0.15	0	-	PASS	PASS	PASS	FAIL	No	FAIL	O70	-	-	-	-	-	-	-	-	-	-	-	-	-	-	-	-	-	-	-	-
CFSAN024437	SRR2994368	ESC_CA4745AA	FDA Center for Food Safety and Applied Nutrition	Escherichia coli	270	ST270 Cplx	B1	14832	Escherichia/Shigella sp.	B1	B1	fimH25	4997513	382	33004	442	f__Enterobacteriaceae (UID5162)	99.93	0.26	0	-	PASS	PASS	PASS	FAIL	No	FAIL	O73	-	-	-	-	-	-	-	-	-	-	-	-	-	-	-	-	-	-	-	-
MOD1-EC6330	SRR6412360	ESC_IA1580AA	FDA Center for Food Safety and Applied Nutrition	Escherichia coli	278	ST278 Cplx	AxB1	33289	Escherichia/Shigella sp.	B1	B1	fimH31	4905260	159	102477	86	f__Enterobacteriaceae (UID5162)	99.93	0.1	0	-	PASS	PASS	PASS	FAIL	No	FAIL	O73:H23	-	-	-	-	-	-	-	-	-	-	-	-	-	-	-	-	-	-	-	-
MOD1-EC6161	SRR3988015	ESC_EA2560AA	FDA Center for Food Safety and Applied Nutrition	Escherichia coli	130	ST31 Cplx	D	14812	Escherichia coli	E	F	fimH47	5131553	73	219074	87	f__Enterobacteriaceae (UID5124)	99.97	0.04	0	-	PASS	PASS	PASS	FAIL	No	FAIL	O73:H34	-	-	-	-	-	-	-	-	-	-	-	-	-	-	-	-	-	-	-	-
MOD1-EC6160	SRR3989732	ESC_EA2839AA	FDA Center for Food Safety and Applied Nutrition	Escherichia coli	130	ST31 Cplx	D	14812	Escherichia coli	E	F	fimH47	5110931	116	94522	122	f__Enterobacteriaceae (UID5124)	99.97	0.04	0	-	PASS	PASS	PASS	FAIL	No	FAIL	O73:H34	-	-	-	-	-	-	-	-	-	-	-	-	-	-	-	-	-	-	-	-
MOD1-EC6453	SRR6726552	ESC_IA3991AA	FDA Center for Food Safety and Applied Nutrition	Escherichia coli	218	ST10 Cplx	A	61853	Escherichia coli	A	A	fimH1169	4841872	135	103855	57	f__Enterobacteriaceae (UID5124)	99.97	0.04	0	-	PASS	PASS	PASS	FAIL	No	FAIL	O75:H19	-	-	-	-	-	-	-	-	-	-	-	-	-	-	-	-	-	-	-	-
MOD1-EC6458	SRR6726721	ESC_IA3977AA	FDA Center for Food Safety and Applied Nutrition	Escherichia coli	10	ST10 Cplx	A	41025	Escherichia/Shigella sp.	A	A	fimH23	4763183	107	133770	39	f__Enterobacteriaceae (UID5124)	99.97	0.04	0	-	PASS	PASS	PASS	FAIL	No	FAIL	O75:H30	-	-	-	-	-	-	-	-	-	-	-	-	-	-	-	-	-	-	-	-
MOD1-EC6344	SRR3987918	ESC_EA2648AA	FDA Center for Food Safety and Applied Nutrition	Escherichia coli	328	ST278 Cplx		1600	Escherichia coli	B1	B1	fimH31	5197317	274	76596	86	f__Enterobacteriaceae (UID5162)	99.93	0.1	0	-	PASS	PASS	PASS	FAIL	No	FAIL	O75:H5	-	-	-	-	-	-	-	-	-	-	-	-	-	-	-	-	-	-	-	-
MOD1-EC6847	SRR3972147	ESC_EA2196AA	FDA Center for Food Safety and Applied Nutrition	Escherichia coli	1642		AxB1	15294	Escherichia coli	B1	B1	fimH31	4799926	61	187475	114	f__Enterobacteriaceae (UID5162)	99.93	0.14	0	-	PASS	PASS	PASS	FAIL	No	FAIL	O76	-	-	-	-	-	-	-	-	-	-	-	-	-	-	-	-	-	-	-	-
MOD1-EC6342	SRR3987917	ESC_EA2649AA	FDA Center for Food Safety and Applied Nutrition	Escherichia coli	1723		AxB1	33437	Escherichia/Shigella sp.	B1	B1	fimH38	4673948	126	95586	87	f__Enterobacteriaceae (UID5162)	99.93	0.15	0	-	PASS	PASS	PASS	FAIL	No	FAIL	O76:H4	-	-	-	-	-	-	-	-	-	-	-	-	-	-	-	-	-	-	-	-
MOD1-EC6579	SRR3987557	ESC_EA2338AA	FDA Center for Food Safety and Applied Nutrition	Escherichia coli	421	ST95 Cplx		42923	Escherichia/Shigella sp.	B2	B2	Unknown	5063258	141	115643	98	f__Enterobacteriaceae (UID5124)	99.97	0.17	0	-	PASS	PASS	PASS	FAIL	No	FAIL	O77	-	-	-	-	-	-	-	-	-	-	-	-	-	-	-	-	-	-	-	-
MOD1-EC6340	SRR3987915	ESC_EA2651AA	FDA Center for Food Safety and Applied Nutrition	Escherichia coli	648	ST648 Cplx		42644	Escherichia/Shigella sp.	F	F	fimH58	5256321	158	92628	64	f__Enterobacteriaceae (UID5124)	99.97	0.28	0	-	PASS	PASS	PASS	FAIL	No	FAIL	O78:H8	-	-	-	-	-	-	-	-	-	-	-	-	-	-	-	-	-	-	-	-
MOD1-EC5496	SRR3989742	ESC_EA2829AA	FDA Center for Food Safety and Applied Nutrition	Escherichia coli	1304		B1	36907	Escherichia/Shigella sp.	B1	B1	fimH32	4773229	51	184468	309	f__Enterobacteriaceae (UID5162)	99.93	0.1	0	-	PASS	PASS	PASS	FAIL	No	FAIL	O79	-	-	-	-	-	-	-	-	-	-	-	-	-	-	-	-	-	-	-	-
FWSEC0107	SRR7947290	ESC_LA2045AA	Public Health Agency of Canada	Escherichia coli	1727	ST446 Cplx	AxB1	15379	Escherichia coli	B1	B1	fimH31	4904862	126	82986	47	f__Enterobacteriaceae (UID5162)	99.93	0.1	0	-	PASS	PASS	PASS	FAIL	No	FAIL	O79:H7	-	-	-	-	-	-	-	-	-	-	-	-	-	-	-	-	-	-	-	-
MOD1-EC6844	SRR3972144	ESC_EA2199AA	FDA Center for Food Safety and Applied Nutrition	Escherichia coli	164		AxB1	30043	Escherichia/Shigella sp.	B1	B1	fimH1109	4787208	72	217581	137	f__Enterobacteriaceae (UID5162)	99.93	0.1	0	-	PASS	PASS	PASS	FAIL	No	FAIL	O8	-	-	-	-	-	-	-	-	-	-	-	-	-	-	-	-	-	-	-	-
MOD1-EC6525	SRR3987526	ESC_EA2369AA	FDA Center for Food Safety and Applied Nutrition	Escherichia coli	101	ST101 Cplx	B1	43042	Escherichia/Shigella sp.	B1	B1	fimH86	5008132	162	97225	115	f__Enterobacteriaceae (UID5162)	99.93	0.28	0	-	PASS	PASS	PASS	FAIL	No	FAIL	O8	-	-	-	-	-	-	-	-	-	-	-	-	-	-	-	-	-	-	-	-
MOD1-EC6550	SRR3987540	ESC_EA2355AA	FDA Center for Food Safety and Applied Nutrition	Escherichia coli	973			30298	Escherichia/Shigella sp.	D	D	fimH95	5005774	212	56116	58	f__Enterobacteriaceae (UID5124)	99.97	0.07	0	-	PASS	PASS	PASS	FAIL	No	FAIL	O8	-	-	-	-	-	-	-	-	-	-	-	-	-	-	-	-	-	-	-	-
MOD1-EC6796	SRR3974868	ESC_EA2120AA	FDA Center for Food Safety and Applied Nutrition	Escherichia coli	6576			42886	Escherichia/Shigella sp.	A	A	fimH41	4754650	184	67521	84	f__Enterobacteriaceae (UID5124)	99.79	0.45	0	-	PASS	PASS	PASS	FAIL	No	FAIL	O8:H12	-	-	-	-	-	-	-	-	-	-	-	-	-	-	-	-	-	-	-	-
CFSAN008334	SRR2033910	ESC_AA9023AA	FOOD AND DRUG ADMINISTRATION, CENTER FOR FOOD SAFETY AND APPLIED NUTRITION	Escherichia coli	2008			29624	Escherichia/Shigella sp.	B1	B1	fimH31	5138315	146	154753	131	f__Enterobacteriaceae (UID5162)	99.93	0.33	0	-	PASS	PASS	PASS	FAIL	No	FAIL	O8:H19	-	-	-	-	-	-	-	-	-	-	-	-	-	-	-	-	-	-	-	-
FWSEC0444	SRR7612302	ESC_LA2972AA	NML_bioinformatics	Escherichia coli	9016			-82994	Escherichia/Shigella sp.	albertii	U/cryptic	fimH461	4949836	100	201039	82	f__Enterobacteriaceae (UID5124)	98.6	0.04	0	-	PASS	PASS	PASS	FAIL	No	FAIL	O8:H19	-	-	-	-	-	-	-	-	-	-	-	-	-	-	-	-	-	-	-	-
MOD1-EC6369	SRR3957075	ESC_EA1719AA	FDA Center for Food Safety and Applied Nutrition	Escherichia coli	6031		AxB1	42810	Escherichia/Shigella sp.	A	A	fimH32	4966752	273	39118	65	f__Enterobacteriaceae (UID5162)	99.5	1.05	14.29	-	PASS	PASS	PASS	FAIL	No	FAIL	O8:H40	-	-	-	-	-	-	-	-	-	-	-	-	-	-	-	-	-	-	-	-
MOD1-EC6327	SRR6412940	ESC_IA1695AA	FDA Center for Food Safety and Applied Nutrition	Escherichia coli	2536			29758	Escherichia/Shigella sp.	B1	B1	fimH31	4738885	78	131658	92	f__Enterobacteriaceae (UID5124)	99.97	0.04	0	-	PASS	PASS	PASS	FAIL	No	FAIL	O81:H14	-	-	-	-	-	-	-	-	-	-	-	-	-	-	-	-	-	-	-	-
MOD1-EC5734	SRR3988122	ESC_EA2483AA	FDA Center for Food Safety and Applied Nutrition	Escherichia coli	1248			42726	Escherichia/Shigella sp.	B1	B1	fimH31	5190838	121	179578	273	f__Enterobacteriaceae (UID5162)	99.93	0.1	0	-	PASS	PASS	PASS	FAIL	No	FAIL	O82	-	-	-	-	-	-	-	-	-	-	-	-	-	-	-	-	-	-	-	-
FWSEC0230	SRR7612374	ESC_LA2724AA	NML_bioinformatics	Escherichia coli	7834			-83055	Escherichia/Shigella sp.	albertii	U	fimH424	5050508	131	198366	75	f__Enterobacteriaceae (UID5124)	98.3	0.33	0	-	PASS	PASS	PASS	FAIL	No	FAIL	O84:Nm (Non-Motile)	-	-	-	-	-	-	-	-	-	-	-	-	-	-	-	-	-	-	-	-
MOD1-EC6358	SRR3987926	ESC_EA2640AA	FDA Center for Food Safety and Applied Nutrition	Escherichia coli	3672			14749	Escherichia coli	B2	B2	fimH3	5314784	283	58690	69	f__Enterobacteriaceae (UID5124)	99.97	0.21	0	-	PASS	PASS	PASS	FAIL	No	FAIL	O85:H1	-	-	-	-	-	-	-	-	-	-	-	-	-	-	-	-	-	-	-	-
MOD1-EC6776	SRR3957099	ESC_EA1695AA	FDA Center for Food Safety and Applied Nutrition	Escherichia coli	1141	ST10 Cplx	A	2011	Escherichia coli	A	A	fimH25	5025251	142	110949	83	f__Enterobacteriaceae (UID5124)	99.97	0.33	0	-	PASS	PASS	PASS	FAIL	No	FAIL	O85:H10	-	-	-	-	-	-	-	-	-	-	-	-	-	-	-	-	-	-	-	-
MOD1-EC6767	SRR5187828	ESC_FA7772AA	FDA Center for Food Safety and Applied Nutrition	Escherichia coli	155	ST155 Cplx	B1	42883	Escherichia/Shigella sp.	B1	B1	fimH121	5081750	168	140052	78	f__Enterobacteriaceae (UID5162)	99.93	0.41	0	-	PASS	PASS	PASS	FAIL	No	FAIL	O85:H10	-	-	-	-	-	-	-	-	-	-	-	-	-	-	-	-	-	-	-	-
MOD1-EC6554	SRR3987543	ESC_EA2352AA	FDA Center for Food Safety and Applied Nutrition	Escherichia coli	140	ST95 Cplx	B2	1815	Escherichia coli	B2	B2	fimH15	5303414	307	43272	47	f__Enterobacteriaceae (UID5124)	99.52	0.23	50	-	PASS	PASS	PASS	FAIL	No	FAIL	O86	-	-	-	-	-	-	-	-	-	-	-	-	-	-	-	-	-	-	-	-
MOD1-EC6194	SRR3465493	ESC_DA1163AA	FDA Center for Food Safety and Applied Nutrition	Escherichia coli	155	ST155 Cplx	B1	1601	Escherichia coli	B1	B1	fimH32	5033363	275	60899	40	f__Enterobacteriaceae (UID5162)	99.62	0.15	0	-	PASS	PASS	PASS	FAIL	No	FAIL	O86:H51	-	-	-	-	-	-	-	-	-	-	-	-	-	-	-	-	-	-	-	-
MOD1-EC6176	SRR3465472	ESC_DA1181AA	FDA Center for Food Safety and Applied Nutrition	Escherichia coli	10	ST10 Cplx	A	2010	Escherichia coli	A	A	fimH94	5480542	543	28532	20	f__Enterobacteriaceae (UID5124)	99.67	0.59	12.5	-	PASS	PASS	PASS	FAIL	No	FAIL	O87:H4	-	-	-	-	-	-	-	-	-	-	-	-	-	-	-	-	-	-	-	-
MOD1-EC6555	SRR3987544	ESC_EA2351AA	FDA Center for Food Safety and Applied Nutrition	Escherichia coli	6589			42919	Escherichia/Shigella sp.	E	E	fimH137	4644816	229	46618	50	f__Enterobacteriaceae (UID5124)	99.7	0.04	0	-	PASS	PASS	PASS	FAIL	No	FAIL	O88	-	-	-	-	-	-	-	-	-	-	-	-	-	-	-	-	-	-	-	-
FWSEC0331	SRR7612169	ESC_LA2887AA	NML_bioinformatics	Escherichia coli	9018			-83022	Escherichia/Shigella sp.	albertii	U/cryptic	fimH637	5156069	167	104385	129	f__Enterobacteriaceae (UID5124)	98.6	0.2	25	-	PASS	PASS	PASS	FAIL	No	FAIL	O88:Nm (Non-Motile)	-	-	-	-	-	-	-	-	-	-	-	-	-	-	-	-	-	-	-	-
FWSEC0317	SRR7612532	ESC_LA2815AA	NML_bioinformatics	Escherichia coli	9018			-83035	Escherichia/Shigella sp.	albertii	U/cryptic	fimH637	5012663	157	112496	111	f__Enterobacteriaceae (UID5124)	98.45	0.04	0	-	PASS	PASS	PASS	FAIL	No	FAIL	O88:Nm (Non-Motile)	-	-	-	-	-	-	-	-	-	-	-	-	-	-	-	-	-	-	-	-
MOD1-EC6601	SRR3657342	ESC_DA3241AA	FDA Center for Food Safety and Applied Nutrition	Escherichia coli	746	ST10 Cplx	A	39355	Escherichia/Shigella sp.	A	A	fimH470	4930453	200	92252	143	f__Enterobacteriaceae (UID5124)	99.97	0.43	16.67	-	PASS	PASS	PASS	FAIL	No	FAIL	O9	-	-	-	-	-	-	-	-	-	-	-	-	-	-	-	-	-	-	-	-
MOD1-EC6722	SRR3975532	ESC_EA2102AA	FDA Center for Food Safety and Applied Nutrition	Escherichia coli	6579			42895	Escherichia/Shigella sp.	B1	B1	fimH32	4718476	100	96631	81	f__Enterobacteriaceae (UID5162)	99.93	0.1	0	-	PASS	PASS	PASS	FAIL	No	FAIL	O9:H56	-	-	-	-	-	-	-	-	-	-	-	-	-	-	-	-	-	-	-	-
MOD1-EC6546	SRR3987538	ESC_EA2357AA	FDA Center for Food Safety and Applied Nutrition	Escherichia coli	29	ST29 Cplx	B1	43047	Escherichia/Shigella sp.	B1	B1	fimH86	5285978	376	35643	46	f__Enterobacteriaceae (UID5162)	99.93	0.18	0	-	PASS	PASS	PASS	FAIL	No	FAIL	O91:H21	-	-	-	-	-	-	-	-	-	-	-	-	-	-	-	-	-	-	-	-
MOD1-EC6334	SRR3987912	ESC_EA2654AA	FDA Center for Food Safety and Applied Nutrition	Escherichia coli	58	ST155 Cplx	AxB1	30340	Escherichia/Shigella sp.	B1	B1	fimH54	4851872	100	111455	105	f__Enterobacteriaceae (UID5124)	99.07	0.04	0	-	PASS	PASS	PASS	FAIL	No	FAIL	O91:H40	-	-	-	-	-	-	-	-	-	-	-	-	-	-	-	-	-	-	-	-
MOD1-EC6956	SRR3977071	ESC_EA2058AA	FDA Center for Food Safety and Applied Nutrition	Escherichia coli	4429		A	42912	Escherichia/Shigella sp.	A	A	fimH40	4686367	107	111519	124	f__Enterobacteriaceae (UID5124)	99.97	0.04	0	-	PASS	PASS	PASS	FAIL	No	FAIL	O91:H8	-	-	-	-	-	-	-	-	-	-	-	-	-	-	-	-	-	-	-	-
MOD1-EC5903	SRR3988179	ESC_EA2434AA	FDA Center for Food Safety and Applied Nutrition	Escherichia coli	6599			42958	Escherichia/Shigella sp.	D	D	fimH1001	4774522	116	93908	60	f__Enterobacteriaceae (UID5124)	99.97	0.04	0	-	PASS	PASS	PASS	FAIL	No	FAIL	O93	-	-	-	-	-	-	-	-	-	-	-	-	-	-	-	-	-	-	-	-
MOD1-EC6364	SRR3957070	ESC_EA1724AA	FDA Center for Food Safety and Applied Nutrition	Escherichia coli	6553	ST28 Cplx		1750	Escherichia/Shigella sp.	B2	B2	fimH90	5042829	281	52632	67	f__Enterobacteriaceae (UID5124)	99.6	0.14	0	-	PASS	PASS	PASS	FAIL	No	FAIL	O96:H19	-	-	-	-	-	-	-	-	-	-	-	-	-	-	-	-	-	-	-	-
MOD1-EC5948	SRR3987707	ESC_EA2720AA	FDA Center for Food Safety and Applied Nutrition	Escherichia coli	6528			42699	Escherichia/Shigella sp.	cladeV	U/cryptic	fimH628	5171049	188	123417	77	f__Enterobacteriaceae (UID5124)	100	0.19	0	-	PASS	PASS	PASS	FAIL	No	FAIL	O97:H56	-	-	-	-	-	-	-	-	-	-	-	-	-	-	-	-	-	-	-	-
MOD1-EC6975	SRR3977084	ESC_EA2045AA	FDA Center for Food Safety and Applied Nutrition	Escherichia coli	3021	ST467 Cplx	A	42916	Escherichia/Shigella sp.	A	A	fimH40	5023457	139	114559	87	f__Enterobacteriaceae (UID5124)	99.97	0.04	0	-	PASS	PASS	PASS	FAIL	No	FAIL	O99	-	-	-	-	-	-	-	-	-	-	-	-	-	-	-	-	-	-	-	-
Chicken	SRR7469841	ESC_JA5691AA	University of Technology, Sydney	Escherichia coli	973			15031	Escherichia coli	D	D	fimH26	5257634	202	74201	59	f__Enterobacteriaceae (UID5124)	99.97	0.04	0	-	PASS	PASS	PASS	FAIL	No	FAIL	Ont:H15	-	-	-	-	-	-	-	-	-	-	-	-	-	-	-	-	-	-	-	-
Poultry animal (variety unknown)	SRR7469918	ESC_JA5768AA	University of Technology, Sydney	Escherichia coli	973			15031	Escherichia coli	D	D	fimH26	5300617	344	36947	64	f__Enterobacteriaceae (UID5124)	99.97	0.04	0	-	PASS	PASS	PASS	FAIL	No	FAIL	Ont:H15	-	-	-	-	-	-	-	-	-	-	-	-	-	-	-	-	-	-	-	-
Turkey	SRR7469864	ESC_JA5714AA	University of Technology, Sydney	Escherichia coli	1303	ST10 Cplx	A	85285	Escherichia/Shigella sp.	A	A	fimH54	4823224	150	95488	63	f__Enterobacteriaceae (UID5124)	99.97	0.19	0	-	PASS	PASS	PASS	FAIL	No	FAIL	Ont:H18	-	-	-	-	-	-	-	-	-	-	-	-	-	-	-	-	-	-	-	-
Chicken	SRR7469887	ESC_JA5737AA	University of Technology, Sydney	Escherichia coli	3998			15630	Escherichia coli	B1	B1	fimH86	5085480	110	156371	60	f__Enterobacteriaceae (UID5162)	99.93	0.16	0	-	PASS	PASS	PASS	FAIL	No	FAIL	Ont:H2	-	-	-	-	-	-	-	-	-	-	-	-	-	-	-	-	-	-	-	-
Poultry animal (variety unknown)	SRR7469895	ESC_JA5745AA	University of Technology, Sydney	Escherichia coli	1673			85279	Escherichia/Shigella sp.	B1	B1	fimH35	5330632	149	139473	62	f__Enterobacteriaceae (UID5162)	99.93	0.5	0	-	PASS	PASS	PASS	FAIL	No	FAIL	Ont:H21	-	-	-	-	-	-	-	-	-	-	-	-	-	-	-	-	-	-	-	-
Poultry animal (variety unknown)	SRR7469896	ESC_JA5746AA	University of Technology, Sydney	Escherichia coli	1673			85279	Escherichia/Shigella sp.	B1	B1	fimH35	5318930	154	139473	61	f__Enterobacteriaceae (UID5162)	99.93	0.19	0	-	PASS	PASS	PASS	FAIL	No	FAIL	Ont:H21	-	-	-	-	-	-	-	-	-	-	-	-	-	-	-	-	-	-	-	-
Chicken	SRR7469914	ESC_JA5764AA	University of Technology, Sydney	Escherichia coli	57	ST350 Cplx	AxB1	15126	Escherichia coli	E	E	fimH759	5508706	370	37481	68	f__Enterobacteriaceae (UID5124)	99.97	0.17	0	-	PASS	PASS	PASS	FAIL	No	FAIL	Ont:H25	-	-	-	-	-	-	-	-	-	-	-	-	-	-	-	-	-	-	-	-
Turkey	SRR7469838	ESC_JA5688AA	University of Technology, Sydney	Escherichia coli	2473			15299	Escherichia coli	B1	B1	fimH38	5165317	331	38996	52	f__Enterobacteriaceae (UID5124)	99.97	0.31	20	-	PASS	PASS	PASS	FAIL	No	FAIL	Ont:H28	-	-	-	-	-	-	-	-	-	-	-	-	-	-	-	-	-	-	-	-
Chicken	SRR7469845	ESC_JA5695AA	University of Technology, Sydney	Escherichia coli	95	ST95 Cplx	B2	30657	Escherichia/Shigella sp.	B2	B2	fimH27	5324802	208	71498	74	f__Enterobacteriaceae (UID5124)	99.97	0.39	0	-	PASS	PASS	PASS	FAIL	No	FAIL	Ont:H7	-	-	-	-	-	-	-	-	-	-	-	-	-	-	-	-	-	-	-	-
Chicken	SRR7469850	ESC_JA5700AA	University of Technology, Sydney	Escherichia coli	95	ST95 Cplx	B2	30657	Escherichia/Shigella sp.	B2	B2	fimH27	5319621	185	84445	59	f__Enterobacteriaceae (UID5124)	99.97	0.39	0	-	PASS	PASS	PASS	FAIL	No	FAIL	Ont:H7	-	-	-	-	-	-	-	-	-	-	-	-	-	-	-	-	-	-	-	-
CFSAN046716	SRR3931234	ESC_EA4047AA	FDA/CFSAN	Escherichia coli	5973		AxB1	15666	Escherichia coli	B1	B1	fimH587	5081617	111	186055	102	f__Enterobacteriaceae (UID5162)	99.93	0.1	0	-	PASS	PASS	PASS	FAIL	No	FAIL	Ounk:H2	-	-	-	-	-	-	-	-	-	-	-	-	-	-	-	-	-	-	-	-
CFSAN046710	SRR3931227	ESC_EA4054AA	FDA/CFSAN	Escherichia coli	2008			29624	Escherichia/Shigella sp.	B1	B1	fimH31	5063425	113	185020	113	f__Enterobacteriaceae (UID5162)	99.93	0.1	0	-	PASS	PASS	PASS	FAIL	No	FAIL	Ounk:H2.	-	-	-	-	-	-	-	-	-	-	-	-	-	-	-	-	-	-	-	-
MOD1-EC6424	SRR6726609	ESC_IA3986AA	FDA Center for Food Safety and Applied Nutrition	Escherichia coli	8119			42671	Escherichia/Shigella sp.	B2	B2	fimH225	5241386	74	216313	115	f__Enterobacteriaceae (UID5124)	99.97	0.33	0	-	PASS	PASS	PASS	FAIL	No	FAIL	Ox01	-	-	-	-	-	-	-	-	-	-	-	-	-	-	-	-	-	-	-	-
MOD1-EC6660	SRR3987614	ESC_EA2319AA	FDA Center for Food Safety and Applied Nutrition	Escherichia coli	6591			42936	Escherichia/Shigella sp.	B1	B1	fimH825	4765795	137	110810	167	f__Enterobacteriaceae (UID5162)	99.93	0.14	33.33	-	PASS	PASS	PASS	FAIL	No	FAIL	Ox02	-	-	-	-	-	-	-	-	-	-	-	-	-	-	-	-	-	-	-	-
MOD1-EC6874	SRR5185895	ESC_FA7687AA	FDA Center for Food Safety and Applied Nutrition	Escherichia coli	154		AxB1	30050	Escherichia/Shigella sp.	B1	B1	fimH31	4606120	51	261417	84	f__Enterobacteriaceae (UID5162)	99.93	0.1	0	-	PASS	PASS	PASS	FAIL	No	FAIL	Ox02	-	-	-	-	-	-	-	-	-	-	-	-	-	-	-	-	-	-	-	-
MOD1-EC6594	SRR3657336	ESC_DA3247AA	FDA Center for Food Safety and Applied Nutrition	Escherichia coli	641	ST86 Cplx		1549	Escherichia coli	B1	B1	fimH53	4946066	142	102678	121	f__Enterobacteriaceae (UID5162)	99.93	0.1	0	-	PASS	PASS	PASS	FAIL	No	FAIL	Ox08	-	-	-	-	-	-	-	-	-	-	-	-	-	-	-	-	-	-	-	-
MOD1-EC6520	SRR3987521	ESC_EA2374AA	FDA Center for Food Safety and Applied Nutrition	Escherichia coli	88	ST23 Cplx	B1	61847	Escherichia coli	C	C	fimH813	5224067	157	137036	113	f__Enterobacteriaceae (UID5162)	99.62	0.21	0	-	PASS	PASS	PASS	FAIL	No	FAIL	Ox08	-	-	-	-	-	-	-	-	-	-	-	-	-	-	-	-	-	-	-	-
MOD1-EC6559	SRR3987547	ESC_EA2348AA	FDA Center for Food Safety and Applied Nutrition	Escherichia coli	6590	ST73 Cplx		1922	Escherichia coli	B2	B2	fimH12	5112944	226	106649	62	f__Enterobacteriaceae (UID5124)	99.93	0.23	50	-	PASS	PASS	PASS	FAIL	No	FAIL	Ox08	-	-	-	-	-	-	-	-	-	-	-	-	-	-	-	-	-	-	-	-
MOD1-EC6649	SRR3987570	ESC_EA2330AA	FDA Center for Food Safety and Applied Nutrition	Escherichia coli	349	ST349 Cplx		1671	Escherichia coli	D	D	fimH94	4956124	116	123151	81	f__Enterobacteriaceae (UID5124)	99.97	0.24	50	-	PASS	PASS	PASS	FAIL	No	FAIL	Ox08	-	-	-	-	-	-	-	-	-	-	-	-	-	-	-	-	-	-	-	-
MOD1-EC5516	SRR3989754	ESC_EA2817AA	FDA Center for Food Safety and Applied Nutrition	Escherichia coli	206	ST206 Cplx	AxB1	29696	Escherichia/Shigella sp.	A	A	fimH54	4701817	137	100597	438	f__Enterobacteriaceae (UID5124)	99.97	0.52	28.57	-	PASS	PASS	PASS	FAIL	No	FAIL	Ox08	-	-	-	-	-	-	-	-	-	-	-	-	-	-	-	-	-	-	-	-
MOD1-EC6449	SRR5330889	ESC_GA0236AA	FDA Center for Food Safety and Applied Nutrition	Escherichia coli	955		D	43101	Escherichia/Shigella sp.	D	D	fimH65	5146662	177	66202	145	f__Enterobacteriaceae (UID5124)	99.97	0.33	0	-	PASS	PASS	PASS	FAIL	No	FAIL	Ox08	-	-	-	-	-	-	-	-	-	-	-	-	-	-	-	-	-	-	-	-
MOD1-EC6638	SRR6726550	ESC_IA3992AA	FDA Center for Food Safety and Applied Nutrition	Escherichia coli	10	ST10 Cplx	A	2012	Escherichia coli	A	A	fimH54	5012772	187	87848	111	f__Enterobacteriaceae (UID5124)	99.97	0.07	0	-	PASS	PASS	PASS	FAIL	No	FAIL	Ox08	-	-	-	-	-	-	-	-	-	-	-	-	-	-	-	-	-	-	-	-
MOD1-EC6636	SRR6727478	ESC_IA3959AA	FDA Center for Food Safety and Applied Nutrition	Escherichia coli	443	ST205 Cplx		2199	Escherichia coli	B1	B1	fimH24	5154860	185	136966	79	f__Enterobacteriaceae (UID5162)	99.93	0.41	0	-	PASS	PASS	PASS	FAIL	No	FAIL	Ox08	-	-	-	-	-	-	-	-	-	-	-	-	-	-	-	-	-	-	-	-
MOD1-EC6507	SRR6728028	ESC_IA3941AA	FDA Center for Food Safety and Applied Nutrition	Escherichia coli	10	ST10 Cplx	A	42941	Escherichia/Shigella sp.	A	A	Unknown	4597596	113	130963	89	f__Enterobacteriaceae (UID5124)	99.97	0.04	0	-	PASS	PASS	PASS	FAIL	No	FAIL	Ox08	-	-	-	-	-	-	-	-	-	-	-	-	-	-	-	-	-	-	-	-
MOD1-EC6936	SRR3957080	ESC_EA1714AA	FDA Center for Food Safety and Applied Nutrition	Escherichia coli	155	ST155 Cplx	B1	1601	Escherichia coli	B1	B1	fimH30	4708609	92	150863	119	f__Enterobacteriaceae (UID5162)	99.93	0.1	0	-	PASS	PASS	PASS	FAIL	No	FAIL	Ox09	-	-	-	-	-	-	-	-	-	-	-	-	-	-	-	-	-	-	-	-
MOD1-EC5515	SRR6412274	ESC_IA1587AA	FDA Center for Food Safety and Applied Nutrition	Escherichia coli	542			14884	Escherichia coli	A	A	fimH398	4885467	95	132640	151	f__Enterobacteriaceae (UID5124)	99.97	0.04	0	-	PASS	PASS	PASS	FAIL	No	FAIL	Ox09	-	-	-	-	-	-	-	-	-	-	-	-	-	-	-	-	-	-	-	-
MOD1-EC5514	SRR6412355	ESC_IA1585AA	FDA Center for Food Safety and Applied Nutrition	Escherichia coli	542			14884	Escherichia coli	A	A	fimH398	4885364	86	148125	220	f__Enterobacteriaceae (UID5124)	99.97	0.04	0	-	PASS	PASS	PASS	FAIL	No	FAIL	Ox09	-	-	-	-	-	-	-	-	-	-	-	-	-	-	-	-	-	-	-	-
MOD1-EC6540	SRR3957112	ESC_EA1682AA	FDA Center for Food Safety and Applied Nutrition	Escherichia coli	302			42818	Escherichia/Shigella sp.	E or cladeI	cryptic	fimH358	5313172	252	62053	76	f__Enterobacteriaceae (UID5124)	99.97	0.04	0	-	PASS	PASS	PASS	FAIL	No	FAIL	Ox10	-	-	-	-	-	-	-	-	-	-	-	-	-	-	-	-	-	-	-	-
MOD1-EC6667	SRR3987621	ESC_EA2312AA	FDA Center for Food Safety and Applied Nutrition	Escherichia coli	1490	ST86 Cplx		1547	Escherichia coli	B1	B1	fimH25	4894740	110	118671	136	f__Enterobacteriaceae (UID5162)	99.32	0.1	0	-	PASS	PASS	PASS	FAIL	No	FAIL	Ox10	-	-	-	-	-	-	-	-	-	-	-	-	-	-	-	-	-	-	-	-
MOD1-EC6444	SRR6727431	ESC_IA3971AA	FDA Center for Food Safety and Applied Nutrition	Escherichia coli	62		ABD	14798	Escherichia coli	F	F	fimH44	5376861	176	118363	137	f__Enterobacteriaceae (UID5124)	99.97	0.04	0	-	PASS	PASS	PASS	FAIL	No	FAIL	Ox10	-	-	-	-	-	-	-	-	-	-	-	-	-	-	-	-	-	-	-	-
MOD1-EC5654	SRR6788135	ESC_IA4705AA	FDA Center for Food Safety and Applied Nutrition	Escherichia coli	3607			71980	Escherichia coli	B1	B1	fimH121	4734194	70	195154	159	f__Enterobacteriaceae (UID5162)	99.93	0.1	0	-	PASS	PASS	PASS	FAIL	No	FAIL	Ox10	-	-	-	-	-	-	-	-	-	-	-	-	-	-	-	-	-	-	-	-
MOD1-EC6271	SRR3993880	ESC_EA3015AA	FDA Center for Food Safety and Applied Nutrition	Escherichia coli	542			30442	Escherichia/Shigella sp.	A	A	fimH398	4694478	119	85126	100	f__Enterobacteriaceae (UID5124)	99.82	0.17	0	-	PASS	PASS	PASS	FAIL	No	FAIL	Ox12	-	-	-	-	-	-	-	-	-	-	-	-	-	-	-	-	-	-	-	-
MOD1-EC6829	SRR3957086	ESC_EA1708AA	FDA Center for Food Safety and Applied Nutrition	Escherichia coli	641	ST86 Cplx		1549	Escherichia coli	B1	B1	fimH54	4626317	165	63431	77	f__Enterobacteriaceae (UID5162)	99.47	0.1	0	-	PASS	PASS	PASS	FAIL	No	FAIL	Ox13	-	-	-	-	-	-	-	-	-	-	-	-	-	-	-	-	-	-	-	-
MOD1-EC6830	SRR3957087	ESC_EA1707AA	FDA Center for Food Safety and Applied Nutrition	Escherichia coli	641	ST86 Cplx		1549	Escherichia coli	B1	B1	fimH54	4672591	151	74428	84	f__Enterobacteriaceae (UID5162)	99.93	0.1	0	-	PASS	PASS	PASS	FAIL	No	FAIL	Ox13	-	-	-	-	-	-	-	-	-	-	-	-	-	-	-	-	-	-	-	-
MOD1-EC5548	SRR6440978	ESC_IA1896AA	FDA Center for Food Safety and Applied Nutrition	Escherichia coli	7580			64943	Escherichia/Shigella sp.	E	E	fimH1343	5255643	161	88244	215	f__Enterobacteriaceae (UID5124)	99.91	0.37	0	-	PASS	PASS	PASS	FAIL	No	FAIL	Ox13	-	-	-	-	-	-	-	-	-	-	-	-	-	-	-	-	-	-	-	-
MOD1-EC5635	SRR6788261	ESC_IA4693AA	FDA Center for Food Safety and Applied Nutrition	Escherichia coli	6736			71983	Escherichia coli	E	E	fimH1348	4640641	89	115987	129	f__Enterobacteriaceae (UID5124)	99.97	0.35	0	-	PASS	PASS	PASS	FAIL	No	FAIL	Ox13	-	-	-	-	-	-	-	-	-	-	-	-	-	-	-	-	-	-	-	-
MOD1-EC6733	SRR3957094	ESC_EA1700AA	FDA Center for Food Safety and Applied Nutrition	Escherichia coli	34	ST10 Cplx	A	30636	Escherichia/Shigella sp.	A	A	Unknown	5179324	259	64856	130	f__Enterobacteriaceae (UID5124)	99.97	0.46	0	-	PASS	PASS	PASS	FAIL	No	FAIL	Ox13:H48	-	-	-	-	-	-	-	-	-	-	-	-	-	-	-	-	-	-	-	-
MOD1-EC6602	SRR3657350	ESC_DA3240AA	FDA Center for Food Safety and Applied Nutrition	Escherichia coli	4976			39358	Escherichia/Shigella sp.	E	E	fimH31	4915598	161	75022	136	f__Enterobacteriaceae (UID5124)	99.97	0.24	0	-	PASS	PASS	PASS	FAIL	No	FAIL	Ox18	-	-	-	-	-	-	-	-	-	-	-	-	-	-	-	-	-	-	-	-
MOD1-EC6735	SRR3957064	ESC_EA1730AA	FDA Center for Food Safety and Applied Nutrition	Escherichia coli	278	ST278 Cplx	AxB1	42806	Escherichia/Shigella sp.	B1	B1	fimH31	4499814	65	154712	142	f__Enterobacteriaceae (UID5162)	99.93	0.1	0	-	PASS	PASS	PASS	FAIL	No	FAIL	Ox18	-	-	-	-	-	-	-	-	-	-	-	-	-	-	-	-	-	-	-	-
MOD1-EC6519	SRR3957065	ESC_EA1729AA	FDA Center for Food Safety and Applied Nutrition	Escherichia coli	101	ST101 Cplx	B1	1589	Escherichia coli	B1	B1	fimH86	5197411	162	109126	128	f__Enterobacteriaceae (UID5162)	99.59	0.41	0	-	PASS	PASS	PASS	FAIL	No	FAIL	Ox18	-	-	-	-	-	-	-	-	-	-	-	-	-	-	-	-	-	-	-	-
MOD1-EC6269	SRR3993879	ESC_EA3016AA	FDA Center for Food Safety and Applied Nutrition	Escherichia coli	86	ST86 Cplx	AxB1	1549	Escherichia coli	B1	B1	fimH289	4618624	78	124988	85	f__Enterobacteriaceae (UID5162)	99.83	0.1	0	-	PASS	PASS	PASS	FAIL	No	FAIL	Ox18	-	-	-	-	-	-	-	-	-	-	-	-	-	-	-	-	-	-	-	-
MOD1-EC7014	SRR6727480	ESC_IA3957AA	FDA Center for Food Safety and Applied Nutrition	Escherichia coli	847			61880	Escherichia coli	B1	B1	fimH32	4920893	104	119478	90	f__Enterobacteriaceae (UID5162)	99.93	0.14	0	-	PASS	PASS	PASS	FAIL	No	FAIL	Ox18	-	-	-	-	-	-	-	-	-	-	-	-	-	-	-	-	-	-	-	-
MOD1-EC6404	SRR3987942	ESC_EA2627AA	FDA Center for Food Safety and Applied Nutrition	Escherichia coli	10	ST10 Cplx	A	2011	Escherichia coli	A	A	fimH27	4576109	216	48536	57	f__Enterobacteriaceae (UID5124)	98.7	0.04	0	-	PASS	PASS	PASS	FAIL	No	FAIL	Ox19	-	-	-	-	-	-	-	-	-	-	-	-	-	-	-	-	-	-	-	-
MOD1-EC5669	SRR3988152	ESC_EA2456AA	FDA Center for Food Safety and Applied Nutrition	Escherichia coli	973			30298	Escherichia/Shigella sp.	D	D	fimH95	5094052	169	93121	68	f__Enterobacteriaceae (UID5124)	99.97	0.23	25	-	PASS	PASS	PASS	FAIL	No	FAIL	Ox19	-	-	-	-	-	-	-	-	-	-	-	-	-	-	-	-	-	-	-	-
MOD1-EC6582	SRR3987560	ESC_EA2335AA	FDA Center for Food Safety and Applied Nutrition	Escherichia coli	144		B2	1865	Escherichia coli	B2	B2	fimH176	5180666	213	81811	61	f__Enterobacteriaceae (UID5124)	99.97	0.04	0	-	PASS	PASS	PASS	FAIL	No	FAIL	Ox23	-	-	-	-	-	-	-	-	-	-	-	-	-	-	-	-	-	-	-	-
MOD1-EC5564	SRR3989784	ESC_EA2787AA	FDA Center for Food Safety and Applied Nutrition	Escherichia coli	1564		A	29417	Escherichia/Shigella sp.	A	A	Unknown	4912561	206	86766	248	f__Enterobacteriaceae (UID5124)	99.97	0.37	33.33	-	PASS	PASS	PASS	FAIL	No	FAIL	Ox23	-	-	-	-	-	-	-	-	-	-	-	-	-	-	-	-	-	-	-	-
MOD1-EC5565	SRR3989785	ESC_EA2786AA	FDA Center for Food Safety and Applied Nutrition	Escherichia coli	1564		A	29417	Escherichia/Shigella sp.	A	A	Unknown	4862460	206	66930	265	f__Enterobacteriaceae (UID5124)	99.97	0.37	33.33	-	PASS	PASS	PASS	FAIL	No	FAIL	Ox23	-	-	-	-	-	-	-	-	-	-	-	-	-	-	-	-	-	-	-	-
MOD1-EC5570	SRR3989790	ESC_EA2781AA	FDA Center for Food Safety and Applied Nutrition	Escherichia coli	1818			42348	Escherichia/Shigella sp.	A	A	fimH86	5141149	277	71896	418	f__Enterobacteriaceae (UID5124)	99.97	0.41	0	-	PASS	PASS	PASS	FAIL	No	FAIL	Ox23	-	-	-	-	-	-	-	-	-	-	-	-	-	-	-	-	-	-	-	-
MOD1-EC6603	SRR3657351	ESC_DA3239AA	FDA Center for Food Safety and Applied Nutrition	Escherichia coli	6343			39359	Escherichia/Shigella sp.	A	A	fimH27	5181128	215	76959	141	f__Enterobacteriaceae (UID5124)	99.97	0.07	0	-	PASS	PASS	PASS	FAIL	No	FAIL	Ox25	-	-	-	-	-	-	-	-	-	-	-	-	-	-	-	-	-	-	-	-
MOD1-EC6839	SRR3957062	ESC_EA1732AA	FDA Center for Food Safety and Applied Nutrition	Escherichia coli	2178			2221	Escherichia coli	B1	B1	fimH87	4937099	84	154415	119	f__Enterobacteriaceae (UID5162)	99.93	0.23	0	-	PASS	PASS	PASS	FAIL	No	FAIL	Ox25	-	-	-	-	-	-	-	-	-	-	-	-	-	-	-	-	-	-	-	-
MOD1-EC6818	SRR3971767	ESC_EA2214AA	FDA Center for Food Safety and Applied Nutrition	Escherichia coli	6560			42830	Escherichia/Shigella sp.	B1	B1	fimH121	4767865	53	305080	74	f__Enterobacteriaceae (UID5124)	99.97	0.22	46.15	-	PASS	PASS	PASS	FAIL	No	FAIL	Ox25	-	-	-	-	-	-	-	-	-	-	-	-	-	-	-	-	-	-	-	-
MOD1-EC5679	SRR3987983	ESC_EA2592AA	FDA Center for Food Safety and Applied Nutrition	Escherichia coli	410	ST23 Cplx		42666	Escherichia/Shigella sp.	C	C	fimH24	4718749	71	188845	117	f__Enterobacteriaceae (UID5162)	99.78	0.46	0	-	PASS	PASS	PASS	FAIL	No	FAIL	Ox28	-	-	-	-	-	-	-	-	-	-	-	-	-	-	-	-	-	-	-	-
MOD1-EC5540	SRR3987957	ESC_EA2617AA	FDA Center for Food Safety and Applied Nutrition	Escherichia coli	1147		B1	42658	Escherichia/Shigella sp.	B1	B1	fimH25	4747659	54	236361	98	f__Enterobacteriaceae (UID5162)	99.93	0.1	0	-	PASS	PASS	PASS	FAIL	No	FAIL	Ox38	-	-	-	-	-	-	-	-	-	-	-	-	-	-	-	-	-	-	-	-
MOD1-EC5706	SRR3987973	ESC_EA2602AA	FDA Center for Food Safety and Applied Nutrition	Escherichia coli	10	ST10 Cplx	A	1997	Escherichia coli	A	A	fimH54	5119163	193	105684	64	f__Enterobacteriaceae (UID5124)	99.97	0.33	25	-	PASS	PASS	PASS	FAIL	No	FAIL	Ox38	-	-	-	-	-	-	-	-	-	-	-	-	-	-	-	-	-	-	-	-
PNUSAE001717	SRR2982181	ESC_CA4288AA	Centers for Disease Control and Prevention Enteric Diseases Laboratory Branch	Escherichia coli	205	ST205 Cplx	B1	33273	Escherichia/Shigella sp.	B1	B1	fimH599	5063978	130	186966	66	f__Enterobacteriaceae (UID5162)	99.93	0.23	0	-	PASS	PASS	PASS	FAIL	No	FAIL	Undetermined:H19	-	-	-	-	-	-	-	-	-	-	-	-	-	-	-	-	-	-	-	-
STH-FD-2015-MI-0027_1	SRR8448492	ESC_KA9290AA	Canadian Food Inspection Agency	Escherichia coli	710		A	101149	Escherichia/Shigella sp.	A	A	fimH54	5014424	129	126478	204	f__Enterobacteriaceae (UID5124)	99.97	0.09	0	-	PASS	PASS	PASS	FAIL	No	FAIL	Unt:H26	-	-	-	-	-	-	-	-	-	-	-	-	-	-	-	-	-	-	-	-
	ERR2348732	ESC_LA9255AA	UOC	Escherichia coli	773	ST168 Cplx	A	29828	Escherichia/Shigella sp.	A	A	Unknown	5073608	249	76400	69	f__Enterobacteriaceae (UID5124)	99.97	0.53	0	-	PASS	PASS	PASS	FAIL	No	FAIL		-	-	-	-	-	-	-	-	-	-	-	-	-	-	-	-	-	-	-	-
	ERR2348736	ESC_LA9253AA	UOC	Escherichia coli	7470	ST350 Cplx		64401	Escherichia/Shigella sp.	E	E	fimH54	5796357	249	83867	72	f__Enterobacteriaceae (UID5124)	99.97	0.54	0	-	PASS	PASS	PASS	FAIL	No	FAIL		-	-	-	-	-	-	-	-	-	-	-	-	-	-	-	-	-	-	-	-
17e	ERR2348739	ESC_LA9250AA	UOC	Escherichia coli	10	ST10 Cplx	A	15570	Escherichia coli	A	A	fimH54	5038335	297	55077	60	f__Enterobacteriaceae (UID5124)	99.67	0.04	0	-	PASS	PASS	PASS	FAIL	No	FAIL		-	-	-	-	-	-	-	-	-	-	-	-	-	-	-	-	-	-	-	-
55	ERR2348740	ESC_LA9249AA	UOC	Escherichia coli	68		D	14810	Escherichia coli	D	D	fimH49	5375220	320	42352	82	f__Enterobacteriaceae (UID5162)	99.93	0.3	0	-	PASS	PASS	PASS	FAIL	No	FAIL		-	-	-	-	-	-	-	-	-	-	-	-	-	-	-	-	-	-	-	-
41	ERR2348745	ESC_LA9244AA	UOC	Escherichia coli	405	ST405 Cplx		-83061		D	D	fimH27	5532755	439	31038	100	f__Enterobacteriaceae (UID5124)	99.97	0.09	0	-	PASS	PASS	PASS	FAIL	No	FAIL		-	-	-	-	-	-	-	-	-	-	-	-	-	-	-	-	-	-	-	-
26	ERR2348746	ESC_LA9243AA	UOC	Escherichia coli	131	ST131 Cplx	B2	1503	Escherichia coli	B2	B2	fimH30	5063092	142	120197	55	f__Enterobacteriaceae (UID5124)	99.97	0.33	0	-	PASS	PASS	PASS	FAIL	No	FAIL		-	-	-	-	-	-	-	-	-	-	-	-	-	-	-	-	-	-	-	-
8b	ERR2348775	ESC_LA9242AA	UOC	Escherichia coli	3024	ST101 Cplx		1589	Escherichia coli	B1	B1	*	4946122	135	129692	67	f__Enterobacteriaceae (UID5162)	99.93	0.22	20	-	PASS	PASS	PASS	FAIL	No	FAIL		-	-	-	-	-	-	-	-	-	-	-	-	-	-	-	-	-	-	-	-
25	ERR2348776	ESC_LA9241AA	UOC	Escherichia coli	1177	ST38 Cplx		1653	Escherichia coli	D	D	fimH65	5492495	377	37687	51	f__Enterobacteriaceae (UID5124)	99.97	0.23	0	-	PASS	PASS	PASS	FAIL	No	FAIL		-	-	-	-	-	-	-	-	-	-	-	-	-	-	-	-	-	-	-	-
40	ERR2348777	ESC_LA9240AA	UOC	Escherichia coli	3024	ST101 Cplx		1589	Escherichia coli	B1	B1	*	4963362	144	125935	71	f__Enterobacteriaceae (UID5162)	99.93	0.22	20	-	PASS	PASS	PASS	FAIL	No	FAIL		-	-	-	-	-	-	-	-	-	-	-	-	-	-	-	-	-	-	-	-
8a	ERR2348778	ESC_LA9239AA	UOC	Escherichia coli	602	ST446 Cplx		15306	Escherichia coli	B1	B1	fimH86	5153658	265	62280	75	f__Enterobacteriaceae (UID5162)	99.93	0.1	0	-	PASS	PASS	PASS	FAIL	No	FAIL		-	-	-	-	-	-	-	-	-	-	-	-	-	-	-	-	-	-	-	-
25	ERR2348779	ESC_LA9238AA	UOC	Escherichia coli	131	ST131 Cplx	B2	1503	Escherichia coli	B2	B2	fimH30	5345314	397	27633	79	f__Enterobacteriaceae (UID5124)	99.97	0.39	0	-	PASS	PASS	PASS	FAIL	No	FAIL		-	-	-	-	-	-	-	-	-	-	-	-	-	-	-	-	-	-	-	-
24	ERR2348781	ESC_LA9236AA	UOC	Escherichia coli	131	ST131 Cplx	B2	1503	Escherichia coli	B2	B2	fimH30	5312699	420	26769	89	f__Enterobacteriaceae (UID5124)	99.97	0.57	37.5	-	PASS	PASS	PASS	FAIL	No	FAIL		-	-	-	-	-	-	-	-	-	-	-	-	-	-	-	-	-	-	-	-
17e	ERR2348782	ESC_LA9235AA	UOC	Escherichia coli	10	ST10 Cplx	A	2011	Escherichia coli	A	A	fimH54	4988335	196	92421	67	f__Enterobacteriaceae (UID5124)	99.82	0.06	0	-	PASS	PASS	PASS	FAIL	No	FAIL		-	-	-	-	-	-	-	-	-	-	-	-	-	-	-	-	-	-	-	-
17e	ERR2348783	ESC_LA9234AA	UOC	Escherichia coli	56	ST155 Cplx	B1	-83094		B1	B1	fimH54	5125932	230	93855	77	f__Enterobacteriaceae (UID5162)	99.93	0.28	0	-	PASS	PASS	PASS	FAIL	No	FAIL		-	-	-	-	-	-	-	-	-	-	-	-	-	-	-	-	-	-	-	-
17e	ERR2348784	ESC_LA9233AA	UOC	Escherichia coli	23	ST23 Cplx	B1	2087	Escherichia coli	C	C	fimH35	5109745	128	167702	83	f__Enterobacteriaceae (UID5162)	99.93	0.19	0	-	PASS	PASS	PASS	FAIL	No	FAIL		-	-	-	-	-	-	-	-	-	-	-	-	-	-	-	-	-	-	-	-
17e	ERR2348786	ESC_LA9232AA	UOC	Escherichia coli	405	ST405 Cplx		1676	Escherichia coli	D	D	fimH27	5152764	159	101134	97	f__Enterobacteriaceae (UID5124)	99.97	0.39	0	-	PASS	PASS	PASS	FAIL	No	FAIL		-	-	-	-	-	-	-	-	-	-	-	-	-	-	-	-	-	-	-	-
17e	ERR2348788	ESC_LA9230AA	UOC	Escherichia coli	38	ST38 Cplx	D	-83065		D	D	fimH5	5129573	165	116622	87	f__Enterobacteriaceae (UID5124)	99.97	0.39	0	-	PASS	PASS	PASS	FAIL	No	FAIL		-	-	-	-	-	-	-	-	-	-	-	-	-	-	-	-	-	-	-	-
25	ERR2348789	ESC_LA9229AA	UOC	Escherichia coli	131	ST131 Cplx	B2	1503	Escherichia coli	B2	B2	fimH30	5165714	173	79690	72	f__Enterobacteriaceae (UID5124)	99.97	0.33	0	-	PASS	PASS	PASS	FAIL	No	FAIL		-	-	-	-	-	-	-	-	-	-	-	-	-	-	-	-	-	-	-	-
25	ERR2348790	ESC_LA9228AA	UOC	Escherichia coli	131	ST131 Cplx	B2	-83109		B2	B2	fimH30	5232931	312	40346	76	f__Enterobacteriaceae (UID5124)	99.97	0.33	0	-	PASS	PASS	PASS	FAIL	No	FAIL		-	-	-	-	-	-	-	-	-	-	-	-	-	-	-	-	-	-	-	-
3a	ERR2348791	ESC_LA9227AA	UOC	Escherichia coli	58	ST155 Cplx	AxB1	47299	Escherichia/Shigella sp.	B1	B1	fimH34	5050072	192	75105	32	f__Enterobacteriaceae (UID5162)	99.93	0.32	0	-	PASS	PASS	PASS	FAIL	No	FAIL		-	-	-	-	-	-	-	-	-	-	-	-	-	-	-	-	-	-	-	-
1a	ERR2348793	ESC_LA9226AA	UOC	Escherichia coli	56	ST155 Cplx	B1	-83094		B1	B1	fimH54	5128300	215	133473	85	f__Enterobacteriaceae (UID5162)	99.93	0.28	0	-	PASS	PASS	PASS	FAIL	No	FAIL		-	-	-	-	-	-	-	-	-	-	-	-	-	-	-	-	-	-	-	-
8c	ERR2348794	ESC_LA9225AA	UOC	Escherichia coli	9028			15022	Escherichia coli	B1	B1	Unknown	4733102	117	129694	97	f__Enterobacteriaceae (UID5162)	99.93	0.41	0	-	PASS	PASS	PASS	FAIL	No	FAIL		-	-	-	-	-	-	-	-	-	-	-	-	-	-	-	-	-	-	-	-
17e	ERR2348795	ESC_LA9224AA	UOC	Escherichia coli	131	ST131 Cplx	B2	-83057		B2	B2	fimH30	5332415	185	122030	71	f__Enterobacteriaceae (UID5124)	99.97	0.33	0	-	PASS	PASS	PASS	FAIL	No	FAIL		-	-	-	-	-	-	-	-	-	-	-	-	-	-	-	-	-	-	-	-
25	ERR2348797	ESC_LA9222AA	UOC	Escherichia coli	354	ST354 Cplx		2140	Escherichia coli	F	F	fimH58	5067940	127	112793	42	f__Enterobacteriaceae (UID5162)	99.93	0.33	0	-	PASS	PASS	PASS	FAIL	No	FAIL		-	-	-	-	-	-	-	-	-	-	-	-	-	-	-	-	-	-	-	-
23	ERR2348798	ESC_LA9221AA	UOC	Escherichia coli	131	ST131 Cplx	B2	1503	Escherichia coli	B2	B2	fimH30	5138667	133	113458	91	f__Enterobacteriaceae (UID5124)	99.97	0.33	0	-	PASS	PASS	PASS	FAIL	No	FAIL		-	-	-	-	-	-	-	-	-	-	-	-	-	-	-	-	-	-	-	-
25	ERR2348799	ESC_LA9220AA	UOC	Escherichia coli	58	ST155 Cplx	AxB1	1601	Escherichia coli	B1	B1	fimH30	5031362	235	48264	65	f__Enterobacteriaceae (UID5162)	99.93	0.1	0	-	PASS	PASS	PASS	FAIL	No	FAIL		-	-	-	-	-	-	-	-	-	-	-	-	-	-	-	-	-	-	-	-
3a	ERR2348800	ESC_LA9219AA	UOC	Escherichia coli	131	ST131 Cplx	B2	1503	Escherichia coli	B2	B2	fimH30	5195814	151	123755	73	f__Enterobacteriaceae (UID5124)	99.97	0.33	0	-	PASS	PASS	PASS	FAIL	No	FAIL		-	-	-	-	-	-	-	-	-	-	-	-	-	-	-	-	-	-	-	-
24	ERR2348801	ESC_LA9218AA	UOC	Escherichia coli	131	ST131 Cplx	B2	1503	Escherichia coli	B2	B2	fimH30	5203822	158	116026	64	f__Enterobacteriaceae (UID5124)	99.97	0.38	0	-	PASS	PASS	PASS	FAIL	No	FAIL		-	-	-	-	-	-	-	-	-	-	-	-	-	-	-	-	-	-	-	-
4c	ERR2348802	ESC_LA9217AA	UOC	Escherichia coli	23	ST23 Cplx	B1	2087	Escherichia coli	C	C	fimH35	4997879	187	92058	55	f__Enterobacteriaceae (UID5162)	99.62	0.24	0	-	PASS	PASS	PASS	FAIL	No	FAIL		-	-	-	-	-	-	-	-	-	-	-	-	-	-	-	-	-	-	-	-
41	ERR2348860	ESC_LA9214AA	UOC	Escherichia coli	7358	ST405 Cplx		1676	Escherichia coli	D	D	fimH27	5136815	161	84683	78	f__Enterobacteriaceae (UID5124)	99.97	0.45	0	-	PASS	PASS	PASS	FAIL	No	FAIL		-	-	-	-	-	-	-	-	-	-	-	-	-	-	-	-	-	-	-	-
25	ERR2348861	ESC_LA9213AA	UOC	Escherichia coli	131	ST131 Cplx	B2	1503	Escherichia coli	B2	B2	fimH41	5151078	152	137624	49	f__Enterobacteriaceae (UID5124)	99.97	0.89	20	-	PASS	PASS	PASS	FAIL	No	FAIL		-	-	-	-	-	-	-	-	-	-	-	-	-	-	-	-	-	-	-	-
3b	ERR2348862	ESC_LA9212AA	UOC	Escherichia coli	58	ST155 Cplx	AxB1	1601	Escherichia coli	B1	B1	fimH32	5145241	193	97848	51	f__Enterobacteriaceae (UID5162)	99.93	0.1	0	-	PASS	PASS	PASS	FAIL	No	FAIL		-	-	-	-	-	-	-	-	-	-	-	-	-	-	-	-	-	-	-	-
4a	ERR2348864	ESC_LA9210AA	UOC	Escherichia coli	410	ST23 Cplx		2095	Escherichia coli	C	C	fimH24	5023178	194	80618	77	f__Enterobacteriaceae (UID5162)	99.93	0.3	0	-	PASS	PASS	PASS	FAIL	No	FAIL		-	-	-	-	-	-	-	-	-	-	-	-	-	-	-	-	-	-	-	-
3a	ERR2348866	ESC_LA9208AA	UOC	Escherichia coli	58	ST155 Cplx	AxB1	1601	Escherichia coli	B1	B1	fimH32	5069924	163	109120	74	f__Enterobacteriaceae (UID5162)	99.32	0.3	50	-	PASS	PASS	PASS	FAIL	No	FAIL		-	-	-	-	-	-	-	-	-	-	-	-	-	-	-	-	-	-	-	-
24	ERR2348894	ESC_LA9181AA	UOC	Escherichia coli	44	ST10 Cplx	A	-83069		A	A	fimH54	4984829	210	55693	63	f__Enterobacteriaceae (UID5162)	72.76	2.16	17.95	-	PASS	PASS	FAIL	FAIL	No	FAIL		-	-	-	-	-	-	-	-	-	-	-	-	-	-	-	-	-	-	-	-
24	ERR2348895	ESC_LA9180AA	UOC	Escherichia coli	58	ST155 Cplx	AxB1	-83070		B1	B1	fimH27	5155114	208	76675	46	f__Enterobacteriaceae (UID5162)	99.93	0.23	0	-	PASS	PASS	PASS	FAIL	No	FAIL		-	-	-	-	-	-	-	-	-	-	-	-	-	-	-	-	-	-	-	-
30b	ERR2348896	ESC_LA9179AA	UOC	Escherichia coli	617	ST10 Cplx		1985	Escherichia coli	A	A	Unknown	4909292	148	83614	83	f__Enterobacteriaceae (UID5124)	99.67	0.15	0	-	PASS	PASS	PASS	FAIL	No	FAIL		-	-	-	-	-	-	-	-	-	-	-	-	-	-	-	-	-	-	-	-
24	ERR2348897	ESC_LA9178AA	UOC	Escherichia coli	7470	ST350 Cplx		64401	Escherichia/Shigella sp.	E	E	fimH54	5698523	287	103680	58	f__Enterobacteriaceae (UID5124)	99.97	0.54	0	-	PASS	PASS	PASS	FAIL	No	FAIL		-	-	-	-	-	-	-	-	-	-	-	-	-	-	-	-	-	-	-	-
31b	ERR2348898	ESC_LA9177AA	UOC	Escherichia coli	34	ST10 Cplx	A	2011	Escherichia coli	A	A	fimH24	4953192	230	55732	35	f__Enterobacteriaceae (UID5124)	99.82	0.19	0	-	PASS	PASS	PASS	FAIL	No	FAIL		-	-	-	-	-	-	-	-	-	-	-	-	-	-	-	-	-	-	-	-
25a	ERR2348901	ESC_LA9174AA	UOC	Escherichia coli	23	ST23 Cplx	B1	2087	Escherichia coli	C	C	fimH256	5052290	271	50395	36	f__Enterobacteriaceae (UID5162)	99.93	0.23	0	-	PASS	PASS	PASS	FAIL	No	FAIL		-	-	-	-	-	-	-	-	-	-	-	-	-	-	-	-	-	-	-	-
57a	ERR2348902	ESC_LA9173AA	UOC	Escherichia coli	648	ST648 Cplx		1781	Escherichia coli	F	F	Unknown	5045958	321	36063	93	f__Enterobacteriaceae (UID5162)	99.83	0.62	0	-	PASS	PASS	PASS	FAIL	No	FAIL		-	-	-	-	-	-	-	-	-	-	-	-	-	-	-	-	-	-	-	-
17b	ERR2348906	ESC_LA9169AA	UOC	Escherichia coli	162	ST469 Cplx	AxB1	1544	Escherichia coli	B1	B1	fimH32	4922459	98	143544	82	f__Enterobacteriaceae (UID5162)	99.93	0.26	0	-	PASS	PASS	PASS	FAIL	No	FAIL		-	-	-	-	-	-	-	-	-	-	-	-	-	-	-	-	-	-	-	-
24	ERR2348908	ESC_LA9167AA	UOC	Escherichia coli	648	ST648 Cplx		15331	Escherichia coli	F	F	Unknown	5243142	205	121352	57	f__Enterobacteriaceae (UID5162)	99.62	0.49	0	-	PASS	PASS	PASS	FAIL	No	FAIL		-	-	-	-	-	-	-	-	-	-	-	-	-	-	-	-	-	-	-	-
1	ERR2348909	ESC_LA9166AA	UOC	Escherichia coli	131	ST131 Cplx	B2	1503	Escherichia coli	B2	B2	fimH41	5198072	291	82549	30	f__Enterobacteriaceae (UID5124)	99.97	0.66	12.5	-	PASS	PASS	PASS	FAIL	No	FAIL		-	-	-	-	-	-	-	-	-	-	-	-	-	-	-	-	-	-	-	-
50	ERR2348911	ESC_LA9164AA	UOC	Escherichia coli	90	ST23 Cplx	AxB1	29301	Escherichia/Shigella sp.	C	C	fimH142	4893723	268	38442	32	f__Enterobacteriaceae (UID5162)	99.62	0.16	0	-	PASS	PASS	PASS	FAIL	No	FAIL		-	-	-	-	-	-	-	-	-	-	-	-	-	-	-	-	-	-	-	-
69	ERR2348912	ESC_LA9163AA	UOC	Escherichia coli	131	ST131 Cplx	B2	1503	Escherichia coli	B2	B2	fimH30	5209653	292	44529	56	f__Enterobacteriaceae (UID5124)	99.82	0.44	25	-	PASS	PASS	PASS	FAIL	No	FAIL		-	-	-	-	-	-	-	-	-	-	-	-	-	-	-	-	-	-	-	-
69	ERR2348913	ESC_LA9162AA	UOC	Escherichia coli	131	ST131 Cplx	B2	1500	Escherichia coli	B2	B2	fimH22	5173015	202	76870	31	f__Enterobacteriaceae (UID5124)	99.97	0.33	0	-	PASS	PASS	PASS	FAIL	No	FAIL		-	-	-	-	-	-	-	-	-	-	-	-	-	-	-	-	-	-	-	-
24	ERR2348914	ESC_LA9161AA	UOC	Escherichia coli	69	ST69 Cplx	D	2135	Escherichia coli	D	D	fimH27	5457626	222	146509	42	f__Enterobacteriaceae (UID5124)	99.97	0.25	20	-	PASS	PASS	PASS	FAIL	No	FAIL		-	-	-	-	-	-	-	-	-	-	-	-	-	-	-	-	-	-	-	-
69	ERR2348915	ESC_LA9160AA	UOC	Escherichia coli	131	ST131 Cplx	B2	1503	Escherichia coli	B2	B2	fimH30	5123529	236	47791	42	f__Enterobacteriaceae (UID5124)	99.97	0.45	50	-	PASS	PASS	PASS	FAIL	No	FAIL		-	-	-	-	-	-	-	-	-	-	-	-	-	-	-	-	-	-	-	-
25b	ERR2348916	ESC_LA9159AA	UOC	Escherichia coli	410	ST23 Cplx		2095	Escherichia coli	C	C	fimH24	5103986	153	106267	112	f__Enterobacteriaceae (UID5162)	99.62	0.1	0	-	PASS	PASS	PASS	FAIL	No	FAIL		-	-	-	-	-	-	-	-	-	-	-	-	-	-	-	-	-	-	-	-
27	ERR2348917	ESC_LA9158AA	UOC	Escherichia coli	167	ST10 Cplx	A	1985	Escherichia coli	A	A	Unknown	4953947	380	34723	91	f__Enterobacteriaceae (UID5124)	99.67	0.45	0	-	PASS	PASS	PASS	FAIL	No	FAIL		-	-	-	-	-	-	-	-	-	-	-	-	-	-	-	-	-	-	-	-
69	ERR2348918	ESC_LA9157AA	UOC	Escherichia coli	131	ST131 Cplx	B2	1503	Escherichia coli	B2	B2	fimH30	5222382	161	105002	109	f__Enterobacteriaceae (UID5124)	99.91	0.38	0	-	PASS	PASS	PASS	FAIL	No	FAIL		-	-	-	-	-	-	-	-	-	-	-	-	-	-	-	-	-	-	-	-
69	ERR2348950	ESC_LA9156AA	UOC	Escherichia coli	131	ST131 Cplx	B2	1503	Escherichia coli	B2	B2	fimH30	5231601	364	37506	81	f__Enterobacteriaceae (UID5124)	99.97	0.55	16.67	-	PASS	PASS	PASS	FAIL	No	FAIL		-	-	-	-	-	-	-	-	-	-	-	-	-	-	-	-	-	-	-	-
29a	ERR2348951	ESC_LA9155AA	UOC	Escherichia coli	744	ST10 Cplx		2011	Escherichia coli	A	A	fimH54	5004206	210	58946	92	f__Enterobacteriaceae (UID5124)	99.67	0.14	0	-	PASS	PASS	PASS	FAIL	No	FAIL		-	-	-	-	-	-	-	-	-	-	-	-	-	-	-	-	-	-	-	-
27	ERR2349394	ESC_LA9154AA	UOC	Escherichia coli	744	ST10 Cplx		2011	Escherichia coli	A	A	fimH54	5007553	499	19490	88	f__Enterobacteriaceae (UID5124)	99.27	0.39	0	-	PASS	FAIL	PASS	FAIL	No	FAIL		-	-	-	-	-	-	-	-	-	-	-	-	-	-	-	-	-	-	-	-
29b	ERR2349485	ESC_LA9153AA	UOC	Escherichia coli	10	ST10 Cplx	A	2011	Escherichia coli	A	A	fimH30	4790381	288	37419	92	f__Enterobacteriaceae (UID5124)	99.67	0.04	0	-	PASS	PASS	PASS	FAIL	No	FAIL		-	-	-	-	-	-	-	-	-	-	-	-	-	-	-	-	-	-	-	-
31a	ERR2349486	ESC_LA9152AA	UOC	Escherichia coli	10	ST10 Cplx	A	2010	Escherichia coli	A	A	fimH137	4749419	136	83557	74	f__Enterobacteriaceae (UID5124)	99.97	0.04	0	-	PASS	PASS	PASS	FAIL	No	FAIL		-	-	-	-	-	-	-	-	-	-	-	-	-	-	-	-	-	-	-	-
21a	ERR2349487	ESC_LA9151AA	UOC	Escherichia coli	8954	ST155 Cplx		1601	Escherichia coli	B1	B1	fimH31	5008403	249	61246	98	f__Enterobacteriaceae (UID5162)	99.93	0.49	0	-	PASS	PASS	PASS	FAIL	No	FAIL		-	-	-	-	-	-	-	-	-	-	-	-	-	-	-	-	-	-	-	-
17a	ERR2349488	ESC_LA9150AA	UOC	Escherichia coli	448	ST448 Cplx		14948	Escherichia coli	B1	B1	fimH35	5145796	383	32460	21	f__Enterobacteriaceae (UID5162)	99.62	0.61	22.22	-	PASS	PASS	PASS	FAIL	No	FAIL		-	-	-	-	-	-	-	-	-	-	-	-	-	-	-	-	-	-	-	-
14	ERR2349489	ESC_LA9149AA	UOC	Escherichia coli	453	ST86 Cplx		1536	Escherichia coli	B1	B1	fimH31	5122054	174	70229	122	f__Enterobacteriaceae (UID5124)	99.97	0.55	25	-	PASS	PASS	PASS	FAIL	No	FAIL		-	-	-	-	-	-	-	-	-	-	-	-	-	-	-	-	-	-	-	-
14	ERR2349490	ESC_LA9148AA	UOC	Escherichia coli	7468	ST86 Cplx		1536	Escherichia coli	B1	B1	fimH31	5068322	175	77521	123	f__Enterobacteriaceae (UID5124)	99.97	0.17	0	-	PASS	PASS	PASS	FAIL	No	FAIL		-	-	-	-	-	-	-	-	-	-	-	-	-	-	-	-	-	-	-	-
5	ERR2349494	ESC_LA9144AA	UOC	Escherichia coli	46	ST46 Cplx	A	-83058		A	A	fimH34	4705504	220	56576	102	f__Enterobacteriaceae (UID5124)	99.97	0.45	0	-	PASS	PASS	PASS	FAIL	No	FAIL		-	-	-	-	-	-	-	-	-	-	-	-	-	-	-	-	-	-	-	-
5	ERR2349495	ESC_LA9143AA	UOC	Escherichia coli	46	ST46 Cplx	A	-83058		A	A	fimH34	4707153	271	36683	87	f__Enterobacteriaceae (UID5124)	99.97	0.45	0	-	PASS	PASS	PASS	FAIL	No	FAIL		-	-	-	-	-	-	-	-	-	-	-	-	-	-	-	-	-	-	-	-
69	ERR2349496	ESC_LA9142AA	UOC	Escherichia coli	131	ST131 Cplx	B2	1503	Escherichia coli	B2	B2	fimH30	5182990	197	86164	82	f__Enterobacteriaceae (UID5124)	99.97	0.33	0	-	PASS	PASS	PASS	FAIL	No	FAIL		-	-	-	-	-	-	-	-	-	-	-	-	-	-	-	-	-	-	-	-
13	ERR2349498	ESC_LA9140AA	UOC	Escherichia coli	361		A	41522	Escherichia/Shigella sp.	A	A	fimH54	4801657	158	75395	86	f__Enterobacteriaceae (UID5162)	99.93	0.2	0	-	PASS	PASS	PASS	FAIL	No	FAIL		-	-	-	-	-	-	-	-	-	-	-	-	-	-	-	-	-	-	-	-
5	ERR2349500	ESC_LA9138AA	UOC	Escherichia coli	46	ST46 Cplx	A	-83058		A	A	fimH34	4716307	196	53289	138	f__Enterobacteriaceae (UID5124)	99.97	0.45	0	-	PASS	PASS	PASS	FAIL	No	FAIL		-	-	-	-	-	-	-	-	-	-	-	-	-	-	-	-	-	-	-	-
69	ERR2349502	ESC_LA9136AA	UOC	Escherichia coli	131	ST131 Cplx	B2	1503	Escherichia coli	B2	B2	fimH41	4965769	177	101794	100	f__Enterobacteriaceae (UID5124)	99.97	0.45	0	-	PASS	PASS	PASS	FAIL	No	FAIL		-	-	-	-	-	-	-	-	-	-	-	-	-	-	-	-	-	-	-	-
5	ERR2349503	ESC_LA9135AA	UOC	Escherichia coli	46	ST46 Cplx	A	-83058		A	A	fimH34	4711999	234	46658	110	f__Enterobacteriaceae (UID5124)	99.87	0.45	0	-	PASS	PASS	PASS	FAIL	No	FAIL		-	-	-	-	-	-	-	-	-	-	-	-	-	-	-	-	-	-	-	-
69	ERR2349504	ESC_LA9134AA	UOC	Escherichia coli	131	ST131 Cplx	B2	1503	Escherichia coli	B2	B2	fimH41	5078096	274	42080	57	f__Enterobacteriaceae (UID5124)	99.97	0.37	0	-	PASS	PASS	PASS	FAIL	No	FAIL		-	-	-	-	-	-	-	-	-	-	-	-	-	-	-	-	-	-	-	-
17b	ERR2349505	ESC_LA9133AA	UOC	Escherichia coli	7469		B1	59846	Escherichia/Shigella sp.	B1	B1	Unknown	4532371	253	35185	67	f__Enterobacteriaceae (UID5162)	99.93	0.1	0	-	PASS	PASS	PASS	FAIL	No	FAIL		-	-	-	-	-	-	-	-	-	-	-	-	-	-	-	-	-	-	-	-
50	ERR2349507	ESC_LA9131AA	UOC	Escherichia coli	90	ST23 Cplx	AxB1	29301	Escherichia/Shigella sp.	C	C	fimH142	4973247	417	26364	57	f__Enterobacteriaceae (UID5162)	99.93	0.12	0	-	PASS	PASS	PASS	FAIL	No	FAIL		-	-	-	-	-	-	-	-	-	-	-	-	-	-	-	-	-	-	-	-
51	ERR2349508	ESC_LA9130AA	UOC	Escherichia coli	88	ST23 Cplx	B1	14767	Escherichia coli	C	C	fimH39	5382240	454	32062	60	f__Enterobacteriaceae (UID5162)	99.93	0.37	0	-	PASS	PASS	PASS	FAIL	No	FAIL		-	-	-	-	-	-	-	-	-	-	-	-	-	-	-	-	-	-	-	-
21c	ERR2349509	ESC_LA9129AA	UOC	Escherichia coli	155	ST155 Cplx	B1	-83064		B1	B1	fimH366	5020482	370	29791	88	f__Enterobacteriaceae (UID5162)	99.93	0.35	42.86	-	PASS	PASS	PASS	FAIL	No	FAIL		-	-	-	-	-	-	-	-	-	-	-	-	-	-	-	-	-	-	-	-
29a	ERR2349510	ESC_LA9128AA	UOC	Escherichia coli	744	ST10 Cplx		43051	Escherichia/Shigella sp.	A	A	fimH54	4616906	132	76273	79	f__Enterobacteriaceae (UID5124)	99.67	0.04	0	-	PASS	PASS	PASS	FAIL	No	FAIL		-	-	-	-	-	-	-	-	-	-	-	-	-	-	-	-	-	-	-	-
51	ERR2349511	ESC_LA9127AA	UOC	Escherichia coli	88	ST23 Cplx	B1	14767	Escherichia coli	C	C	fimH39	5187099	568	18583	84	f__Enterobacteriaceae (UID5162)	99.93	0.17	0	-	PASS	FAIL	PASS	FAIL	No	FAIL		-	-	-	-	-	-	-	-	-	-	-	-	-	-	-	-	-	-	-	-
29c	ERR2349512	ESC_LA9126AA	UOC	Escherichia coli	10	ST10 Cplx	A	-83063		A	A	fimH27	5197867	442	27352	76	f__Enterobacteriaceae (UID5124)	99.32	0.22	0	-	PASS	PASS	PASS	FAIL	No	FAIL		-	-	-	-	-	-	-	-	-	-	-	-	-	-	-	-	-	-	-	-
24	ERR2349513	ESC_LA9125AA	UOC	Escherichia coli	58	ST155 Cplx	AxB1	1601	Escherichia coli	B1	B1	fimH32	5125155	315	83504	84	f__Enterobacteriaceae (UID5162)	99.62	0.41	0	-	PASS	PASS	PASS	FAIL	No	FAIL		-	-	-	-	-	-	-	-	-	-	-	-	-	-	-	-	-	-	-	-
69	ERR2349514	ESC_LA9124AA	UOC	Escherichia coli	131	ST131 Cplx	B2	94511	Escherichia coli	B2	B2	fimH30	5162459	380	27700	89	f__Enterobacteriaceae (UID5124)	99.97	0.33	0	-	PASS	PASS	PASS	FAIL	No	FAIL		-	-	-	-	-	-	-	-	-	-	-	-	-	-	-	-	-	-	-	-
21c	ERR2349515	ESC_LA9123AA	UOC	Escherichia coli	683	ST155 Cplx		1608	Escherichia coli	B1	B1	*	4829418	173	98470	84	f__Enterobacteriaceae (UID5124)	99.97	0.09	0	-	PASS	PASS	PASS	FAIL	No	FAIL		-	-	-	-	-	-	-	-	-	-	-	-	-	-	-	-	-	-	-	-
Escherichia coli	SRR1928200	ESC_DA8732AA	Fudan University	Escherichia coli	10	ST10 Cplx	A	1909	Escherichia coli	A	A	fimH27	4560574	97	113569	320	f__Enterobacteriaceae (UID5124)	99.97	0.04	0	-	PASS	PASS	PASS	FAIL	No	FAIL		-	-	-	-	-	-	-	-	-	-	-	-	-	-	-	-	-	-	-	-
MOD1-EC6498	SRR6728019	ESC_IA3948AA	FDA Center for Food Safety and Applied Nutrition	Escherichia coli	156	ST156 Cplx	AxB1	15584	Escherichia coli	B1	B1	fimH38	5065931	138	129806	93	f__Enterobacteriaceae (UID5162)	99.93	0.17	0	-	PASS	PASS	PASS	FAIL	No	FAIL	Ox02:H1	-	-	-	-	-	-	-	-	-	-	-	-	-	-	-	-	-	-	-	-
MOD1-EC6349	SRR6413564	ESC_IA1660AA	FDA Center for Food Safety and Applied Nutrition	Escherichia coli	7059			64088	Escherichia fergusonii	fergusonii	U/cryptic	Unknown	4428346	65	139075	110	f__Enterobacteriaceae (UID5124)	100	0.04	0	-	PASS	PASS	PASS	FAIL	No	FAIL	Ox09:H10	-	-	-	-	-	-	-	-	-	-	-	-	-	-	-	-	-	-	-	-
PNUSAE001448	SRR3146368	ESC_CA5845AA	Centers for Disease Control and Prevention Enteric Diseases Laboratory Branch	Escherichia coli	21	ST29 Cplx	B1	-1482		B1	B1	fimH440	13562897	590	61544	60	k__Bacteria (UID203)	100	99.66	0.97	-	FAIL	PASS	PASS	FAIL	No	FAIL	E. Coli O69:H11	-	-	-	-	-	-	-	-	-	-	-	-	-	-	-	-	-	-	-	-
MOD1-EC5532	SRR3989768	ESC_EA2803AA	FDA Center for Food Safety and Applied Nutrition	Escherichia coli	23	ST23 Cplx	B1	42760	Escherichia/Shigella sp.	C	C	fimH32	5069245	133	153196	189	f__Enterobacteriaceae (UID5162)	99.93	0.31	0	-	PASS	PASS	PASS	FAIL	No	FAIL	Ox28:H11	-	-	-	-	-	-	-	-	-	-	-	-	-	-	-	-	-	-	-	-
MOD1-EC5690	SRR3987962	ESC_EA2613AA	FDA Center for Food Safety and Applied Nutrition	Escherichia coli	88	ST23 Cplx	B1	14767	Escherichia coli	C	C	fimH39	5257032	164	106507	82	f__Enterobacteriaceae (UID5162)	99.93	0.22	0	-	PASS	PASS	PASS	FAIL	No	FAIL	Ox28:H18	-	-	-	-	-	-	-	-	-	-	-	-	-	-	-	-	-	-	-	-
OLC1259	SRR6061335	ESC_HA2853AA	Canadian Food Inspection Agency	Escherichia coli	10	ST10 Cplx	A	35095	Escherichia coli	A	A	fimH54	4773154	73	185129	164	f__Enterobacteriaceae (UID5124)	99.97	0.04	0	-	PASS	PASS	PASS	FAIL	No	FAIL	O78:H2	-	-	-	-	-	-	-	-	-	-	-	-	-	-	-	-	-	-	-	-
ECOR08	SRR3951470	ESC_EA2003AA	FDA Center for Food Safety and Applied Nutrition	Escherichia coli	10	ST10 Cplx	A	82776	Escherichia coli	A	A	fimH54	4912514	102	146801	299	f__Enterobacteriaceae (UID5124)	99.97	0.04	0	-	PASS	PASS	PASS	FAIL	No	FAIL	O86:H2	-	-	-	-	-	-	-	-	-	-	-	-	-	-	-	-	-	-	-	-
MOD1-EC6287	SRR6412358	ESC_IA1582AA	FDA Center for Food Safety and Applied Nutrition	Escherichia coli	29	ST29 Cplx	B1	81728	Escherichia coli	B1	B1	fimH24	5425784	278	92396	76	f__Enterobacteriaceae (UID5124)	99.97	0.1	0	-	PASS	PASS	PASS	FAIL	No	FAIL	Ox02:H2	-	-	-	-	-	-	-	-	-	-	-	-	-	-	-	-	-	-	-	-
MOD1-EC6471	SRR6728013	ESC_IA3949AA	FDA Center for Food Safety and Applied Nutrition	Escherichia coli	10	ST10 Cplx	A	61896	Escherichia coli	A	A	fimH54	4852628	176	70222	127	f__Enterobacteriaceae (UID5124)	99.97	0.33	0	-	PASS	PASS	PASS	FAIL	No	FAIL	Ox13:H2	-	-	-	-	-	-	-	-	-	-	-	-	-	-	-	-	-	-	-	-
FWSEC0194	SRR7612378	ESC_LA2727AA	NML_bioinformatics	Escherichia coli	8691			71472	Escherichia albertii	albertii	U	*	8266378	1772	23290	49	f__Enterobacteriaceae (UID5124)	100	59.17	90.47	-	FAIL	PASS	PASS	FAIL	No	FAIL	O174:H21	-	-	-	-	-	-	-	-	-	-	-	-	-	-	-	-	-	-	-	-
MOD1-EC1914	SRR5185396	ESC_FA7734AA	FDA Center for Food Safety and Applied Nutrition	Escherichia coli	2715			1696	Escherichia coli	cladeI	cryptic	fimH1071	5366566	186	92909	77	f__Enterobacteriaceae (UID5124)	100	0.45	0	-	PASS	PASS	PASS	FAIL	No	FAIL	O2:H25	-	-	-	-	-	-	-	-	-	-	-	-	-	-	-	-	-	-	-	-
OLC1269	SRR6061331	ESC_HA2849AA	Canadian Food Inspection Agency	Escherichia coli	2715			1696	Escherichia coli	cladeI	cryptic	fimH1071	5440340	173	132765	117	f__Enterobacteriaceae (UID5124)	100	0.11	0	-	PASS	PASS	PASS	FAIL	No	FAIL	O2:H25	-	-	-	-	-	-	-	-	-	-	-	-	-	-	-	-	-	-	-	-
OLC999	SRR6061338	ESC_HA2856AA	Canadian Food Inspection Agency	Escherichia coli	2715			15261	Escherichia coli	cladeI	cryptic	fimH1071	5103639	115	172230	114	f__Enterobacteriaceae (UID5124)	99.95	0.11	0	-	PASS	PASS	PASS	FAIL	No	FAIL	O2:H25	-	-	-	-	-	-	-	-	-	-	-	-	-	-	-	-	-	-	-	-
OLC991	SRR6061354	ESC_HA2872AA	Canadian Food Inspection Agency	Escherichia coli	2715			1696	Escherichia coli	cladeI	cryptic	fimH1071	5441251	161	123681	23	f__Enterobacteriaceae (UID5124)	100	0.11	0	-	PASS	PASS	PASS	FAIL	No	FAIL	O2:H25	-	-	-	-	-	-	-	-	-	-	-	-	-	-	-	-	-	-	-	-
OLC1334	SRR6154921	ESC_HA4661AA	Canadian Food Inspection Agency	Escherichia coli	2715			1696	Escherichia coli	cladeI	cryptic	fimH1071	5441251	161	123681	88	f__Enterobacteriaceae (UID5124)	100	0.11	0	-	PASS	PASS	PASS	FAIL	No	FAIL	O2:H25	-	-	-	-	-	-	-	-	-	-	-	-	-	-	-	-	-	-	-	-
FWSEC0118	SRR7947314	ESC_LA2069AA	Public Health Agency of Canada	Escherichia coli	2715			1696	Escherichia coli	cladeI	cryptic	fimH1071	5407658	183	106450	77	f__Enterobacteriaceae (UID5124)	100	0.11	0	-	PASS	PASS	PASS	FAIL	No	FAIL	O2:H25	-	-	-	-	-	-	-	-	-	-	-	-	-	-	-	-	-	-	-	-
MOD1-EC6439	SRR6727437	ESC_IA3967AA	FDA Center for Food Safety and Applied Nutrition	Escherichia coli	646		B2	59372	Escherichia/Shigella sp.	B2	B2	fimH205	5029249	93	124083	92	f__Enterobacteriaceae (UID5124)	99.91	0.48	20	-	PASS	PASS	PASS	FAIL	No	FAIL	Ox08:H30	-	-	-	-	-	-	-	-	-	-	-	-	-	-	-	-	-	-	-	-
MOD1-EC5537	SRR3987952	ESC_EA2620AA	FDA Center for Food Safety and Applied Nutrition	Escherichia coli	6516			30050	Escherichia/Shigella sp.	B1	B1	fimH31	4983321	167	137603	66	f__Enterobacteriaceae (UID5162)	99.93	0.1	0	-	PASS	PASS	PASS	FAIL	No	FAIL	Ox23:H38	-	-	-	-	-	-	-	-	-	-	-	-	-	-	-	-	-	-	-	-
MOD1-EC5510	SRR3989750	ESC_EA2821AA	FDA Center for Food Safety and Applied Nutrition	Escherichia coli	154		AxB1	42750	Escherichia/Shigella sp.	B1	B1	fimH32	4760608	104	174312	376	f__Enterobacteriaceae (UID5162)	99.93	0.15	0	-	PASS	PASS	PASS	FAIL	No	FAIL	Ox23:H38	-	-	-	-	-	-	-	-	-	-	-	-	-	-	-	-	-	-	-	-
MOD1-EC6948	SRR3977066	ESC_EA2063AA	FDA Center for Food Safety and Applied Nutrition	Escherichia coli	1147		B1	29742	Escherichia/Shigella sp.	B1	B1	fimH27	4813731	98	134398	126	f__Enterobacteriaceae (UID5162)	99.83	0.1	0	-	PASS	PASS	PASS	FAIL	No	FAIL	Ox38:H38	-	-	-	-	-	-	-	-	-	-	-	-	-	-	-	-	-	-	-	-
MOD1-EC6462	SRR6726710	ESC_IA3983AA	FDA Center for Food Safety and Applied Nutrition	Escherichia coli	58	ST155 Cplx	AxB1	61898	Escherichia coli	B1	B1	fimH54	4990939	98	233264	207	f__Enterobacteriaceae (UID5162)	99.93	0.23	0	-	PASS	PASS	PASS	FAIL	No	FAIL	Ox09:H4	-	-	-	-	-	-	-	-	-	-	-	-	-	-	-	-	-	-	-	-
MOD1-EC5559	SRR6440994	ESC_IA1893AA	FDA Center for Food Safety and Applied Nutrition	Escherichia coli	542			64944	Escherichia/Shigella sp.	A	A	fimH398	4732577	74	176897	163	f__Enterobacteriaceae (UID5124)	99.97	0.04	0	-	PASS	PASS	PASS	FAIL	No	FAIL	Ox09:H42	-	-	-	-	-	-	-	-	-	-	-	-	-	-	-	-	-	-	-	-
CFSAN046741	SRR3931261	ESC_EA4020AA	FDA/CFSAN	Escherichia coli	747		D	30549	Escherichia/Shigella sp.	cladeI	A	fimH215	5141129	136	207435	63	f__Enterobacteriaceae (UID5124)	99.97	0.11	0	-	PASS	PASS	PASS	FAIL	No	FAIL	O73:H45.	-	-	-	-	-	-	-	-	-	-	-	-	-	-	-	-	-	-	-	-
CFSAN046743	SRR3931263	ESC_EA4018AA	FDA/CFSAN	Escherichia coli	747		D	30549	Escherichia/Shigella sp.	cladeI	A	fimH215	5141340	136	207435	86	f__Enterobacteriaceae (UID5124)	99.97	0.11	0	-	PASS	PASS	PASS	FAIL	No	FAIL	O73:H45.	-	-	-	-	-	-	-	-	-	-	-	-	-	-	-	-	-	-	-	-
AA061	ERR1010250	ESC_CA3809AA	STATENS SERUM INSTITUT	Escherichia coli	1146			32345	Escherichia/Shigella sp.	B1	B1	fimH54	4969399	106	195933	115	f__Enterobacteriaceae (UID5162)	99.93	0.41	33.33	-	PASS	PASS	PASS	FAIL	No	FAIL	Ox185:H47	-	-	-	-	-	-	-	-	-	-	-	-	-	-	-	-	-	-	-	-
AA091	ERR1010280	ESC_CA3779AA	STATENS SERUM INSTITUT	Escherichia coli	3057			15322	Escherichia coli	cladeI	E	fimH445	4877425	74	185957	98	f__Enterobacteriaceae (UID5124)	99.97	0.17	0	-	PASS	PASS	PASS	FAIL	No	FAIL	O37:K-:H5	-	-	-	-	-	-	-	-	-	-	-	-	-	-	-	-	-	-	-	-
MOD1-EC6865	SRR3972528	ESC_EA2182AA	FDA Center for Food Safety and Applied Nutrition	Escherichia coli	679	ST469 Cplx		40715	Escherichia/Shigella sp.	B1	B1	fimH68	5039781	145	124653	121	f__Enterobacteriaceae (UID5162)	99.93	0.14	0	-	PASS	PASS	PASS	FAIL	No	FAIL	Ox21:H51	-	-	-	-	-	-	-	-	-	-	-	-	-	-	-	-	-	-	-	-
MOD1-EC6071	SRR3988059	ESC_EA2516AA	FDA Center for Food Safety and Applied Nutrition	Escherichia coli	541	ST522 Cplx		29300	Escherichia/Shigella sp.	A	A	fimH54	5186568	247	54620	59	f__Enterobacteriaceae (UID5162)	99.93	1.5	12.5	-	PASS	PASS	PASS	FAIL	No	FAIL	O148:H53	-	-	-	-	-	-	-	-	-	-	-	-	-	-	-	-	-	-	-	-
MOD1-EC6153	SRR3988014	ESC_EA2561AA	FDA Center for Food Safety and Applied Nutrition	Escherichia coli	5443			42679	Escherichia/Shigella sp.	cladeV	U/cryptic	fimH160	5071166	123	247032	137	f__Enterobacteriaceae (UID5124)	100	0.39	0	-	PASS	PASS	PASS	FAIL	No	FAIL	O10:H56	-	-	-	-	-	-	-	-	-	-	-	-	-	-	-	-	-	-	-	-
MOD1-EC6096	SRR3988073	ESC_EA2502AA	FDA Center for Food Safety and Applied Nutrition	Escherichia coli	5600			42720	Escherichia/Shigella sp.	cladeV	U/cryptic	fimH160	5064192	209	91265	52	f__Enterobacteriaceae (UID5124)	100	0.14	0	-	PASS	PASS	PASS	FAIL	No	FAIL	O2:H56	-	-	-	-	-	-	-	-	-	-	-	-	-	-	-	-	-	-	-	-
MOD1-EC6147	SRR3989721	ESC_EA2850AA	FDA Center for Food Safety and Applied Nutrition	Escherichia coli	5600			32382	Escherichia/Shigella sp.	cladeV	U/cryptic	fimH160	4952080	166	113455	229	f__Enterobacteriaceae (UID5124)	100	0.14	0	-	PASS	PASS	PASS	FAIL	No	FAIL	O2:H56	-	-	-	-	-	-	-	-	-	-	-	-	-	-	-	-	-	-	-	-
MOD1-EC5949	SRR3987708	ESC_EA2719AA	FDA Center for Food Safety and Applied Nutrition	Escherichia coli	2721			32380	Escherichia/Shigella sp.	cladeV	U/cryptic	fimH625	4907456	104	139709	73	f__Enterobacteriaceae (UID5124)	100	0.04	0	-	PASS	PASS	PASS	FAIL	No	FAIL	O53:H56	-	-	-	-	-	-	-	-	-	-	-	-	-	-	-	-	-	-	-	-
MOD1-EC6144	SRR3989719	ESC_EA2852AA	FDA Center for Food Safety and Applied Nutrition	Escherichia coli	2721			32380	Escherichia/Shigella sp.	cladeV	U/cryptic	fimH625	4844864	151	119837	170	f__Enterobacteriaceae (UID5124)	100	0.04	0	-	PASS	PASS	PASS	FAIL	No	FAIL	O53:H56	-	-	-	-	-	-	-	-	-	-	-	-	-	-	-	-	-	-	-	-
MOD1-EC6163	SRR3988017	ESC_EA2558AA	FDA Center for Food Safety and Applied Nutrition	Escherichia coli	5443			42680	Escherichia/Shigella sp.	cladeV	U/cryptic	fimH160	5143701	212	128295	84	f__Enterobacteriaceae (UID5124)	100	0.44	57.14	-	PASS	PASS	PASS	FAIL	No	FAIL	O10:H57	-	-	-	-	-	-	-	-	-	-	-	-	-	-	-	-	-	-	-	-
MOD1-EC6158	SRR3989731	ESC_EA2840AA	FDA Center for Food Safety and Applied Nutrition	Escherichia coli	2721			32380	Escherichia/Shigella sp.	cladeV	U/cryptic	fimH625	4953880	195	93137	122	f__Enterobacteriaceae (UID5124)	100	0.33	0	-	PASS	PASS	PASS	FAIL	No	FAIL	O53:H57	-	-	-	-	-	-	-	-	-	-	-	-	-	-	-	-	-	-	-	-
MOD1-EC6429	SRR3971629	ESC_EA2218AA	FDA Center for Food Safety and Applied Nutrition	Escherichia coli	109		B1	15600	Escherichia coli	B1	B1	fimH33	4842486	65	246452	118	f__Enterobacteriaceae (UID5162)	99.93	0.1	0	-	PASS	PASS	PASS	FAIL	No	FAIL	Ox08:H6	-	-	-	-	-	-	-	-	-	-	-	-	-	-	-	-	-	-	-	-
MOD1-EC5587	SRR6440992	ESC_IA1894AA	FDA Center for Food Safety and Applied Nutrition	Escherichia coli	336	ST278 Cplx		64951	Escherichia/Shigella sp.	B1	B1	fimH297	5059488	180	105801	161	f__Enterobacteriaceae (UID5124)	99.97	0.33	0	-	PASS	PASS	PASS	FAIL	No	FAIL	Ox10:H7	-	-	-	-	-	-	-	-	-	-	-	-	-	-	-	-	-	-	-	-
MOD1-EC6440	SRR6727477	ESC_IA3960AA	FDA Center for Food Safety and Applied Nutrition	Escherichia coli	8122			61857	Escherichia coli	B1	B1	fimH366	4886294	122	170954	93	f__Enterobacteriaceae (UID5162)	99.93	0.18	0	-	PASS	PASS	PASS	FAIL	No	FAIL	Ox08:H8	-	-	-	-	-	-	-	-	-	-	-	-	-	-	-	-	-	-	-	-
MOD1-EC6925	SRR3957079	ESC_EA1715AA	FDA Center for Food Safety and Applied Nutrition	Escherichia coli	542			14884	Escherichia coli	A	A	fimH86	4770291	104	123271	155	f__Enterobacteriaceae (UID5124)	99.97	0.22	0	-	PASS	PASS	PASS	FAIL	No	FAIL	Ox09:H8	-	-	-	-	-	-	-	-	-	-	-	-	-	-	-	-	-	-	-	-
MOD1-EC6849	SRR3957089	ESC_EA1705AA	FDA Center for Food Safety and Applied Nutrition	Escherichia coli	58	ST155 Cplx	AxB1	1601	Escherichia coli	B1	B1	fimH1325	5155405	114	122611	101	f__Enterobacteriaceae (UID5162)	99.93	0.51	0	-	PASS	PASS	PASS	FAIL	No	FAIL	Ox13:H8	-	-	-	-	-	-	-	-	-	-	-	-	-	-	-	-	-	-	-	-
MOD1-EC5685	SRR3987989	ESC_EA2586AA	FDA Center for Food Safety and Applied Nutrition	Escherichia coli	101	ST101 Cplx	B1	1589	Escherichia coli	B1	B1	fimH34	4828250	70	244688	88	f__Enterobacteriaceae (UID5162)	99.93	0.23	0	-	PASS	PASS	PASS	FAIL	No	FAIL	Ox21:H8	-	-	-	-	-	-	-	-	-	-	-	-	-	-	-	-	-	-	-	-
MOD1-EC5556	SRR3989777	ESC_EA2794AA	FDA Center for Food Safety and Applied Nutrition	Escherichia coli	109		B1	15600	Escherichia coli	B1	B1	fimH33	4937603	131	162134	396	f__Enterobacteriaceae (UID5162)	99.93	0.17	0	-	PASS	PASS	PASS	FAIL	No	FAIL	Ox28:H8	-	-	-	-	-	-	-	-	-	-	-	-	-	-	-	-	-	-	-	-
AA043	ERR1010232	ESC_CA3827AA	STATENS SERUM INSTITUT	Escherichia coli	5780			30286	Escherichia/Shigella sp.	E	E	fimH31	5356275	112	326093	72	f__Enterobacteriaceae (UID5124)	99.91	0.04	0	-	PASS	PASS	PASS	FAIL	Yes	FAIL	(O79):H23	-	-	-	-	-	-	-	-	-	-	-	-	-	-	-	-	-	-	-	-
PNUSAE003108	SRR5574027	ESC_GA4811AA	Centers for Disease Control and Prevention Enteric Diseases Laboratory Branch	Escherichia coli	5681			30047	Escherichia/Shigella sp.	A	A	fimH545	5318008	262	72840	89	f__Enterobacteriaceae (UID5124)	99.55	0.38	0	-	PASS	PASS	PASS	FAIL	Yes	FAIL	E. Coli O5:Nm	-	-	-	-	-	-	-	-	-	-	-	-	-	-	-	-	-	-	-	-
ECOR13	ERR1948972	ESC_GA3779AA	EMBL European Bioinformatics Institute	Escherichia coli	44	ST10 Cplx	A	2011	Escherichia coli	A	A	Unknown	4701380	236	69635	487	f__Enterobacteriaceae (UID5162)	99.32	0.29	12.5	-	PASS	PASS	PASS	FAIL	Yes	FAIL	Nd:H25	-	-	-	-	-	-	-	-	-	-	-	-	-	-	-	-	-	-	-	-
CFSAN046656	SRR3931135	ESC_EA4143AA	FDA/CFSAN	Escherichia coli	2389			44437	Escherichia/Shigella sp.	B1	B1	fimH38	4955340	105	140313	95	f__Enterobacteriaceae (UID5162)	99.93	0.17	0	-	PASS	PASS	PASS	FAIL	Yes	FAIL	O-:H11	-	-	-	-	-	-	-	-	-	-	-	-	-	-	-	-	-	-	-	-
CFSAN046662	SRR3931233	ESC_EA4048AA	FDA/CFSAN	Escherichia coli	6638			43100	Escherichia/Shigella sp.	B1	B1	fimH38	4942197	102	209926	55	f__Enterobacteriaceae (UID5162)	99.93	0.26	0	-	PASS	PASS	PASS	FAIL	Yes	FAIL	O-:H19	-	-	-	-	-	-	-	-	-	-	-	-	-	-	-	-	-	-	-	-
CFSAN046708	SRR3931225	ESC_EA4056AA	FDA/CFSAN	Escherichia coli	2008			29624	Escherichia/Shigella sp.	B1	B1	fimH31	5064785	122	185256	60	f__Enterobacteriaceae (UID5162)	99.93	0.1	0	-	PASS	PASS	PASS	FAIL	Yes	FAIL	O.:H2	-	-	-	-	-	-	-	-	-	-	-	-	-	-	-	-	-	-	-	-
MOD1-EC6154	SRR3989727	ESC_EA2844AA	FDA Center for Food Safety and Applied Nutrition	Escherichia coli	6528			42699	Escherichia/Shigella sp.	cladeV	U/cryptic	fimH628	4888719	150	98653	105	f__Enterobacteriaceae (UID5124)	100	0.19	0	-	PASS	PASS	PASS	FAIL	Yes	FAIL	O103:H56	-	-	-	-	-	-	-	-	-	-	-	-	-	-	-	-	-	-	-	-
MOD1-EC5670	SRR3988153	ESC_EA2455AA	FDA Center for Food Safety and Applied Nutrition	Escherichia coli	302			42738	Escherichia/Shigella sp.	E or cladeI	cryptic	fimH358	5412047	211	76954	69	f__Enterobacteriaceae (UID5124)	99.97	0.04	0	-	PASS	PASS	PASS	FAIL	Yes	FAIL	O108	-	-	-	-	-	-	-	-	-	-	-	-	-	-	-	-	-	-	-	-
MOD1-EC6149	SRR3989723	ESC_EA2848AA	FDA Center for Food Safety and Applied Nutrition	Escherichia coli	6499			42609	Escherichia/Shigella sp.	cladeV	U/cryptic	fimH622	4753258	144	99020	103	f__Enterobacteriaceae (UID5124)	100	0.19	0	-	PASS	PASS	PASS	FAIL	Yes	FAIL	O156:H56	-	-	-	-	-	-	-	-	-	-	-	-	-	-	-	-	-	-	-	-
MOD1-EC5704	SRR3987971	ESC_EA2604AA	FDA Center for Food Safety and Applied Nutrition	Escherichia coli	3546			29645	Escherichia/Shigella sp.	A	A	fimH86	4924918	216	82580	69	f__Enterobacteriaceae (UID5162)	99.32	0.15	0	-	PASS	PASS	PASS	FAIL	Yes	FAIL	O16:H38	-	-	-	-	-	-	-	-	-	-	-	-	-	-	-	-	-	-	-	-
MOD1-EC6063	SRR3988054	ESC_EA2521AA	FDA Center for Food Safety and Applied Nutrition	Escherichia coli	6532			42708	Escherichia/Shigella sp.	A	A	fimH94	4837837	196	61903	71	f__Enterobacteriaceae (UID5124)	99.97	0.62	25	-	PASS	PASS	PASS	FAIL	Yes	FAIL	O161:H4	-	-	-	-	-	-	-	-	-	-	-	-	-	-	-	-	-	-	-	-
MOD1-EC6064	SRR3988055	ESC_EA2520AA	FDA Center for Food Safety and Applied Nutrition	Escherichia coli	543			42709	Escherichia/Shigella sp.	E	D	fimH215	5275764	288	50038	72	f__Enterobacteriaceae (UID5124)	99.97	0.04	0	-	PASS	PASS	PASS	FAIL	Yes	FAIL	O161:H9	-	-	-	-	-	-	-	-	-	-	-	-	-	-	-	-	-	-	-	-
MOD1-EC6086	SRR3993785	ESC_EA3101AA	FDA Center for Food Safety and Applied Nutrition	Escherichia coli	746	ST10 Cplx	A	42983	Escherichia/Shigella sp.	A	A	fimH54	4700135	179	60128	64	f__Enterobacteriaceae (UID5124)	99.97	0.21	33.33	-	PASS	PASS	PASS	FAIL	Yes	FAIL	O20:H19	-	-	-	-	-	-	-	-	-	-	-	-	-	-	-	-	-	-	-	-
AA071	ERR1010260	ESC_CA3799AA	STATENS SERUM INSTITUT	Escherichia coli	10	ST10 Cplx	A	29961	Escherichia/Shigella sp.	A	A	fimH54	4744778	98	129207	68	f__Enterobacteriaceae (UID5124)	98.43	0.19	0	-	PASS	PASS	PASS	FAIL	Yes	FAIL	O20:H30	-	-	-	-	-	-	-	-	-	-	-	-	-	-	-	-	-	-	-	-
MOD1-EC6076	SRR3988063	ESC_EA2512AA	FDA Center for Food Safety and Applied Nutrition	Escherichia coli	155	ST155 Cplx	B1	1601	Escherichia coli	B1	B1	fimH32	4860938	147	87600	53	f__Enterobacteriaceae (UID5162)	99.62	0.29	0	-	PASS	PASS	PASS	FAIL	Yes	FAIL	O20:H45	-	-	-	-	-	-	-	-	-	-	-	-	-	-	-	-	-	-	-	-
MOD1-EC5729	SRR3988117	ESC_EA2488AA	FDA Center for Food Safety and Applied Nutrition	Escherichia coli	5706			2087	Escherichia coli	C	C	fimH877	5085575	160	111387	86	f__Enterobacteriaceae (UID5162)	99.93	0.17	33.33	-	PASS	PASS	PASS	FAIL	Yes	FAIL	O20:H5	-	-	-	-	-	-	-	-	-	-	-	-	-	-	-	-	-	-	-	-
MOD1-EC6226	SRR3438310	ESC_DA0930AA	FDA Center for Food Safety and Applied Nutrition	Escherichia coli	641	ST86 Cplx		1549	Escherichia coli	B1	B1	fimH53	4725743	175	64307	36	f__Enterobacteriaceae (UID5162)	99.93	0.1	0	-	PASS	PASS	PASS	FAIL	Yes	FAIL	O409:H40	-	-	-	-	-	-	-	-	-	-	-	-	-	-	-	-	-	-	-	-
MOD1-EC6123	SRR3989641	ESC_EA2871AA	FDA Center for Food Safety and Applied Nutrition	Escherichia coli	949	ST155 Cplx		1608	Escherichia coli	B1	B1	fimH121	5077817	168	104160	241	f__Enterobacteriaceae (UID5124)	99.97	0.88	11.11	-	PASS	PASS	PASS	FAIL	Yes	FAIL	O409:H9	-	-	-	-	-	-	-	-	-	-	-	-	-	-	-	-	-	-	-	-
AA017	ERR1010206	ESC_CA3853AA	STATENS SERUM INSTITUT	Escherichia coli	1121		AxB1	29841	Escherichia/Shigella sp.	A	A	fimH564	4686944	62	167450	57	f__Enterobacteriaceae (UID5162)	99.32	0.16	33.33	-	PASS	PASS	PASS	FAIL	Yes	FAIL	O41:H48	-	-	-	-	-	-	-	-	-	-	-	-	-	-	-	-	-	-	-	-
MOD1-EC6118	SRR3989639	ESC_EA2873AA	FDA Center for Food Safety and Applied Nutrition	Escherichia coli	6506			42622	Escherichia/Shigella sp.	D	D	fimH299	5361080	182	96650	194	f__Enterobacteriaceae (UID5124)	99.97	0.66	0	-	PASS	PASS	PASS	FAIL	Yes	FAIL	O413:H30	-	-	-	-	-	-	-	-	-	-	-	-	-	-	-	-	-	-	-	-
MOD1-EC5665	SRR3988147	ESC_EA2460AA	FDA Center for Food Safety and Applied Nutrition	Escherichia coli	5130			42735	Escherichia/Shigella sp.	A	A	fimH25	4823727	95	148747	61	f__Enterobacteriaceae (UID5124)	99.97	0.33	0	-	PASS	PASS	PASS	FAIL	Yes	FAIL	O49:H38	-	-	-	-	-	-	-	-	-	-	-	-	-	-	-	-	-	-	-	-
93300	SRR3240982	ESC_CA8202AA	Public Health England	Escherichia coli	342			34995	Escherichia/Shigella sp.	A	A	fimH545	5187803	232	88596	51	f__Enterobacteriaceae (UID5124)	99.85	0.38	0	-	PASS	PASS	PASS	FAIL	Yes	FAIL	O5	-	-	-	-	-	-	-	-	-	-	-	-	-	-	-	-	-	-	-	-
147822	SRR4180889	ESC_EA4927AA	Public Health England	Escherichia coli	342			1837	Escherichia coli	A	A	fimH545	5151807	215	88595	111	f__Enterobacteriaceae (UID5124)	99.85	0.38	0	-	PASS	PASS	PASS	FAIL	Yes	FAIL	O5	-	-	-	-	-	-	-	-	-	-	-	-	-	-	-	-	-	-	-	-
147816	SRR4181362	ESC_EA4911AA	Public Health England	Escherichia coli	342			1837	Escherichia coli	A	A	fimH1087	5135343	215	88591	74	f__Enterobacteriaceae (UID5124)	99.85	0.38	0	-	PASS	PASS	PASS	FAIL	Yes	FAIL	O5	-	-	-	-	-	-	-	-	-	-	-	-	-	-	-	-	-	-	-	-
MOD1-EC710	SRR4263100	ESC_EA5899AA	FDA Center for Food Safety and Applied Nutrition	Escherichia coli	101	ST101 Cplx	B1	1589	Escherichia coli	B1	B1	fimH27	4894429	79	161429	111	f__Enterobacteriaceae (UID5162)	99.93	0.14	0	-	PASS	PASS	PASS	FAIL	Yes	FAIL	O64:H21	-	-	-	-	-	-	-	-	-	-	-	-	-	-	-	-	-	-	-	-
MOD1-EC5952	SRR3987711	ESC_EA2716AA	FDA Center for Food Safety and Applied Nutrition	Escherichia coli	6057			66709	Escherichia albertii	albertii	U	fimH646	4907302	57	257106	103	f__Enterobacteriaceae (UID5124)	98.6	0.57	0	-	PASS	PASS	PASS	FAIL	Yes	FAIL	O65:H5	-	-	-	-	-	-	-	-	-	-	-	-	-	-	-	-	-	-	-	-
AA033	ERR1010222	ESC_CA3837AA	STATENS SERUM INSTITUT	Escherichia coli	5774			30570	Escherichia/Shigella sp.	E	E	fimH124	4920581	80	162304	61	f__Enterobacteriaceae (UID5124)	99.97	0.17	0	-	PASS	PASS	PASS	FAIL	Yes	FAIL	O78:H37	-	-	-	-	-	-	-	-	-	-	-	-	-	-	-	-	-	-	-	-
MOD1-EC6348	SRR3987921	ESC_EA2645AA	FDA Center for Food Safety and Applied Nutrition	Escherichia coli	469	ST469 Cplx		15439	Escherichia coli	B1	B1	fimH1317	4750883	107	85233	93	f__Enterobacteriaceae (UID5162)	99.93	0.33	0	-	PASS	PASS	PASS	FAIL	Yes	FAIL	O87:H10	-	-	-	-	-	-	-	-	-	-	-	-	-	-	-	-	-	-	-	-
MOD1-EC2449	SRR5185401	ESC_FA7729AA	FDA Center for Food Safety and Applied Nutrition	Escherichia coli	5811			29449	Escherichia/Shigella sp.	cladeI	E	fimH552	5574513	131	142304	70	f__Enterobacteriaceae (UID5124)	99.97	0.32	0	-	PASS	PASS	PASS	FAIL	Yes	FAIL	Ont:H45	-	-	-	-	-	-	-	-	-	-	-	-	-	-	-	-	-	-	-	-
AA063	ERR1010252	ESC_CA3807AA	STATENS SERUM INSTITUT	Escherichia coli	847			15024	Escherichia coli	B1	B1	fimH32	4807190	101	186184	52	f__Enterobacteriaceae (UID5162)	99.93	0.1	0	-	PASS	PASS	PASS	FAIL	Yes	FAIL	Ont:K.:H35	-	-	-	-	-	-	-	-	-	-	-	-	-	-	-	-	-	-	-	-
CFSAN046709	SRR3931226	ESC_EA4055AA	FDA/CFSAN	Escherichia coli	691			30565	Escherichia/Shigella sp.	E	E	fimH91	5036030	88	197626	119	f__Enterobacteriaceae (UID5124)	99.97	0.04	0	-	PASS	PASS	PASS	FAIL	Yes	FAIL	Ounk:H20.	-	-	-	-	-	-	-	-	-	-	-	-	-	-	-	-	-	-	-	-
MOD1-EC1915	SRR5185398	ESC_FA7732AA	FDA Center for Food Safety and Applied Nutrition	Escherichia coli	2715			15261	Escherichia coli	cladeI	cryptic	fimH1071	5305332	133	140929	76	f__Enterobacteriaceae (UID5124)	99.95	0.11	0	-	PASS	PASS	PASS	FAIL	Yes	FAIL	O2:H25	-	-	-	-	-	-	-	-	-	-	-	-	-	-	-	-	-	-	-	-
MOD1-EC6021	SRR3988020	ESC_EA2555AA	FDA Center for Food Safety and Applied Nutrition	Escherichia coli	3057			15322	Escherichia coli	cladeI	E	fimH445	5446787	122	186153	77	f__Enterobacteriaceae (UID5124)	99.97	0.04	0	-	PASS	PASS	PASS	FAIL	Yes	FAIL	O126:H27	-	-	-	-	-	-	-	-	-	-	-	-	-	-	-	-	-	-	-	-
194181	SRR3578605	ESC_DA2622AA	Public Health England	Escherichia coli	2967			38700	Escherichia/Shigella sp.	A	A	Unknown	5036609	193	69986	62	f__Enterobacteriaceae (UID5162)	99.93	0.6	0	-	PASS	PASS	PASS	FAIL	Yes	FAIL	O148:H30	-	-	-	-	-	-	-	-	-	-	-	-	-	-	-	-	-	-	-	-
MOD1-EC5539	SRR3987956	ESC_EA2618AA	FDA Center for Food Safety and Applied Nutrition	Escherichia coli	1147		B1	42659	Escherichia/Shigella sp.	B1	B1	fimH25	4653473	53	236361	80	f__Enterobacteriaceae (UID5162)	99.9	0.1	0	-	PASS	PASS	PASS	FAIL	Yes	FAIL	Ox38:H47	-	-	-	-	-	-	-	-	-	-	-	-	-	-	-	-	-	-	-	-
MOD1-EC6097	SRR3988104	ESC_EA2501AA	FDA Center for Food Safety and Applied Nutrition	Escherichia coli	5443			42721	Escherichia/Shigella sp.	cladeV	U/cryptic	fimH160	5066258	248	60701	46	f__Enterobacteriaceae (UID5124)	100	0.31	0	-	PASS	PASS	PASS	FAIL	Yes	FAIL	O10:H56	-	-	-	-	-	-	-	-	-	-	-	-	-	-	-	-	-	-	-	-
MOD1-EC6150	SRR3989724	ESC_EA2847AA	FDA Center for Food Safety and Applied Nutrition	Escherichia coli	6505			32382	Escherichia/Shigella sp.	cladeV	U/cryptic	fimH160	4726308	103	111728	106	f__Enterobacteriaceae (UID5124)	100	0.14	0	-	PASS	PASS	PASS	FAIL	Yes	FAIL	O2:H56	-	-	-	-	-	-	-	-	-	-	-	-	-	-	-	-	-	-	-	-
MOD1-EC1934	SRR4340513	ESC_EA8393AA	FDA Center for Food Safety and Applied Nutrition	Escherichia coli	302			46541	Escherichia/Shigella sp.	E or cladeI	cryptic	fimH305	5224652	248	90817	133	f__Enterobacteriaceae (UID5124)	97.88	0.04	0	-	PASS	PASS	PASS	FAIL	Yes	FAIL	O45:H9	-	-	-	-	-	-	-	-	-	-	-	-	-	-	-	-	-	-	-	-
CDPHFDLB-F1602032-040A	SRR3217363	ESC_DA4421AA	FDA Center for Food Safety and Applied Nutrition	Escherichia coli	11	ST11 Cplx	ABD	2124	Escherichia coli	E	E	fimH36	933936	6	185531	70	k__Bacteria (UID203)	17.24	0	0	Escherichia coli O55:H7 str. 06-3555	FAIL	PASS	FAIL	PASS	No	FAIL	O157:H7	-	-	-:H7	O157:H7	-:H7	-:H7	-:-	FAIL (-:- TYPING)	-	-	-	-	-	-	-	-	-	-	-	-
150964	SRR4181526	ESC_EA4864AA	Public Health England	Escherichia coli	33		AxB1	30338	Escherichia/Shigella sp.	B1	B1	fimH446	5515288	380	49751	69	f__Enterobacteriaceae (UID5162)	99.91	0.6	14.29	Escherichia coli	PASS	PASS	PASS	PASS	No	PASS	O91	O91	-	-:H14	O91:H14	uncertain:H14	O91:H14	-:H14	WARNING (-:H TYPING)	NP	PM	NP	PM	NP	NR	NR	NR	NR	NR	0	0
PNUSAE001446	SRR3146366	ESC_CA5847AA	Centers for Disease Control and Prevention Enteric Diseases Laboratory Branch	Escherichia coli	21	ST29 Cplx	B1	30786	Escherichia/Shigella sp.	B1	B1	fimH440	5723685	331	76726	50	f__Enterobacteriaceae (UID5124)	99.91	0.49	0	Escherichia coli	PASS	PASS	PASS	PASS	No	PASS	E. Coli O118:H16	O118	H16	O118/O151:H16	O118:H16	O118/O151:H16	-:H16	-:H16	WARNING (-:H TYPING)	AM	PM	AM	NP	NP	PM	PM	PM	PM	PM	0	0
146053	SRR3581444	ESC_DA2265AA	Public Health England	Escherichia coli	69	ST69 Cplx	D	2135	Escherichia coli	D	D	fimH27	4935615	126	101928	69	f__Enterobacteriaceae (UID5124)	99.97	0.24	40	Escherichia coli	PASS	PASS	PASS	PASS	No	PASS	O77	O77	-	O17/O77:H18	-:H18	O106/O17/O44/O77:H18	-:H18	-:H18	WARNING (-:H TYPING)	AM	NP	AM	NP	NP	NR	NR	NR	NR	NR	0	0
MOD1-EC3870	SRR3989810	ESC_EA2761AA	FDA Center for Food Safety and Applied Nutrition	Escherichia coli	2952		ABD	29993	Escherichia/Shigella sp.	B1	B1	fimH158	4547601	129	90263	275	f__Enterobacteriaceae (UID5162)	99.32	0.14	0	Escherichia coli O121:H19 str. 2010C-4989	PASS	PASS	PASS	PASS	No	PASS	O64	O64	-	-:H19	-:H19	O64:H19	O64:H19	-:H19	WARNING (-:H TYPING)	NP	NP	PM	PM	NP	NR	NR	NR	NR	NR	0	0
246165	SRR3574260	ESC_DA2177AA	Public Health England	Escherichia coli	517	ST469 Cplx		1544	Escherichia coli	B1	B1	fimH32	5215725	227	78754	49	f__Enterobacteriaceae (UID5162)	99.93	0.55	0	Escherichia coli	PASS	PASS	PASS	PASS	No	PASS	O123:H19	O123	H19	O186,O123:H19	O123:H19	uncertain:H19	-:H19	-:H19	WARNING (-:H TYPING)	AM	PM	NP	NP	NP	PM	PM	PM	PM	PM	0	0
FSIS1703764	SRR5958621	ESC_HA0214AA	United States Department of Agriculture, Food Safety and Inspection Service	Escherichia coli	2329			59967	Escherichia/Shigella sp.	B1	B1	fimH289	5056982	172	131911	87	f__Enterobacteriaceae (UID5162)	99.93	0.1	0	Escherichia coli	PASS	PASS	PASS	PASS	No	PASS	O117	O117	-	O117:H19	-:H19	uncertain:H19	-:H19	-:H19	WARNING (-:H TYPING)	PM	NP	NP	NP	NP	NR	NR	NR	NR	NR	0	0
FSIS1503264	SRR2132077	ESC_AA7761AA	USDA-FSIS	Escherichia coli	17	ST20 Cplx	B1	2169	Escherichia coli	B1	B1	fimH25	5402948	296	65840	98	f__Enterobacteriaceae (UID5162)	99.93	0.28	0	Escherichia coli	PASS	PASS	PASS	PASS	No	PASS	O103	O103	-	-:H2	-:H2	-:H2	-:H2	-:H2	WARNING (-:H TYPING)	NP	NP	NP	NP	NP	NR	NR	NR	NR	NR	0	0
OLC995	SRR6061316	ESC_HA2834AA	Canadian Food Inspection Agency	Escherichia coli	677		B1	15267	Escherichia coli	B1	B1	fimH38	5158551	125	120004	107	f__Enterobacteriaceae (UID5162)	99.93	0.14	0	Escherichia coli STEC_O31	PASS	PASS	PASS	PASS	No	PASS	O174:H21	O174	H21	-:H21	O174:H21	-:H21	O174:H21	-:H21	WARNING (-:H TYPING)	NP	PM	NP	PM	NP	PM	PM	PM	PM	PM	0	0
MOD1-EC1657	SRR4340491	ESC_EA8418AA	FDA Center for Food Safety and Applied Nutrition	Escherichia coli	677		B1	15649	Escherichia coli	B1	B1	fimH38	5007312	163	102059	87	f__Enterobacteriaceae (UID5162)	99.93	0.1	0	Escherichia coli	PASS	PASS	PASS	PASS	No	PASS	O174:H21	O174	H21	-:H21	O174:H21	uncertain:H21	-:H21	-:H21	WARNING (-:H TYPING)	NP	PM	NP	NP	NP	PM	PM	PM	PM	PM	0	0
Chicken	SRR7469862	ESC_JA5712AA	University of Technology, Sydney	Escherichia coli	155	ST155 Cplx	B1	85284	Escherichia/Shigella sp.	B1	B1	fimH121	4954587	123	140246	53	f__Enterobacteriaceae (UID5162)	99.93	0.18	0	Escherichia coli 2-427-07_S1_C2	PASS	PASS	PASS	PASS	No	PASS	Ont:H21	-	H21	-:H21	O2v:H21	-:H21	-:H21	-:H21	WARNING (-:H TYPING)	NR	NR	NR	NR	NR	PM	PM	PM	PM	PM	0	0
MOD1-EC5693	SRR3987965	ESC_EA2610AA	FDA Center for Food Safety and Applied Nutrition	Escherichia coli	156	ST156 Cplx	AxB1	42660	Escherichia/Shigella sp.	B1	B1	fimH38	5325800	252	74111	82	f__Enterobacteriaceae (UID5162)	99.93	0.21	0	Escherichia coli	PASS	PASS	PASS	PASS	No	PASS	O118	O118	-	-:H27	-:H27	uncertain:H27	-:H27	-:H27	WARNING (-:H TYPING)	NP	NP	NP	NP	NP	NR	NR	NR	NR	NR	0	0
MOD1-EC6961	SRR3977076	ESC_EA2053AA	FDA Center for Food Safety and Applied Nutrition	Escherichia coli	6587	ST101 Cplx		15022	Escherichia coli	B1	B1	fimH35	5016170	188	88984	75	f__Enterobacteriaceae (UID5162)	99.87	0.1	0	Escherichia coli	PASS	PASS	PASS	PASS	No	PASS	O86	O86	-	-:H27	-:H27	-:H27	-:H27	-:H27	WARNING (-:H TYPING)	NP	NP	NP	NP	NP	NR	NR	NR	NR	NR	0	0
AA054	ERR1010243	ESC_CA3816AA	STATENS SERUM INSTITUT	Escherichia coli	515		ABD	30535	Escherichia/Shigella sp.	B1	B1	Unknown	4766459	50	247570	60	f__Enterobacteriaceae (UID5162)	99.93	0.1	0	Escherichia coli	PASS	PASS	PASS	PASS	No	PASS	O2:H29	O2	H29	-:H29	O2v:H29	-:H29	-:H29	-:H29	WARNING (-:H TYPING)	NP	PM	NP	NP	NP	PM	PM	PM	PM	PM	0	0
MOD1-EC6917	SRR3971190	ESC_EA2222AA	FDA Center for Food Safety and Applied Nutrition	Escherichia coli	515		ABD	41056	Escherichia/Shigella sp.	B1	B1	Unknown	4638925	101	139122	84	f__Enterobacteriaceae (UID5124)	99.37	0.04	0	Escherichia coli	PASS	PASS	PASS	PASS	No	PASS	O2:H9	O2	H9	-:H38	O2v:-	-:H38	-:H38	-:H38	WARNING (-:H TYPING)	NP	PM	NP	NP	NP	IP	NP	IP	IP	IP	0	4
2011C-3493	SRR647492	ESC_CA1619AA	US Army Edgewood Chemical Biological Center	Escherichia coli	678		B1	2271	Escherichia coli	B1	B1	Unknown	17876274	3997	1590	1267	k__Bacteria (UID203)	92.79	67.84	61.32	Escherichia coli O104:H4 str. 2011C-3493	FAIL	FAIL	FAIL	PASS	No	FAIL	O104:H4	-	-	-:H4	O104:H4	O104:H4	-:-	-:H4	WARNING (-:H TYPING)	-	-	-	-	-	-	-	-	-	-	-	-
2009EL-2050	SRR647664	ESC_CA1618AA	US Army Edgewood Chemical Biological Center	Escherichia coli	678		B1	2271	Escherichia coli	B1	B1	Unknown	17142765	4042	1610	1104	k__Bacteria (UID203)	90.91	51.41	65.05	Escherichia coli O104:H4 str. 2009EL-2050	FAIL	FAIL	FAIL	PASS	No	FAIL	O104:H4	-	-	-:H4	O104:H4	-:-	O104:H17	-:H4	WARNING (-:H TYPING)	-	-	-	-	-	-	-	-	-	-	-	-
MOD1-EC6843	SRR3972140	ESC_EA2200AA	FDA Center for Food Safety and Applied Nutrition	Escherichia coli	1159		B2	15706	Escherichia coli	B2	B2	fimH450	4929772	86	153896	106	f__Enterobacteriaceae (UID5124)	99.97	0.04	0	Escherichia coli	PASS	PASS	PASS	PASS	No	PASS	O2	O2	-	O50/O2,O2:H6	O2:H6	O2/O50:H6	O2:H6	-:H6	WARNING (-:H TYPING)	AM	PM	AM	PM	NP	NR	NR	NR	NR	NR	0	0
13-0138	SRR7686286	ESC_LA2595AA	National Microbiology Laboratory	Escherichia coli	11	ST11 Cplx	ABD	2124	Escherichia coli	E	E	fimH36	5353867	320	51922	58	f__Enterobacteriaceae (UID5124)	99.97	0.04	0	Escherichia coli O157:H7 str. Sakai	PASS	PASS	PASS	PASS	No	PASS	O157	O157	-	-:H7	O157:H7	-:H7	O157:H7	-:H7	WARNING (-:H TYPING)	NP	PM	NP	PM	NP	NR	NR	NR	NR	NR	0	0
CDPHFDLB-F11M01161-R5-2	SRR5397986	ESC_GA1433AA	FDA Center for Food Safety and Applied Nutrition	Escherichia coli	11	ST11 Cplx	ABD	2124	Escherichia coli	E	E	fimH36	5363919	220	104638	71	f__Enterobacteriaceae (UID5124)	99.97	0.33	0	Escherichia coli O157:H7 str. K7140	PASS	PASS	PASS	PASS	No	PASS	O157:H7	O157	H7	-:H7	O157:H7	-:H7	O157:H7	-:H7	WARNING (-:H TYPING)	NP	PM	NP	PM	NP	PM	PM	PM	PM	PM	0	0
MOD1-EC6651	SRR3987588	ESC_EA2328AA	FDA Center for Food Safety and Applied Nutrition	Escherichia coli	95	ST95 Cplx	B2	14783	Escherichia coli	B2	B2	fimH41	5237525	143	153509	60	f__Enterobacteriaceae (UID5124)	99.97	0.42	0	Escherichia coli	PASS	PASS	PASS	PASS	No	PASS	O2	O2	-	O50/O2,O50,O2:H7	O2:-	O2/O50:H7	-:H7	-:H7	WARNING (-:H TYPING)	AM	PM	AM	NP	NP	NR	NR	NR	NR	NR	0	0
149420	SRR4181527	ESC_EA4863AA	Public Health England	Escherichia coli	11	ST11 Cplx	ABD	2124	Escherichia coli	E	E	fimH82	5390326	539	32347	36	f__Enterobacteriaceae (UID5124)	99.97	0.33	0	Escherichia coli	PASS	PASS	PASS	PASS	No	PASS	O157	O157	-	-:H7	O157:H7	uncertain:H7	-:H7	-:H7	WARNING (-:H TYPING)	NP	PM	NP	NP	NP	NR	NR	NR	NR	NR	0	0
246163	SRR3574253	ESC_DA2184AA	Public Health England	Escherichia coli	504		B2	14879	Escherichia coli	B2	U	fimH21	5056439	278	41607	52	f__Enterobacteriaceae (UID5124)	99.67	0.08	0	Escherichia coli	PASS	PASS	PASS	PASS	No	PASS	O117:H7	O117	H7	-:H7	O117:H7	O117:H7	-:H7	-:H7	WARNING (-:H TYPING)	NP	PM	PM	NP	NP	PM	PM	PM	PM	PM	0	0
ARIM-EXH279-06	SRR2016393	ESC_BA0274AA	FOOD AND DRUG ADMINISTRATION, CENTER FOR FOOD SAFETY AND APPLIED NUTRITION	Escherichia coli	11	ST11 Cplx	ABD	2130	Escherichia coli	E	E	fimH82	5358966	476	36756	56	f__Enterobacteriaceae (UID5124)	99.97	0.33	0	Escherichia coli PA39	PASS	PASS	PASS	PASS	No	PASS	O157:H7	O157	H7	-:H7	O157:H7	-:H7	-:H7	-:H7	WARNING (-:H TYPING)	NP	PM	NP	NP	NP	PM	PM	PM	PM	PM	0	0
CDPHFDLB-F1602032-036A	SRR3217357	ESC_DA4426AA	FDA Center for Food Safety and Applied Nutrition	Escherichia coli	11	ST11 Cplx	ABD	2124	Escherichia coli	E	E	fimH36	5387574	267	89229	101	f__Enterobacteriaceae (UID5124)	99.97	0.33	0	Escherichia coli O157:H7 str. Sakai	PASS	PASS	PASS	PASS	No	PASS	O157:H7	O157	H7	-:H7	O157:H7	-:H7	-:H7	-:H7	WARNING (-:H TYPING)	NP	PM	NP	NP	NP	PM	PM	PM	PM	PM	0	0
CFSAN035356	SRR3606760	ESC_DA2870AA	FDA Center for Food Safety and Applied Nutrition	Escherichia coli	11	ST11 Cplx	ABD	2131	Escherichia coli	E	E	fimH82	5424930	404	40433	33	f__Enterobacteriaceae (UID5124)	99.97	0.04	0	Escherichia coli	PASS	PASS	PASS	PASS	No	PASS	O157:H7	O157	H7	-:H7	O157:H7	-:H7	-:H7	-:H7	WARNING (-:H TYPING)	NP	PM	NP	NP	NP	PM	PM	PM	PM	PM	0	0
CFSAN035366	SRR3606784	ESC_DA2858AA	FDA Center for Food Safety and Applied Nutrition	Escherichia coli	11	ST11 Cplx	ABD	2131	Escherichia coli	E	E	fimH82	5428984	353	66193	53	f__Enterobacteriaceae (UID5124)	99.97	0.04	0	Escherichia coli B95	PASS	PASS	PASS	PASS	No	PASS	O157:H7	O157	H7	-:H7	O157:H7	-:H7	-:H7	-:H7	WARNING (-:H TYPING)	NP	PM	NP	NP	NP	PM	PM	PM	PM	PM	0	0
G7560	SRR4301526	ESC_EA8679AA	United State Department of Agriculture	Escherichia coli	11	ST11 Cplx	ABD	2130	Escherichia coli	E	E	fimH82	5426558	296	72651	53	f__Enterobacteriaceae (UID5124)	99.87	0.33	0	Escherichia coli EC4437	PASS	PASS	PASS	PASS	No	PASS	O157:H7	O157	H7	-:H7	O157:H7	-:H7	-:H7	-:H7	WARNING (-:H TYPING)	NP	PM	NP	NP	NP	PM	PM	PM	PM	PM	0	0
CDPHFDLB-F11M01094-89FB-1	SRR5047376	ESC_FA4373AA	FDA Center for Food Safety and Applied Nutrition	Escherichia coli	11	ST11 Cplx	ABD	2124	Escherichia coli	E	E	fimH36	5446318	292	74849	37	f__Enterobacteriaceae (UID5124)	99.97	0.33	0	Escherichia coli O157:H7 str. F7377	PASS	PASS	PASS	PASS	No	PASS	O157:H7	O157	H7	-:H7	O157:H7	-:H7	-:H7	-:H7	WARNING (-:H TYPING)	NP	PM	NP	NP	NP	PM	PM	PM	PM	PM	0	0
CDPHFDLB-F1611017-007B	SRR5139245	ESC_FA5931AA	FDA Center for Food Safety and Applied Nutrition	Escherichia coli	11	ST11 Cplx	ABD	2131	Escherichia coli	E	E	fimH82	5342408	289	78876	76	f__Enterobacteriaceae (UID5124)	99.97	0.04	0	Escherichia coli B95	PASS	PASS	PASS	PASS	No	PASS	O157:H7	O157	H7	-:H7	O157:H7	-:H7	-:H7	-:H7	WARNING (-:H TYPING)	NP	PM	NP	NP	NP	PM	PM	PM	PM	PM	0	0
CFSAN050962	SRR5650627	ESC_GA6710AA	FDA Center for Food Safety and Applied Nutrition	Escherichia coli	11	ST11 Cplx	ABD	59490	Escherichia/Shigella sp.	E	E	fimH82	5328972	482	32116	27	f__Enterobacteriaceae (UID5124)	99.97	0.04	0	Escherichia coli	PASS	PASS	PASS	PASS	No	PASS	O157:H7	O157	H7	-:H7	O157:H7	-:H7	-:H7	-:H7	WARNING (-:H TYPING)	NP	PM	NP	NP	NP	PM	PM	PM	PM	PM	0	0
ewgs1015	SRR1695593	ESC_BA3311AA	FOOD AND DRUG ADMINISTRATION, CENTER FOR FOOD SAFETY AND APPLIED NUTRITION	Escherichia coli	11	ST11 Cplx	ABD	2124	Escherichia coli	E	E	fimH36	5309095	307	68450	24	f__Enterobacteriaceae (UID5124)	99.97	0.04	0	Escherichia coli O157:H7	PASS	PASS	PASS	PASS	No	PASS	O157:H7	O157	H7	-:H7	O157:H7	uncertain:H7	-:H7	-:H7	WARNING (-:H TYPING)	NP	PM	NP	NP	NP	PM	PM	PM	PM	PM	0	0
5651	SRR3195778	ESC_DA4518AA	United State Department of Agriculture	Escherichia coli	11	ST11 Cplx	ABD	2124	Escherichia coli	E	E	fimH36	5346472	335	52587	58	f__Enterobacteriaceae (UID5124)	99.97	0.33	0	Escherichia coli	PASS	PASS	PASS	PASS	No	PASS	O157:H7	O157	H7	-:H7	O157:H7	uncertain:H7	-:H7	-:H7	WARNING (-:H TYPING)	NP	PM	NP	NP	NP	PM	PM	PM	PM	PM	0	0
5680	SRR3195782	ESC_DA4514AA	United State Department of Agriculture	Escherichia coli	11	ST11 Cplx	ABD	2124	Escherichia coli	E	E	fimH36	5379610	248	88923	74	f__Enterobacteriaceae (UID5124)	99.97	0.33	0	Escherichia coli	PASS	PASS	PASS	PASS	No	PASS	O157:H7	O157	H7	-:H7	O157:H7	uncertain:H7	-:H7	-:H7	WARNING (-:H TYPING)	NP	PM	NP	NP	NP	PM	PM	PM	PM	PM	0	0
1190	SRR3195813	ESC_DA4483AA	United State Department of Agriculture	Escherichia coli	11	ST11 Cplx	ABD	2124	Escherichia coli	E	E	fimH36	5397572	296	78370	62	f__Enterobacteriaceae (UID5124)	99.97	0.33	0	Escherichia coli	PASS	PASS	PASS	PASS	No	PASS	O157:H7	O157	H7	-:H7	O157:H7	uncertain:H7	-:H7	-:H7	WARNING (-:H TYPING)	NP	PM	NP	NP	NP	PM	PM	PM	PM	PM	0	0
8103	SRR3195842	ESC_DA4455AA	United State Department of Agriculture	Escherichia coli	11	ST11 Cplx	ABD	2124	Escherichia coli	E	E	fimH36	5387294	304	71560	75	f__Enterobacteriaceae (UID5124)	99.97	0.33	0	Escherichia coli O157:H7 str. Sakai	PASS	PASS	PASS	PASS	No	PASS	O157:H7	O157	H7	-:H7	O157:H7	uncertain:H7	-:H7	-:H7	WARNING (-:H TYPING)	NP	PM	NP	NP	NP	PM	PM	PM	PM	PM	0	0
F6569	SRR4301496	ESC_EA8709AA	United State Department of Agriculture	Escherichia coli	11	ST11 Cplx	ABD	46960	Escherichia/Shigella sp.	E	E	fimH36	5342666	275	82765	56	f__Enterobacteriaceae (UID5124)	99.97	0.33	0	Escherichia coli O157:H7 str. 08-4169	PASS	PASS	PASS	PASS	No	PASS	O157:H7	O157	H7	-:H7	O157:H7	uncertain:H7	-:H7	-:H7	WARNING (-:H TYPING)	NP	PM	NP	NP	NP	PM	PM	PM	PM	PM	0	0
CDPHFDLB-F1611017-002B	SRR5139243	ESC_FA5926AA	FDA Center for Food Safety and Applied Nutrition	Escherichia coli	11	ST11 Cplx	ABD	2131	Escherichia coli	E	E	fimH82	5361562	254	95426	85	f__Enterobacteriaceae (UID5124)	99.97	0.04	0	Escherichia coli B95	PASS	PASS	PASS	PASS	No	PASS	O157:H7	O157	H7	-:H7	O157:H7	uncertain:H7	-:H7	-:H7	WARNING (-:H TYPING)	NP	PM	NP	NP	NP	PM	PM	PM	PM	PM	0	0
E1697290	SRR2034187	ESC_AA8765AA	Gastrointestinal Bacteria Reference Unit, Public Health England	Escherichia coli	11	ST11 Cplx	ABD	2105	Escherichia coli	E	E	fimH36	5393791	207	111016	104	f__Enterobacteriaceae (UID5124)	99.97	0.33	0	Escherichia coli	PASS	PASS	PASS	PASS	No	PASS	O157	O157	-	-:H7	-:H7	-:H7	-:H7	-:H7	WARNING (-:H TYPING)	NP	NP	NP	NP	NP	NR	NR	NR	NR	NR	0	0
PNUSAE007364	SRR5787739	ESC_GA7739AA	Centers for Disease Control and Prevention Enteric Diseases Laboratory Branch	Escherichia coli	11	ST11 Cplx	ABD	2130	Escherichia coli	E	E	fimH82	5406242	232	110549	44	f__Enterobacteriaceae (UID5124)	99.87	0.33	0	Escherichia coli PA9	PASS	PASS	PASS	PASS	No	PASS	O157	O157	-	-:H7	-:H7	-:H7	-:H7	-:H7	WARNING (-:H TYPING)	NP	NP	NP	NP	NP	NR	NR	NR	NR	NR	0	0
12-3082	SRR7658161	ESC_LA2650AA	National Microbiology Laboratory	Escherichia coli	11	ST11 Cplx	ABD	2124	Escherichia coli	E	E	fimH36	5320469	385	40638	44	f__Enterobacteriaceae (UID5124)	99.97	0.33	0	Escherichia coli 3.4870	PASS	PASS	PASS	PASS	No	PASS	O157	O157	-	-:H7	-:H7	-:H7	-:H7	-:H7	WARNING (-:H TYPING)	NP	NP	NP	NP	NP	NR	NR	NR	NR	NR	0	0
12-3080	SRR7658208	ESC_LA2696AA	National Microbiology Laboratory	Escherichia coli	11	ST11 Cplx	ABD	2124	Escherichia coli	E	E	fimH36	5289173	401	38263	45	f__Enterobacteriaceae (UID5124)	99.97	0.33	0	Escherichia coli PA33	PASS	PASS	PASS	PASS	No	PASS	O157	O157	-	-:H7	-:H7	-:H7	-:H7	-:H7	WARNING (-:H TYPING)	NP	NP	NP	NP	NP	NR	NR	NR	NR	NR	0	0
13-4681	SRR7750626	ESC_JA9885AA	National Microbiology Laboratory	Escherichia coli	11	ST11 Cplx	ABD	2124	Escherichia coli	E	E	fimH36	5424112	391	47302	47	f__Enterobacteriaceae (UID5124)	99.97	0.33	0	Escherichia coli PA33	PASS	PASS	PASS	PASS	No	PASS	O157	O157	-	-:H7	-:H7	-:H7	-:H7	-:H7	WARNING (-:H TYPING)	NP	NP	NP	NP	NP	NR	NR	NR	NR	NR	0	0
149334	SRR4181566	ESC_EA4844AA	Public Health England	Escherichia coli	11	ST11 Cplx	ABD	2116	Escherichia coli	E	E	fimH82	5317620	536	26221	30	f__Enterobacteriaceae (UID5124)	99.97	0.33	0	Escherichia coli C354_03B	PASS	PASS	PASS	PASS	No	PASS	O157	O157	-	-:H7	-:H7	uncertain:H7	-:H7	-:H7	WARNING (-:H TYPING)	NP	NP	NP	NP	NP	NR	NR	NR	NR	NR	0	0
ARIM-EXH625-08	SRR2016400	ESC_BA0272AA	FOOD AND DRUG ADMINISTRATION, CENTER FOR FOOD SAFETY AND APPLIED NUTRITION	Escherichia coli	11	ST11 Cplx	ABD	2124	Escherichia coli	E	E	fimH36	5287926	356	45152	52	f__Enterobacteriaceae (UID5124)	99.97	0.33	0	Escherichia coli	PASS	PASS	PASS	PASS	No	PASS	O157:H7	O157	H7	-:H7	-:H7	-:H7	-:H7	-:H7	WARNING (-:H TYPING)	NP	NP	NP	NP	NP	PM	PM	PM	PM	PM	0	0
CDPHFDLB-F1602032-047A	SRR3217366	ESC_DA4418AA	FDA Center for Food Safety and Applied Nutrition	Escherichia coli	11	ST11 Cplx	ABD	2124	Escherichia coli	E	E	fimH36	5339016	388	39434	71	f__Enterobacteriaceae (UID5124)	99.97	0.33	0	Escherichia coli O157:H7 str. Sakai	PASS	PASS	PASS	PASS	No	PASS	O157:H7	O157	H7	-:H7	-:H7	-:H7	-:H7	-:H7	WARNING (-:H TYPING)	NP	NP	NP	NP	NP	PM	PM	PM	PM	PM	0	0
CFSAN035341	SRR3606702	ESC_DA2882AA	FDA Center for Food Safety and Applied Nutrition	Escherichia coli	11	ST11 Cplx	ABD	2130	Escherichia coli	D	E	fimH82	5321678	457	33172	30	f__Enterobacteriaceae (UID5124)	99.87	0.33	0	Escherichia coli PA9	PASS	PASS	PASS	PASS	No	PASS	O157:H7	O157	H7	-:H7	-:H7	-:H7	-:H7	-:H7	WARNING (-:H TYPING)	NP	NP	NP	NP	NP	PM	PM	PM	PM	PM	0	0
CFSAN035354	SRR3606763	ESC_DA2867AA	FDA Center for Food Safety and Applied Nutrition	Escherichia coli	11	ST11 Cplx	ABD	2131	Escherichia coli	E	E	fimH82	5405757	416	39266	22	f__Enterobacteriaceae (UID5124)	99.97	0.04	0	Escherichia coli B95	PASS	PASS	PASS	PASS	No	PASS	O157:H7	O157	H7	-:H7	-:H7	-:H7	-:H7	-:H7	WARNING (-:H TYPING)	NP	NP	NP	NP	NP	PM	PM	PM	PM	PM	0	0
CFSAN035367	SRR3606770	ESC_DA2860AA	FDA Center for Food Safety and Applied Nutrition	Escherichia coli	11	ST11 Cplx	ABD	2131	Escherichia coli	E	E	fimH82	5402961	402	54791	53	f__Enterobacteriaceae (UID5124)	99.97	0.04	0	Escherichia coli	PASS	PASS	PASS	PASS	No	PASS	O157:H7	O157	H7	-:H7	-:H7	-:H7	-:H7	-:H7	WARNING (-:H TYPING)	NP	NP	NP	NP	NP	PM	PM	PM	PM	PM	0	0
CFSAN035345	SRR3606793	ESC_DA2849AA	FDA Center for Food Safety and Applied Nutrition	Escherichia coli	11	ST11 Cplx	ABD	2130	Escherichia coli	E	E	fimH82	5321262	432	32942	50	f__Enterobacteriaceae (UID5124)	99.87	0.33	0	Escherichia coli PA9	PASS	PASS	PASS	PASS	No	PASS	O157:H7	O157	H7	-:H7	-:H7	-:H7	-:H7	-:H7	WARNING (-:H TYPING)	NP	NP	NP	NP	NP	PM	PM	PM	PM	PM	0	0
CDPHFDLB-F11M01085-80B	SRR3948501	ESC_EA2009AA	FDA Center for Food Safety and Applied Nutrition	Escherichia coli	11	ST11 Cplx	ABD	2124	Escherichia coli	E	E	fimH36	5422914	366	49902	96	f__Enterobacteriaceae (UID5124)	99.97	0.33	0	Escherichia coli O157:H7 str. F7377	PASS	PASS	PASS	PASS	No	PASS	O157:H7	O157	H7	-:H7	-:H7	-:H7	-:H7	-:H7	WARNING (-:H TYPING)	NP	NP	NP	NP	NP	PM	PM	PM	PM	PM	0	0
PNUSAE004404	SRR4244966	ESC_EA5775AA	Centers for Disease Control and Prevention Enteric Diseases Laboratory Branch	Escherichia coli	11	ST11 Cplx	ABD	2130	Escherichia coli	E	E	fimH82	5350847	346	46448	34	f__Enterobacteriaceae (UID5124)	99.87	0.33	0	Escherichia coli PA9	PASS	PASS	PASS	PASS	No	PASS	O157:H7	O157	H7	-:H7	-:H7	-:H7	-:H7	-:H7	WARNING (-:H TYPING)	NP	NP	NP	NP	NP	PM	PM	PM	PM	PM	0	0
2005-11-01	SRR4301500	ESC_EA8705AA	United State Department of Agriculture	Escherichia coli	11	ST11 Cplx	ABD	2124	Escherichia coli	E	E	fimH36	5446532	426	36129	40	f__Enterobacteriaceae (UID5124)	99.97	0.04	0	Escherichia coli O157:H7 str. EDL933	PASS	PASS	PASS	PASS	No	PASS	O157:H7	O157	H7	-:H7	-:H7	-:H7	-:H7	-:H7	WARNING (-:H TYPING)	NP	NP	NP	NP	NP	PM	PM	PM	PM	PM	0	0
F6851	SRR4301502	ESC_EA8703AA	United State Department of Agriculture	Escherichia coli	11	ST11 Cplx	ABD	2124	Escherichia coli	E	E	fimH36	5334979	391	39568	46	f__Enterobacteriaceae (UID5124)	99.97	0.04	0	Escherichia coli	PASS	PASS	PASS	PASS	No	PASS	O157:H7	O157	H7	-:H7	-:H7	-:H7	-:H7	-:H7	WARNING (-:H TYPING)	NP	NP	NP	NP	NP	PM	PM	PM	PM	PM	0	0
CDPHFDLB-F1611017-012B	SRR5139238	ESC_FA5935AA	FDA Center for Food Safety and Applied Nutrition	Escherichia coli	11	ST11 Cplx	ABD	2131	Escherichia coli	E	E	fimH82	5255879	466	32548	45	f__Enterobacteriaceae (UID5124)	99.97	0.04	0	Escherichia coli	PASS	PASS	PASS	PASS	No	PASS	O157:H7	O157	H7	-:H7	-:H7	-:H7	-:H7	-:H7	WARNING (-:H TYPING)	NP	NP	NP	NP	NP	PM	PM	PM	PM	PM	0	0
CDPHFDLB-F1611017-009A	SRR5139247	ESC_FA5928AA	FDA Center for Food Safety and Applied Nutrition	Escherichia coli	11	ST11 Cplx	ABD	2131	Escherichia coli	E	E	fimH82	5287419	411	37893	48	f__Enterobacteriaceae (UID5124)	99.97	0.04	0	Escherichia coli	PASS	PASS	PASS	PASS	No	PASS	O157:H7	O157	H7	-:H7	-:H7	-:H7	-:H7	-:H7	WARNING (-:H TYPING)	NP	NP	NP	NP	NP	PM	PM	PM	PM	PM	0	0
CDPHFDLB-F1611017-008B	SRR5139249	ESC_FA5925AA	FDA Center for Food Safety and Applied Nutrition	Escherichia coli	11	ST11 Cplx	ABD	2131	Escherichia coli	E	E	fimH82	5329587	312	62380	65	f__Enterobacteriaceae (UID5124)	99.83	0.04	0	Escherichia coli	PASS	PASS	PASS	PASS	No	PASS	O157:H7	O157	H7	-:H7	-:H7	-:H7	-:H7	-:H7	WARNING (-:H TYPING)	NP	NP	NP	NP	NP	PM	PM	PM	PM	PM	0	0
PSU-0003	SRR5318917	ESC_FA9997AA	FDA Center for Food Safety and Applied Nutrition	Escherichia coli	11	ST11 Cplx	ABD	2130	Escherichia coli	E	E	fimH82	5380089	424	37983	53	f__Enterobacteriaceae (UID5124)	99.97	0.33	0	Escherichia coli H30	PASS	PASS	PASS	PASS	No	PASS	O157:H7	O157	H7	-:H7	-:H7	-:H7	-:H7	-:H7	WARNING (-:H TYPING)	NP	NP	NP	NP	NP	PM	PM	PM	PM	PM	0	0
CFSAN050948	SRR5470043	ESC_GA3003AA	FDA Center for Food Safety and Applied Nutrition	Escherichia coli	11	ST11 Cplx	ABD	2125	Escherichia coli	E	E	fimH82	5452108	339	65806	40	f__Enterobacteriaceae (UID5124)	99.97	0.33	0	Escherichia coli NE1487	PASS	PASS	PASS	PASS	No	PASS	O157:H7	O157	H7	-:H7	-:H7	-:H7	-:H7	-:H7	WARNING (-:H TYPING)	NP	NP	NP	NP	NP	PM	PM	PM	PM	PM	0	0
CFSAN050952	SRR5649908	ESC_GA6752AA	FDA Center for Food Safety and Applied Nutrition	Escherichia coli	11	ST11 Cplx	ABD	2125	Escherichia coli	D	D	fimH82	5311346	608	24679	28	f__Enterobacteriaceae (UID5124)	99.97	0.33	0	Escherichia coli NE1487	PASS	PASS	PASS	PASS	No	PASS	O157:H7	O157	H7	-:H7	-:H7	-:H7	-:H7	-:H7	WARNING (-:H TYPING)	NP	NP	NP	NP	NP	PM	PM	PM	PM	PM	0	0
CFSAN050955	SRR5649996	ESC_GA6739AA	FDA Center for Food Safety and Applied Nutrition	Escherichia coli	11	ST11 Cplx	ABD	2125	Escherichia coli	E	E	fimH82	5332671	552	28944	34	f__Enterobacteriaceae (UID5124)	99.67	0.33	0	Escherichia coli NE1487	PASS	PASS	PASS	PASS	No	PASS	O157:H7	O157	H7	-:H7	-:H7	-:H7	-:H7	-:H7	WARNING (-:H TYPING)	NP	NP	NP	NP	NP	PM	PM	PM	PM	PM	0	0
CFSAN050961	SRR5650589	ESC_GA6722AA	FDA Center for Food Safety and Applied Nutrition	Escherichia coli	11	ST11 Cplx	ABD	59490	Escherichia/Shigella sp.	E	E	fimH82	5314241	460	33607	35	f__Enterobacteriaceae (UID5124)	99.97	0.04	0	Escherichia coli B95	PASS	PASS	PASS	PASS	No	PASS	O157:H7	O157	H7	-:H7	-:H7	-:H7	-:H7	-:H7	WARNING (-:H TYPING)	NP	NP	NP	NP	NP	PM	PM	PM	PM	PM	0	0
2164	SRR3195854	ESC_DA4443AA	United State Department of Agriculture	Escherichia coli	11	ST11 Cplx	ABD	2124	Escherichia coli	E	E	fimH36	5330115	354	48924	58	f__Enterobacteriaceae (UID5124)	99.97	0.33	0	Escherichia coli	PASS	PASS	PASS	PASS	No	PASS	O157:H7	O157	H7	-:H7	-:H7	uncertain:H7	-:H7	-:H7	WARNING (-:H TYPING)	NP	NP	NP	NP	NP	PM	PM	PM	PM	PM	0	0
MOD1-EC6186	SRR3465482	ESC_DA1171AA	FDA Center for Food Safety and Applied Nutrition	Escherichia coli	80	ST568 Cplx	B2	14780	Escherichia coli	B2	B2	fimH1	5039196	180	66106	38	f__Enterobacteriaceae (UID5124)	99.97	0.18	0	Escherichia coli	PASS	PASS	PASS	PASS	No	PASS	O7:H7	O7	H7	-:H7	-:H7	-:H7	-:H7	-:H7	WARNING (-:H TYPING)	NP	NP	NP	NP	NP	PM	PM	PM	PM	PM	0	0
FSIS1503260	SRR2132076	ESC_AA7762AA	USDA-FSIS	Escherichia coli	16	ST29 Cplx	B1	2258	Escherichia coli	B1	B1	fimH86	5537589	310	91263	75	f__Enterobacteriaceae (UID5162)	99.93	0.46	20	Escherichia coli O111:H8 str. CFSAN001632	PASS	PASS	PASS	PASS	No	PASS	O111	O111	-	-:H8	O111:H8	-:H8	-:H8	-:H8	WARNING (-:H TYPING)	NP	PM	NP	NP	NP	NR	NR	NR	NR	NR	0	0
CDPHFDLB-F15M03602-A3	SRR4095246	ESC_EA4555AA	FDA Center for Food Safety and Applied Nutrition	Escherichia coli	1792	ST29 Cplx	B1	2258	Escherichia coli	B1	B1	fimH86	5159737	425	40472	42	f__Enterobacteriaceae (UID5162)	99.93	0.08	0	Escherichia coli O111:NM str. 2011C-3170	PASS	PASS	PASS	PASS	No	PASS	O111	O111	-	-:H8	-:H8	-:H8	-:H8	-:H8	WARNING (-:H TYPING)	NP	NP	NP	NP	NP	NR	NR	NR	NR	NR	0	0
MOD1-EC1713	SRR6728023	ESC_IA3946AA	FDA Center for Food Safety and Applied Nutrition	Escherichia coli	517	ST469 Cplx		1544	Escherichia coli	B1	B1	fimH32	4895344	321	38633	53	f__Enterobacteriaceae (UID5162)	99.93	0.23	0	Escherichia coli	PASS	PASS	PASS	PASS	No	PASS	O116:H9	O116	H9	-:H9	-:H9	-:H9	O116:H9	-:H9	WARNING (-:H TYPING)	NP	NP	NP	PM	NP	PM	PM	PM	PM	PM	0	0
195744	SRR3581334	ESC_DA2350AA	Public Health England	Escherichia coli	38	ST38 Cplx	D	1653	Escherichia coli	D	D	fimH65	5322765	187	125028	75	f__Enterobacteriaceae (UID5124)	99.97	0.23	0	Escherichia coli	PASS	PASS	PASS	PASS	No	PASS	O1:H15	O1	H15	O1:H15	O1:H15	O1:H15	O1:H15	O1:H15	PASS (REPORTABLE)	PM	PM	PM	PM	PM	PM	PM	PM	PM	PM	0	0
AA065	ERR1010254	ESC_CA3805AA	STATENS SERUM INSTITUT	Escherichia coli	38	ST38 Cplx	D	-1855	Escherichia coli	D	D	fimH65	5214973	179	129641	26	f__Enterobacteriaceae (UID5124)	99.07	0.86	15.38	Escherichia coli	PASS	PASS	PASS	PASS	Yes	FAIL	O1:H15	O1	H15	O1:H15	O1:-	O1:H15	O1:H15	O1:H15	PASS (REPORTABLE)	PM	PM	PM	PM	PM	PM	NP	PM	PM	PM	0	0
MOD1-EC5327	SRR5336306	ESC_GA0306AA	FDA Center for Food Safety and Applied Nutrition	Escherichia coli	10	ST10 Cplx	A	2011	Escherichia coli	A	A	fimH41	4964849	133	101053	285	f__Enterobacteriaceae (UID5124)	99.97	0.24	0	Escherichia coli	PASS	PASS	PASS	PASS	No	PASS	O1	O1	-	O1:	O1:H27	O1:H27	O1:H27	O1:H27	WARNING (H NON-REPORT)	PM	PM	PM	PM	PM	NR	NR	NR	NR	NR	0	0
FSIS1703760	SRR5958630	ESC_HA0208AA	United States Department of Agriculture, Food Safety and Inspection Service	Escherichia coli	6630			43088	Escherichia/Shigella sp.	F	F	fimH317	5300921	85	279734	111	f__Enterobacteriaceae (UID5162)	99.93	0.22	0	Escherichia coli 907672	PASS	PASS	PASS	PASS	No	PASS	O1	O1	-	O1:H33	O1:H33	O1:H33	O1:H33	O1:H33	PASS (REPORTABLE)	PM	PM	PM	PM	PM	NR	NR	NR	NR	NR	0	0
MOD1-EC6139	SRR3989714	ESC_EA2857AA	FDA Center for Food Safety and Applied Nutrition	Escherichia coli	648	ST648 Cplx		1780	Escherichia coli	F	F	fimH27	5319943	154	135399	110	f__Enterobacteriaceae (UID5124)	99.97	0.65	0	Escherichia coli	PASS	PASS	PASS	PASS	No	PASS	O1:H48	O1	H48	O1:H6	O1:H6	O1:H6	O1:H6	O1:H6	PASS (REPORTABLE)	PM	PM	PM	PM	PM	IP	IP	IP	IP	IP	0	5
177457	SRR3578925	ESC_DA2502AA	Public Health England	Escherichia coli	648	ST648 Cplx		1780	Escherichia coli	F	F	fimH27	5291030	153	118324	70	f__Enterobacteriaceae (UID5124)	99.97	0.62	0	Escherichia coli	PASS	PASS	PASS	PASS	No	PASS	O6:H1	O6	H1	O1:H6	O1:H6	O1:H6	O1:H6	O1:H6	PASS (REPORTABLE)	IP	IP	IP	IP	IP	IP	IP	IP	IP	IP	5	5
Chicken	SRR7469893	ESC_JA5743AA	University of Technology, Sydney	Escherichia coli	68		D	85278	Escherichia/Shigella sp.	D	D	fimH49	5452220	186	133016	65	f__Enterobacteriaceae (UID5162)	99.93	0.56	0	Escherichia coli KD2	PASS	PASS	PASS	PASS	No	PASS	O1:H6	O1	H6	O1:H6	O1:H6	O1:H6	O1:H6	O1:H6	PASS (REPORTABLE)	PM	PM	PM	PM	PM	PM	PM	PM	PM	PM	0	0
ECOR46	SRR3951511	ESC_EA1967AA	FDA Center for Food Safety and Applied Nutrition	Escherichia coli	68		D	14810	Escherichia coli	D	D	fimH49	6068724	516	109846	392	f__Enterobacteriaceae (UID5162)	99.93	1.18	53.33	Escherichia coli KD2	PASS	PASS	PASS	PASS	No	PASS	O1:H6	O1	H6	O1:H6,H18	O1:H18	O1:H6	O1:H6	O1:H6	PASS (REPORTABLE)	PM	PM	PM	PM	PM	AM	IP	PM	PM	PM	0	1
MOD1-EC6140	SRR3989715	ESC_EA2856AA	FDA Center for Food Safety and Applied Nutrition	Escherichia coli	648	ST648 Cplx		1780	Escherichia coli	F	F	fimH27	5318614	150	135399	131	f__Enterobacteriaceae (UID5124)	99.97	0.65	0	Escherichia coli	PASS	PASS	PASS	PASS	No	PASS	O1:H1	O1	H1	O1:H6	O1:H6	O1:H6	O1:H6	O1:H6	PASS (REPORTABLE)	PM	PM	PM	PM	PM	IP	IP	IP	IP	IP	0	5
MOD1-EC677	SRR4261195	ESC_EA5926AA	FDA Center for Food Safety and Applied Nutrition	Escherichia coli	95	ST95 Cplx	B2	2185	Escherichia coli	B2	B2	fimH41	5027074	73	187686	137	f__Enterobacteriaceae (UID5124)	99.97	0.39	0	Escherichia coli	PASS	PASS	PASS	PASS	No	PASS	K1:H7	-	H7	O1:H7	O1:-	O1:H7	O1:H7	O1:H7	PASS (REPORTABLE)	NR	NR	NR	NR	NR	PM	NP	PM	PM	PM	0	0
ECOR35	SRR3951498	ESC_EA1978AA	FDA Center for Food Safety and Applied Nutrition	Escherichia coli	59	ST59 Cplx	ABD	14776	Escherichia coli	F	F	fimH41	5114309	192	79435	103	f__Enterobacteriaceae (UID5124)	99.64	0.65	0	Escherichia coli KTE74	PASS	PASS	PASS	PASS	No	PASS	O1:K1:NM	O1	-	O1:H7	O1:H7	O1:H7	O1:H7	O1:H7	PASS (REPORTABLE)	PM	PM	PM	PM	PM	NR	NR	NR	NR	NR	0	0
MOD1-EC6207	SRR3465507	ESC_DA1151AA	FDA Center for Food Safety and Applied Nutrition	Escherichia coli	421	ST95 Cplx		36936	Escherichia/Shigella sp.	B2	B2	fimH54	5055008	147	116378	46	f__Enterobacteriaceae (UID5124)	99.97	0.39	0	Escherichia coli DSM 30083 = JCM 1649 = ATCC 11775	PASS	PASS	PASS	PASS	No	PASS	O1	O1	-	O1:H7	O1:-	O1:H7	O1:H7	O1:H7	PASS (REPORTABLE)	PM	PM	PM	PM	PM	NR	NR	NR	NR	NR	0	0
155582	SRR3578808	ESC_DA2526AA	Public Health England	Escherichia coli	59	ST59 Cplx	ABD	1683	Escherichia coli	F	F	Unknown	5336127	243	63836	77	f__Enterobacteriaceae (UID5124)	99.97	0.04	0	Escherichia coli KTE24	PASS	PASS	PASS	PASS	No	PASS	O1	O1	-	O1:H7	O1:-	O1:H7	O1:H7	O1:H7	PASS (REPORTABLE)	PM	PM	PM	PM	PM	NR	NR	NR	NR	NR	0	0
155806	SRR3579379	ESC_DA2414AA	Public Health England	Escherichia coli	59	ST59 Cplx	ABD	38765	Escherichia/Shigella sp.	F	F	Unknown	5325648	254	68445	64	f__Enterobacteriaceae (UID5124)	99.97	0.04	0	Escherichia coli KTE24	PASS	PASS	PASS	PASS	No	PASS	O1	O1	-	O1:H7	O1:-	O1:H7	O1:H7	O1:H7	PASS (REPORTABLE)	PM	PM	PM	PM	PM	NR	NR	NR	NR	NR	0	0
152613	SRR3579393	ESC_DA2400AA	Public Health England	Escherichia coli	6199	ST59 Cplx		38767	Escherichia/Shigella sp.	F	F	fimH30	5370951	275	57394	45	f__Enterobacteriaceae (UID5124)	99.97	0.37	33.33	Escherichia coli KTE24	PASS	PASS	PASS	PASS	No	PASS	O1	O1	-	O1:H7	O1:-	O1:H7	O1:H7	O1:H7	PASS (REPORTABLE)	PM	PM	PM	PM	PM	NR	NR	NR	NR	NR	0	0
MOD1-EC5860	SRR3993864	ESC_EA3031AA	FDA Center for Food Safety and Applied Nutrition	Escherichia coli	95	ST95 Cplx	B2	2185	Escherichia coli	B2	B2	fimH41	5037208	69	203817	77	f__Enterobacteriaceae (UID5124)	99.97	0.39	0	Escherichia coli	PASS	PASS	PASS	PASS	No	PASS	O1	O1	-	O1:H7	O1:-	O1:H7	O1:H7	O1:H7	PASS (REPORTABLE)	PM	PM	PM	PM	PM	NR	NR	NR	NR	NR	0	0
	ERR2642354	ESC_KA4466AA	RIVM - National Institute for Public Health and the Environment	Escherichia coli	95	ST95 Cplx	B2	2187	Escherichia coli	B2	B2	fimH54	4860934	60	267639	71	f__Enterobacteriaceae (UID5124)	99.97	0.39	0	Escherichia coli DSM 30083 = JCM 1649 = ATCC 11775	PASS	PASS	PASS	PASS	No	PASS	O1:H7	O1	H7	O1:H7	O1:-	O1:H7	O1:H7	O1:H7	PASS (REPORTABLE)	PM	PM	PM	PM	PM	PM	NP	PM	PM	PM	0	0
ST_Warwick 95 / ST_Pasteur 1	ERR2750893	ESC_JA8872AA	Hopital Henri Mondor APHP	Escherichia coli	95	ST95 Cplx	B2	2178	Escherichia coli	B2	B2	fimH30	5134293	129	232622	142	f__Enterobacteriaceae (UID5124)	99.97	0.39	0	Escherichia coli HVH 5 (4-7148410)	PASS	PASS	PASS	PASS	No	PASS	O1:H7	O1	H7	O1:H7	O1:-	O1:H7	O1:H7	O1:H7	PASS (REPORTABLE)	PM	PM	PM	PM	PM	PM	NP	PM	PM	PM	0	0
ST_Warwick 59 / ST_Pasteur 34	ERR2750897	ESC_JA8868AA	Hopital Henri Mondor APHP	Escherichia coli	59	ST59 Cplx	ABD	94615	Escherichia coli	F	F	fimH41	5239949	262	55554	104	f__Enterobacteriaceae (UID5124)	99.34	0.17	0	Escherichia coli KTE74	PASS	PASS	PASS	PASS	No	PASS	O1:H7	O1	H7	O1:H7	O1:-	O1:H7	O1:H7	O1:H7	PASS (REPORTABLE)	PM	PM	PM	PM	PM	PM	NP	PM	PM	PM	0	0
170361	SRR3531449	ESC_DA1532AA	Public Health England	Escherichia coli	59	ST59 Cplx	ABD	1682	Escherichia coli	F	F	fimH41	5248718	291	46582	92	f__Enterobacteriaceae (UID5124)	99.86	0.12	0	Escherichia coli UMEA 3304-1	PASS	PASS	PASS	PASS	No	PASS	O1:H7	O1	H7	O1:H7	O1:-	O1:H7	O1:H7	O1:H7	PASS (REPORTABLE)	PM	PM	PM	PM	PM	PM	NP	PM	PM	PM	0	0
236201	SRR3574295	ESC_DA2142AA	Public Health England	Escherichia coli	95	ST95 Cplx	B2	2179	Escherichia coli	B2	B2	fimH30	5053824	116	175813	43	f__Enterobacteriaceae (UID5124)	99.97	0.39	0	Escherichia coli HVH 201 (4-4459431)	PASS	PASS	PASS	PASS	No	PASS	O1:H7	O1	H7	O1:H7	O1:-	O1:H7	O1:H7	O1:H7	PASS (REPORTABLE)	PM	PM	PM	PM	PM	PM	NP	PM	PM	PM	0	0
248620	SRR3574301	ESC_DA2136AA	Public Health England	Escherichia coli	59	ST59 Cplx	ABD	38609	Escherichia/Shigella sp.	F	F	fimH32	5191412	248	56499	59	f__Enterobacteriaceae (UID5124)	99.64	0.14	0	Escherichia coli KTE143	PASS	PASS	PASS	PASS	No	PASS	O1:H7	O1	H7	O1:H7	O1:-	O1:H7	O1:H7	O1:H7	PASS (REPORTABLE)	PM	PM	PM	PM	PM	PM	NP	PM	PM	PM	0	0
194197	SRR3578801	ESC_DA2533AA	Public Health England	Escherichia coli	59	ST59 Cplx	ABD	1683	Escherichia coli	F	F	Unknown	5502089	272	75034	65	f__Enterobacteriaceae (UID5124)	99.97	0.68	20	Escherichia coli KTE24	PASS	PASS	PASS	PASS	No	PASS	O1:H7	O1	H7	O1:H7	O1:-	O1:H7	O1:H7	O1:H7	PASS (REPORTABLE)	PM	PM	PM	PM	PM	PM	NP	PM	PM	PM	0	0
MOD1-EC6049	SRR3988044	ESC_EA2531AA	FDA Center for Food Safety and Applied Nutrition	Escherichia coli	95	ST95 Cplx	B2	42703	Escherichia/Shigella sp.	B2	B2	fimH41	5096484	94	191772	91	f__Enterobacteriaceae (UID5124)	99.93	0.39	0	Escherichia coli KTE59	PASS	PASS	PASS	PASS	No	PASS	O1:H7	O1	H7	O1:H7	O1:-	O1:H7	O1:H7	O1:H7	PASS (REPORTABLE)	PM	PM	PM	PM	PM	PM	NP	PM	PM	PM	0	0
Chicken	SRR7469829	ESC_JA5679AA	University of Technology, Sydney	Escherichia coli	95	ST95 Cplx	B2	42489	Escherichia/Shigella sp.	B2	B2	fimH27	5425560	156	178228	53	f__Enterobacteriaceae (UID5124)	99.97	0.43	0	Escherichia coli	PASS	PASS	PASS	PASS	No	PASS	O1:H7	O1	H7	O1:H7	O1:-	O1:H7	O1:H7	O1:H7	PASS (REPORTABLE)	PM	PM	PM	PM	PM	PM	NP	PM	PM	PM	0	0
Chicken	SRR7469840	ESC_JA5690AA	University of Technology, Sydney	Escherichia coli	95	ST95 Cplx	B2	2178	Escherichia coli	B2	B2	fimH30	5176856	153	144673	101	f__Enterobacteriaceae (UID5124)	99.97	0.39	0	Escherichia coli HVH 5 (4-7148410)	PASS	PASS	PASS	PASS	No	PASS	O1:H7	O1	H7	O1:H7	O1:-	O1:H7	O1:H7	O1:H7	PASS (REPORTABLE)	PM	PM	PM	PM	PM	PM	NP	PM	PM	PM	0	0
MOD1-EC678	SRR4261196	ESC_EA5925AA	FDA Center for Food Safety and Applied Nutrition	Escherichia coli	95	ST95 Cplx	B2	2185	Escherichia coli	B2	B2	fimH41	5096714	77	240292	125	f__Enterobacteriaceae (UID5124)	99.97	0.39	0	Escherichia coli	PASS	PASS	PASS	PASS	No	PASS	O1:K1:H7	O1	H7	O1:H7	O1:-	O1:H7	O1:H7	O1:H7	PASS (REPORTABLE)	PM	PM	PM	PM	PM	PM	NP	PM	PM	PM	0	0
MOD1-EC690	SRR4261933	ESC_EA5918AA	FDA Center for Food Safety and Applied Nutrition	Escherichia coli	95	ST95 Cplx	B2	2185	Escherichia coli	B2	B2	fimH41	5072056	61	282759	67	f__Enterobacteriaceae (UID5124)	99.97	0.39	0	Escherichia coli	PASS	PASS	PASS	PASS	No	PASS	O1:K1:H7	O1	H7	O1:H7	O1:-	O1:H7	O1:H7	O1:H7	PASS (REPORTABLE)	PM	PM	PM	PM	PM	PM	NP	PM	PM	PM	0	0
MOD1-EC696	SRR4262586	ESC_EA5912AA	FDA Center for Food Safety and Applied Nutrition	Escherichia coli	95	ST95 Cplx	B2	2185	Escherichia coli	B2	B2	fimH41	5331910	60	282453	85	f__Enterobacteriaceae (UID5124)	99.97	0.6	0	Escherichia coli KTE58	PASS	PASS	PASS	PASS	No	PASS	O1:K1:H7	O1	H7	O1:H7	O1:-	O1:H7	O1:H7	O1:H7	PASS (REPORTABLE)	PM	PM	PM	PM	PM	PM	NP	PM	PM	PM	0	0
MOD1-EC723	SRR4263651	ESC_EA5887AA	FDA Center for Food Safety and Applied Nutrition	Escherichia coli	95	ST95 Cplx	B2	2185	Escherichia coli	B2	B2	fimH41	5145173	86	189507	115	f__Enterobacteriaceae (UID5124)	99.97	0.39	0	Escherichia coli	PASS	PASS	PASS	PASS	No	PASS	O1:K1:H7	O1	H7	O1:H7	O1:-	O1:H7	O1:H7	O1:H7	PASS (REPORTABLE)	PM	PM	PM	PM	PM	PM	NP	PM	PM	PM	0	0
BCW_4054	SRR1106284	ESC_DA9982AA	UCD-100K	Escherichia coli	95	ST95 Cplx	B2	2187	Escherichia coli	B2	B2	fimH54	4800940	73	197987	49	f__Enterobacteriaceae (UID5124)	99.97	0.39	0	Escherichia coli DSM 30083 = JCM 1649 = ATCC 11775	PASS	PASS	PASS	PASS	No	PASS	O1, H7	O1	H7	O1:H7	O1:-	O1:H7	O1:H7	O1:H7	PASS (REPORTABLE)	PM	PM	PM	PM	PM	PM	NP	PM	PM	PM	0	0
217022	SRR3574257	ESC_DA2180AA	Public Health England	Escherichia coli	95	ST95 Cplx	B2	2185	Escherichia coli	B2	B2	fimH41	5152038	128	192301	54	f__Enterobacteriaceae (UID5124)	99.97	0.39	0	Escherichia coli	PASS	PASS	PASS	PASS	No	PASS	O1:K1:H1	O1	H1	O1:H7	O1:-	O1:H7	O1:H7	O1:H7	PASS (REPORTABLE)	PM	PM	PM	PM	PM	IP	NP	IP	IP	IP	0	4
MOD1-EC670	SRR4261107	ESC_EA5930AA	FDA Center for Food Safety and Applied Nutrition	Escherichia coli	95	ST95 Cplx	B2	2185	Escherichia coli	B2	B2	fimH250	5051788	67	253261	86	f__Enterobacteriaceae (UID5124)	99.97	0.39	0	Escherichia coli	PASS	PASS	PASS	PASS	Yes	FAIL	O1:K1:H7	O1	H7	O1:H7	O1:-	O1:H7	O1:H7	O1:H7	PASS (REPORTABLE)	PM	PM	PM	PM	PM	PM	NP	PM	PM	PM	0	0
MOD1-EC6957	SRR3977072	ESC_EA2057AA	FDA Center for Food Safety and Applied Nutrition	Escherichia coli	297		AxB1	15082	Escherichia coli	B1	B1	fimH38	4880258	145	111361	122	f__Enterobacteriaceae (UID5162)	99.93	0.14	0	Escherichia coli	PASS	PASS	PASS	PASS	No	PASS	O1	O1	-	O1:H8	O1:-	O1:H8	O1:H8	O1:H8	PASS (REPORTABLE)	PM	PM	PM	PM	PM	NR	NR	NR	NR	NR	0	0
MOD1-EC6888	SRR3973062	ESC_EA2165AA	FDA Center for Food Safety and Applied Nutrition	Escherichia coli	73	ST73 Cplx	B2	42851	Escherichia/Shigella sp.	B2	B2	fimH9	5019775	120	283705	104	f__Enterobacteriaceae (UID5124)	99.97	0.77	0	Escherichia coli KOEGE 44 (106a)	PASS	PASS	PASS	PASS	Yes	FAIL	O10	O10	-	O10:H1	O10:-	O10:H1	O10:H1	O10:H1	PASS (REPORTABLE)	PM	PM	PM	PM	PM	NR	NR	NR	NR	NR	0	0
MOD1-EC5994	SRR3987746	ESC_EA2681AA	FDA Center for Food Safety and Applied Nutrition	Escherichia coli	58	ST155 Cplx	AxB1	30340	Escherichia/Shigella sp.	B1	B1	fimH54	5008747	116	154636	54	f__Enterobacteriaceae (UID5124)	99.97	0.14	0	Escherichia coli	PASS	PASS	PASS	PASS	No	PASS	O10:H36	O10	H36	O10:H21	O10:H21	O10:H21	O10:H21	O10:H21	PASS (REPORTABLE)	PM	PM	PM	PM	PM	IP	IP	IP	IP	IP	0	5
MOD1-EC5660	SRR3987672	ESC_EA2754AA	FDA Center for Food Safety and Applied Nutrition	Escherichia coli	10	ST10 Cplx	A	42664	Escherichia/Shigella sp.	A	A	fimH24	4893639	147	111368	116	f__Enterobacteriaceae (UID5124)	99.97	0.17	33.33	Escherichia coli	PASS	PASS	PASS	PASS	No	PASS	O151	O151	-	O10:H30	O10:H30	O10:H30	O10:H30	O10:H30	PASS (REPORTABLE)	IP	IP	IP	IP	IP	NR	NR	NR	NR	NR	5	0
ECOR11	SRR3951473	ESC_EA2000AA	FDA Center for Food Safety and Applied Nutrition	Escherichia coli	10	ST10 Cplx	A	14797	Escherichia coli	A	A	fimH28	5195657	200	118946	326	f__Enterobacteriaceae (UID5124)	99.97	0.14	0	Escherichia coli O10:K5(L):H4 str. ATCC 23506	PASS	PASS	PASS	PASS	No	PASS	Nd:H4	-	H4	O10:H4	O10:H4	O10:H4	O10:H4	O10:H4	PASS (REPORTABLE)	NR	NR	NR	NR	NR	PM	PM	PM	PM	PM	0	0
FSIS1703525	SRR5956525	ESC_HA0246AA	United States Department of Agriculture, Food Safety and Inspection Service	Escherichia coli	164		AxB1	30043	Escherichia/Shigella sp.	B1	B1	fimH86	4943276	85	269098	179	f__Enterobacteriaceae (UID5162)	99.93	0.14	0	Escherichia coli	PASS	PASS	PASS	PASS	No	PASS	O10	O10	-	O10:H42	O10:H42	O10:H42	O10:H42	O10:H42	PASS (REPORTABLE)	PM	PM	PM	PM	PM	NR	NR	NR	NR	NR	0	0
MOD1-EC5840	SRR3987497	ESC_EA2398AA	FDA Center for Food Safety and Applied Nutrition	Escherichia coli	164		AxB1	30043	Escherichia/Shigella sp.	B1	B1	fimH86	4877484	86	187373	154	f__Enterobacteriaceae (UID5162)	99.93	0.14	0	Escherichia coli	PASS	PASS	PASS	PASS	No	PASS	O10:H42	O10	H42	O10:H42	O10:H42	O10:H42	O10:H42	O10:H42	PASS (REPORTABLE)	PM	PM	PM	PM	PM	PM	PM	PM	PM	PM	0	0
MOD1-EC6090	SRR5187804	ESC_FA7786AA	FDA Center for Food Safety and Applied Nutrition	Escherichia coli	164		AxB1	59176	Escherichia/Shigella sp.	B1	B1	fimH86	5099577	100	138509	408	f__Enterobacteriaceae (UID5162)	99.93	0.49	0	Escherichia coli	PASS	PASS	PASS	PASS	Yes	FAIL	O10:H42	O10	H42	O10:H42	O10:H42	O10:H42	O10:H42	O10:H42	PASS (REPORTABLE)	PM	PM	PM	PM	PM	PM	PM	PM	PM	PM	0	0
MOD1-EC6274	SRR3993882	ESC_EA3013AA	FDA Center for Food Safety and Applied Nutrition	Escherichia coli	6613			29375	Escherichia/Shigella sp.	A	A	fimH604	4920635	183	77487	471	f__Enterobacteriaceae (UID5124)	99.97	0.07	0	Escherichia coli	PASS	PASS	PASS	PASS	No	PASS	O119:H27	O119	H27	O100:H30	O100:H30	O100:H30	O100:H30	O100:H30	PASS (REPORTABLE)	IP	IP	IP	IP	IP	IP	IP	IP	IP	IP	5	5
F344	SRR5927215	ESC_LA7133AA	USDA	Escherichia coli	993	ST10 Cplx	A	72001	Escherichia coli	A	A	fimH604	5011483	156	90606	189	f__Enterobacteriaceae (UID5124)	99.97	0.04	0	Escherichia coli	PASS	PASS	PASS	PASS	No	PASS	O-:H30	-	H30	O100:H30	O100:H30	O100:H30	O100:H30	O100:H30	PASS (REPORTABLE)	NR	NR	NR	NR	NR	PM	PM	PM	PM	PM	0	0
C092	SRR5927225	ESC_LA7144AA	USDA	Escherichia coli	993	ST10 Cplx	A	42468	Escherichia/Shigella sp.	A	A	fimH984	5090012	118	102000	161	f__Enterobacteriaceae (UID5124)	99.97	0.82	50	Escherichia coli	PASS	PASS	PASS	PASS	No	PASS	O-:H30	-	H30	O100:H30	O100:H30	O100:H30	O100:H30	O100:H30	PASS (REPORTABLE)	NR	NR	NR	NR	NR	PM	PM	PM	PM	PM	0	0
MOD1-EC5931	SRR3987694	ESC_EA2733AA	FDA Center for Food Safety and Applied Nutrition	Escherichia coli	993	ST10 Cplx	A	29375	Escherichia/Shigella sp.	A	A	fimH604	4713887	95	114622	59	f__Enterobacteriaceae (UID5124)	99.97	0.04	0	Escherichia coli	PASS	PASS	PASS	PASS	No	PASS	O100	O100	-	O100:H30	O100:H30	O100:H30	O100:H30	O100:H30	PASS (REPORTABLE)	PM	PM	PM	PM	PM	NR	NR	NR	NR	NR	0	0
ewgs1004	SRR1272875	ESC_BA6376AA	FOOD AND DRUG ADMINISTRATION, CENTER FOR FOOD SAFETY AND APPLIED NUTRITION	Escherichia coli	993	ST10 Cplx	A	30708	Escherichia/Shigella sp.	A	A	fimH887	5295591	153	87320	65	f__Enterobacteriaceae (UID5124)	99.97	0.75	36.36	Escherichia coli	PASS	PASS	PASS	PASS	No	PASS	O100:	O100	-	O100:H30	O100:H30	O100:H30	O100:H30	O100:H30	PASS (REPORTABLE)	PM	PM	PM	PM	PM	NR	NR	NR	NR	NR	0	0
CE3-R3-15-4007	SRR8079371	ESC_KA3500AA	National Microbiology Laboratory	Escherichia coli	993	ST10 Cplx	A	72001	Escherichia coli	A	A	fimH604	5132616	212	86794	66	f__Enterobacteriaceae (UID5124)	99.97	0.04	0	Escherichia coli	PASS	PASS	PASS	PASS	No	PASS	O100:Nm	O100	-	O100:H30	O100:H30	O100:H30	O100:H30	O100:H30	PASS (REPORTABLE)	PM	PM	PM	PM	PM	NR	NR	NR	NR	NR	0	0
AMR520-5568	SRR8079377	ESC_KA3506AA	National Microbiology Laboratory	Escherichia coli	993	ST10 Cplx	A	72001	Escherichia coli	A	A	fimH604	5044598	151	90888	65	f__Enterobacteriaceae (UID5124)	99.97	0.04	0	Escherichia coli	PASS	PASS	PASS	PASS	No	PASS	O100:Nm	O100	-	O100:H30	O100:H30	O100:H30	O100:H30	O100:H30	PASS (REPORTABLE)	PM	PM	PM	PM	PM	NR	NR	NR	NR	NR	0	0
CE3-R3-14-4005	SRR8079393	ESC_KA3522AA	National Microbiology Laboratory	Escherichia coli	993	ST10 Cplx	A	42468	Escherichia/Shigella sp.	A	A	fimH604	5136193	151	96697	91	f__Enterobacteriaceae (UID5124)	99.97	0.56	25	Escherichia coli	PASS	PASS	PASS	PASS	No	PASS	O100:Nm	O100	-	O100:H30	O100:H30	O100:H30	O100:H30	O100:H30	PASS (REPORTABLE)	PM	PM	PM	PM	PM	NR	NR	NR	NR	NR	0	0
CFSAN046730	SRR3931249	ESC_EA4032AA	FDA/CFSAN	Escherichia coli	993	ST10 Cplx	A	29375	Escherichia/Shigella sp.	A	A	fimH604	5087609	141	103544	52	f__Enterobacteriaceae (UID5124)	99.97	0.09	0	Escherichia coli	PASS	PASS	PASS	PASS	No	PASS	O100:H30	O100	H30	O100:H30	O100:H30	O100:H30	O100:H30	O100:H30	PASS (REPORTABLE)	PM	PM	PM	PM	PM	PM	PM	PM	PM	PM	0	0
C165	SRR5927223	ESC_LA7141AA	USDA	Escherichia coli	993	ST10 Cplx	A	42468	Escherichia/Shigella sp.	A	A	fimH604	5164562	192	111888	158	f__Enterobacteriaceae (UID5124)	99.97	0.29	0	Escherichia coli	PASS	PASS	PASS	PASS	No	PASS	O100:H30	O100	H30	O100:H30	O100:H30	O100:H30	O100:H30	O100:H30	PASS (REPORTABLE)	PM	PM	PM	PM	PM	PM	PM	PM	PM	PM	0	0
CFSAN051539	SRR3931161	ESC_EA4117AA	FDA/CFSAN	Escherichia coli	993	ST10 Cplx	A	42468	Escherichia/Shigella sp.	A	A	fimH604	5235768	153	103859	52	f__Enterobacteriaceae (UID5124)	99.97	0.17	0	Escherichia coli	PASS	PASS	PASS	PASS	Yes	FAIL	O100:H30	O100	H30	O100:H30	O100:H30	O100:H30	O100:H30	O100:H30	PASS (REPORTABLE)	PM	PM	PM	PM	PM	PM	PM	PM	PM	PM	0	0
Poultry animal (variety unknown)	SRR7469844	ESC_JA5694AA	University of Technology, Sydney	Escherichia coli	10	ST10 Cplx	A	33344	Escherichia/Shigella sp.	A	A	fimH23	4717318	89	193853	51	f__Enterobacteriaceae (UID5124)	99.97	0.04	0	Escherichia coli UMEA 3150-1	PASS	PASS	PASS	PASS	No	PASS	O100:H32	O100	H32	O100:H32	O100:H32	O100:H32	O100:H32	O100:H32	PASS (REPORTABLE)	PM	PM	PM	PM	PM	PM	PM	PM	PM	PM	0	0
MOD1-EC5334	SRR5336238	ESC_GA0336AA	FDA Center for Food Safety and Applied Nutrition	Escherichia coli	101	ST101 Cplx	B1	59386	Escherichia/Shigella sp.	B1	B1	fimH1108	5191005	142	110208	82	f__Enterobacteriaceae (UID5162)	99.93	1.48	36.36	Escherichia coli	PASS	PASS	PASS	PASS	No	PASS	O100	O100	-	O100,O154:H38	O100:-	O100/O154:H38	O100:H38	O100/O154:H38	WARNING MIXED O-TYPE	AM	PM	AM	PM	AM	NR	NR	NR	NR	NR	0	0
175562	SRR3578569	ESC_DA2656AA	Public Health England	Escherichia coli	378	ST10 Cplx		38639	Escherichia/Shigella sp.	A	A	Unknown	5203913	316	55555	39	f__Enterobacteriaceae (UID5124)	99.82	0.22	0	Escherichia coli	PASS	PASS	PASS	PASS	No	PASS	O101:H33	O101	H33	O101,O162:H33	-:H33	O101/O162:H33	O101/O162:H33	O101/O162:H33	WARNING MIXED O-TYPE	AM	NP	AM	AM	AM	PM	PM	PM	PM	PM	0	0
207516	SRR4195732	ESC_EA5423AA	Public Health England	Escherichia coli	330	ST10 Cplx		42822	Escherichia/Shigella sp.	A	A	Unknown	5094738	275	62225	88	f__Enterobacteriaceae (UID5124)	99.52	0.22	0	Escherichia coli	PASS	PASS	PASS	PASS	No	PASS	O101:H33	O101	H33	O101,O162:H33	-:H33	O101/O162:H33	O101/O162:H33	O101/O162:H33	WARNING MIXED O-TYPE	AM	NP	AM	AM	AM	PM	PM	PM	PM	PM	0	0
BCW_4140	SRR1118492	ESC_DA9881AA	UCD-100K	Escherichia coli	34	ST10 Cplx	A	1971	Escherichia coli	A	A	fimH54	4612278	210	52910	177	f__Enterobacteriaceae (UID5124)	97.51	0.04	0	Escherichia coli	PASS	PASS	PASS	PASS	No	PASS	O101	O101	-	O101:H33	-:H33	O101/O162:H33	O101/O162:H33	O101/O162:H33	WARNING MIXED O-TYPE	PM	NP	AM	AM	AM	NR	NR	NR	NR	NR	0	0
AA064	ERR1010253	ESC_CA3806AA	STATENS SERUM INSTITUT	Escherichia coli	34	ST10 Cplx	A	30750	Escherichia/Shigella sp.	A	A	fimH444	4446993	80	120917	80	f__Enterobacteriaceae (UID5124)	98.42	0.2	0	Escherichia coli 2.4168	PASS	PASS	PASS	PASS	No	PASS	O101:K+:H33	O101	H33	O101,O162:H33	O162/O101:H33	O101/O162:H33	O101/O162:H33	O101/O162:H33	WARNING MIXED O-TYPE	AM	AM	AM	AM	AM	PM	PM	PM	PM	PM	0	0
MOD1-EC6781	SRR3957102	ESC_EA1692AA	FDA Center for Food Safety and Applied Nutrition	Escherichia coli	1115			42816	Escherichia/Shigella sp.	A	A	fimH86	4731815	88	149214	82	f__Enterobacteriaceae (UID5162)	99.93	0.55	0	Escherichia coli KTE212	PASS	PASS	PASS	PASS	No	PASS	O173:H20	O173	H20	O102:H40	-:H40	O102:H40	O102:H40	O102:H40	PASS (REPORTABLE)	IP	NP	IP	IP	IP	IP	IP	IP	IP	IP	4	5
BCW_4141	SRR1118491	ESC_DA9880AA	UCD-100K	Escherichia coli	1115			40728	Escherichia/Shigella sp.	A	A	fimH1537	4808068	121	130185	103	f__Enterobacteriaceae (UID5124)	99.97	0.27	0	Escherichia coli KTE212	PASS	PASS	PASS	PASS	Yes	FAIL	O102	O102	-	O102:H40	O102:-	O102:H40	O102:H40	O102:H40	PASS (REPORTABLE)	PM	PM	PM	PM	PM	NR	NR	NR	NR	NR	0	0
Chickens	SRR7469912	ESC_JA5762AA	University of Technology, Sydney	Escherichia coli	155	ST155 Cplx	B1	85283	Escherichia/Shigella sp.	B1	B1	fimH32	5283911	247	84742	61	f__Enterobacteriaceae (UID5162)	99.62	0.28	0	Escherichia coli	PASS	PASS	PASS	PASS	No	PASS	O102:H51	O102	H51	O102:H51	O102:H51	O102:H51	O102:H51	O102:H51	PASS (REPORTABLE)	PM	PM	PM	PM	PM	PM	PM	PM	PM	PM	0	0
DI9OW6	SRR6321369	ESC_HA9904AA	NHS Lothian	Escherichia coli	7926			2087	Escherichia coli	C	C	fimH32	5357753	210	137665	67	f__Enterobacteriaceae (UID5162)	99.93	0.45	0	Escherichia coli	PASS	PASS	PASS	PASS	No	PASS	O102:H6	O102	H6	O102:H6	-:H6	O102:H6	O102:H6	O102:H6	PASS (REPORTABLE)	PM	NP	PM	PM	PM	PM	PM	PM	PM	PM	0	0
MOD1-EC6689	SRR3987640	ESC_EA2293AA	FDA Center for Food Safety and Applied Nutrition	Escherichia coli	405	ST405 Cplx		1676	Escherichia coli	D	D	fimH27	5334051	190	89038	98	f__Enterobacteriaceae (UID5124)	99.97	0.09	0	Escherichia coli	PASS	PASS	PASS	PASS	No	PASS	O102:H44	O102	H44	O102:H6	-:H6	O102:H6	O102:H6	O102:H6	PASS (REPORTABLE)	PM	NP	PM	PM	PM	IP	IP	IP	IP	IP	0	5
93303	SRR3241992	ESC_CA8135AA	Public Health England	Escherichia coli	3593			14897	Escherichia coli	C	C	fimH32	5094344	109	158664	62	f__Enterobacteriaceae (UID5162)	99.93	0.16	0	Escherichia coli APEC O78	PASS	PASS	PASS	PASS	Yes	FAIL	O102	O102	-	O102:H6	-:H6	O102:H6	O102:H6	O102:H6	PASS (REPORTABLE)	PM	NP	PM	PM	PM	NR	NR	NR	NR	NR	0	0
FSIS1502447	SRR3403669	ESC_DA0426AA	United States Department of Agriculture, Food Safety and Inspection Service	Escherichia coli	723	ST29 Cplx		2264	Escherichia coli	B1	B1	fimH440	5488645	295	101067	171	f__Enterobacteriaceae (UID5124)	99.97	0.38	0	Escherichia coli	PASS	PASS	PASS	PASS	No	PASS	O103	O103	-	O103:H11	-:H11	O103:H11	O103:H11	O103:H11	PASS (REPORTABLE)	PM	NP	PM	PM	PM	NR	NR	NR	NR	NR	0	0
FWSEC0285	SRR7612089	ESC_LA2845AA	NML_bioinformatics	Escherichia coli	723	ST29 Cplx		2264	Escherichia coli	B1	B1	fimH440	5493751	320	96225	78	f__Enterobacteriaceae (UID5124)	99.97	0.38	0	Escherichia coli	PASS	PASS	PASS	PASS	No	PASS	O103:H11	O103	H11	O103:H11	-:H11	O103:H11	O103:H11	O103:H11	PASS (REPORTABLE)	PM	NP	PM	PM	PM	PM	PM	PM	PM	PM	0	0
FWSEC0459	SRR7612120	ESC_LA2856AA	NML_bioinformatics	Escherichia coli	21	ST29 Cplx	B1	2264	Escherichia coli	B1	B1	fimH440	5512684	291	107918	62	f__Enterobacteriaceae (UID5124)	99.97	0.38	0	Escherichia coli	PASS	PASS	PASS	PASS	No	PASS	O121:H19	O121	H19	O103:H11	O103:H11	O103:H11	O103:H11	O103:H11	PASS (REPORTABLE)	IP	IP	IP	IP	IP	IP	IP	IP	IP	IP	5	5
FSIS1503266	SRR2132069	ESC_AA7768AA	USDA-FSIS	Escherichia coli	723	ST29 Cplx		2264	Escherichia coli	B1	B1	fimH440	5429136	366	55744	75	f__Enterobacteriaceae (UID5124)	99.97	0.09	0	Escherichia coli ATCC BAA-2193	PASS	PASS	PASS	PASS	No	PASS	O103	O103	-	O103:H11	O103:H11	-:H11	-:H11	O103:H11	PASS (REPORTABLE)	PM	PM	NP	NP	PM	NR	NR	NR	NR	NR	0	0
FSIS1501069	SRR2125832	ESC_AA7858AA	USDA-FSIS	Escherichia coli	723	ST29 Cplx		2264	Escherichia coli	B1	B1	fimH440	5824555	278	93491	56	f__Enterobacteriaceae (UID5124)	99.97	0.43	0	Escherichia coli	PASS	PASS	PASS	PASS	No	PASS	O103	O103	-	O103:H11	O103:H11	O103:H11	O103:H11	O103:H11	PASS (REPORTABLE)	PM	PM	PM	PM	PM	NR	NR	NR	NR	NR	0	0
FSIS1500884	SRR2131163	ESC_AA7795AA	USDA-FSIS	Escherichia coli	5682	ST29 Cplx		2264	Escherichia coli	B1	B1	fimH440	5541935	305	101067	91	f__Enterobacteriaceae (UID5124)	99.97	0.38	0	Escherichia coli	PASS	PASS	PASS	PASS	No	PASS	O103	O103	-	O103:H11	O103:H11	O103:H11	O103:H11	O103:H11	PASS (REPORTABLE)	PM	PM	PM	PM	PM	NR	NR	NR	NR	NR	0	0
FSIS1503186	SRR2132210	ESC_AA7757AA	USDA-FSIS	Escherichia coli	723	ST29 Cplx		2264	Escherichia coli	B1	B1	fimH440	5566185	300	85906	92	f__Enterobacteriaceae (UID5124)	99.97	0.38	0	Escherichia coli	PASS	PASS	PASS	PASS	No	PASS	O103	O103	-	O103:H11	O103:H11	O103:H11	O103:H11	O103:H11	PASS (REPORTABLE)	PM	PM	PM	PM	PM	NR	NR	NR	NR	NR	0	0
FSIS1503188	SRR2132211	ESC_AA7756AA	USDA-FSIS	Escherichia coli	723	ST29 Cplx		29899	Escherichia/Shigella sp.	B1	B1	fimH440	5506864	290	91580	90	f__Enterobacteriaceae (UID5124)	99.97	0.38	0	Escherichia coli	PASS	PASS	PASS	PASS	No	PASS	O103	O103	-	O103:H11	O103:H11	O103:H11	O103:H11	O103:H11	PASS (REPORTABLE)	PM	PM	PM	PM	PM	NR	NR	NR	NR	NR	0	0
FSIS1502543	SRR3175214	ESC_CA6737AA	United States Department of Agriculture, Food Safety and Inspection Service	Escherichia coli	723	ST29 Cplx		2264	Escherichia coli	B1	B1	fimH440	5435236	251	105235	115	f__Enterobacteriaceae (UID5124)	99.97	0.09	0	Escherichia coli ATCC BAA-2193	PASS	PASS	PASS	PASS	No	PASS	O103	O103	-	O103:H11	O103:H11	O103:H11	O103:H11	O103:H11	PASS (REPORTABLE)	PM	PM	PM	PM	PM	NR	NR	NR	NR	NR	0	0
FSIS1501716	SRR3405623	ESC_DA0356AA	United States Department of Agriculture, Food Safety and Inspection Service	Escherichia coli	723	ST29 Cplx		2264	Escherichia coli	B1	B1	fimH440	5440798	247	121339	190	f__Enterobacteriaceae (UID5124)	99.97	0.09	0	Escherichia coli ATCC BAA-2193	PASS	PASS	PASS	PASS	No	PASS	O103	O103	-	O103:H11	O103:H11	O103:H11	O103:H11	O103:H11	PASS (REPORTABLE)	PM	PM	PM	PM	PM	NR	NR	NR	NR	NR	0	0
FSIS1501709	SRR3414439	ESC_DA0813AA	United States Department of Agriculture, Food Safety and Inspection Service	Escherichia coli	723	ST29 Cplx		36813	Escherichia/Shigella sp.	B1	B1	fimH440	5485695	283	102142	127	f__Enterobacteriaceae (UID5124)	99.97	0.38	0	Escherichia coli	PASS	PASS	PASS	PASS	No	PASS	O103	O103	-	O103:H11	O103:H11	O103:H11	O103:H11	O103:H11	PASS (REPORTABLE)	PM	PM	PM	PM	PM	NR	NR	NR	NR	NR	0	0
FSIS1503308	SRR3441260	ESC_DA1088AA	United States Department of Agriculture, Food Safety and Inspection Service	Escherichia coli	723	ST29 Cplx		2264	Escherichia coli	B1	B1	fimH440	5481637	257	104254	261	f__Enterobacteriaceae (UID5124)	99.97	0.38	0	Escherichia coli	PASS	PASS	PASS	PASS	No	PASS	O103	O103	-	O103:H11	O103:H11	O103:H11	O103:H11	O103:H11	PASS (REPORTABLE)	PM	PM	PM	PM	PM	NR	NR	NR	NR	NR	0	0
FDA00010428	SRR3938684	ESC_EA1566AA	FDA Center for Food Safety and Applied Nutrition	Escherichia coli	723	ST29 Cplx		2264	Escherichia coli	B1	B1	fimH440	5449746	365	107868	19	f__Enterobacteriaceae (UID5124)	99.97	0.09	0	Escherichia coli ATCC BAA-2193	PASS	PASS	PASS	PASS	No	PASS	O103	O103	-	O103:H11	O103:H11	O103:H11	O103:H11	O103:H11	PASS (REPORTABLE)	PM	PM	PM	PM	PM	NR	NR	NR	NR	NR	0	0
FDA00010431	SRR3938685	ESC_EA1565AA	FDA Center for Food Safety and Applied Nutrition	Escherichia coli	723	ST29 Cplx		2264	Escherichia coli	B1	B1	fimH440	5423454	413	64782	32	f__Enterobacteriaceae (UID5124)	99.97	0.09	0	Escherichia coli ATCC BAA-2193	PASS	PASS	PASS	PASS	No	PASS	O103	O103	-	O103:H11	O103:H11	O103:H11	O103:H11	O103:H11	PASS (REPORTABLE)	PM	PM	PM	PM	PM	NR	NR	NR	NR	NR	0	0
FDA00010457	SRR3952218	ESC_EA1876AA	FDA Center for Food Safety and Applied Nutrition	Escherichia coli	723	ST29 Cplx		2264	Escherichia coli	B1	B1	fimH440	5529210	302	107916	177	f__Enterobacteriaceae (UID5124)	99.97	0.12	50	Escherichia coli ATCC BAA-2193	PASS	PASS	PASS	PASS	No	PASS	O103	O103	-	O103:H11	O103:H11	O103:H11	O103:H11	O103:H11	PASS (REPORTABLE)	PM	PM	PM	PM	PM	NR	NR	NR	NR	NR	0	0
FSIS1607666	SRR4239756	ESC_EA5760AA	United States Department of Agriculture, Food Safety and Inspection Service	Escherichia coli	723	ST29 Cplx		2264	Escherichia coli	B1	B1	fimH440	5488226	288	92719	83	f__Enterobacteriaceae (UID5124)	99.97	0.38	0	Escherichia coli	PASS	PASS	PASS	PASS	No	PASS	O103	O103	-	O103:H11	O103:H11	O103:H11	O103:H11	O103:H11	PASS (REPORTABLE)	PM	PM	PM	PM	PM	NR	NR	NR	NR	NR	0	0
UMDKSU-2014-5-841G	SRR5182393	ESC_FA7626AA	FDA Center for Food Safety and Applied Nutrition	Escherichia coli	723	ST29 Cplx		59158	Escherichia/Shigella sp.	B1	B1	fimH440	5626000	306	93966	83	f__Enterobacteriaceae (UID5124)	99.97	0.42	0	Escherichia coli	PASS	PASS	PASS	PASS	No	PASS	O103	O103	-	O103:H11	O103:H11	O103:H11	O103:H11	O103:H11	PASS (REPORTABLE)	PM	PM	PM	PM	PM	NR	NR	NR	NR	NR	0	0
FSIS1701525	SRR5683350	ESC_GA6458AA	United States Department of Agriculture, Food Safety and Inspection Service	Escherichia coli	723	ST29 Cplx		2264	Escherichia coli	B1	B1	fimH440	5565812	281	101067	69	f__Enterobacteriaceae (UID5124)	99.97	0.38	0	Escherichia coli	PASS	PASS	PASS	PASS	No	PASS	O103	O103	-	O103:H11	O103:H11	O103:H11	O103:H11	O103:H11	PASS (REPORTABLE)	PM	PM	PM	PM	PM	NR	NR	NR	NR	NR	0	0
FSIS11706348	SRR6495095	ESC_IA2696AA	United States Department of Agriculture, Food Safety and Inspection Service	Escherichia coli	723	ST29 Cplx		2264	Escherichia coli	B1	B1	fimH440	5511646	305	92404	134	f__Enterobacteriaceae (UID5124)	99.97	0.38	0	Escherichia coli	PASS	PASS	PASS	PASS	No	PASS	O103	O103	-	O103:H11	O103:H11	O103:H11	O103:H11	O103:H11	PASS (REPORTABLE)	PM	PM	PM	PM	PM	NR	NR	NR	NR	NR	0	0
FSIS11809760	SRR7154650	ESC_IA8339AA	United States Department of Agriculture, Food Safety and Inspection Service	Escherichia coli	21	ST29 Cplx	B1	2264	Escherichia coli	B1	B1	fimH440	5580438	276	103207	129	f__Enterobacteriaceae (UID5124)	99.97	0.38	0	Escherichia coli	PASS	PASS	PASS	PASS	No	PASS	O103	O103	-	O103:H11	O103:H11	O103:H11	O103:H11	O103:H11	PASS (REPORTABLE)	PM	PM	PM	PM	PM	NR	NR	NR	NR	NR	0	0
RM8385	SRR7828044	ESC_KA0408AA	United States Department of Agriculture, Agricultural Research Service	Escherichia coli	723	ST29 Cplx		2264	Escherichia coli	B1	B1	fimH440	5494701	269	107915	64	f__Enterobacteriaceae (UID5124)	99.97	0.38	0	Escherichia coli	PASS	PASS	PASS	PASS	No	PASS	O103	O103	-	O103:H11	O103:H11	O103:H11	O103:H11	O103:H11	PASS (REPORTABLE)	PM	PM	PM	PM	PM	NR	NR	NR	NR	NR	0	0
FSIS11918069	SRR8649925	ESC_MA0007AA	United States Department of Agriculture, Food Safety and Inspection Service	Escherichia coli	723	ST29 Cplx		2264	Escherichia coli	B1	B1	fimH440	5594623	305	93422	78	f__Enterobacteriaceae (UID5124)	99.97	0.5	0	Escherichia coli	PASS	PASS	PASS	PASS	No	PASS	O103	O103	-	O103:H11	O103:H11	O103:H11	O103:H11	O103:H11	PASS (REPORTABLE)	PM	PM	PM	PM	PM	NR	NR	NR	NR	NR	0	0
FSIS1505313	SRR3106216	ESC_CA5251AA	United States Department of Agriculture, Food Safety and Inspection Service	Escherichia coli	723	ST29 Cplx		33497	Escherichia/Shigella sp.	B1	B1	fimH440	5567490	283	108991	90	f__Enterobacteriaceae (UID5124)	99.97	0.09	0	Escherichia coli ATCC BAA-2193	PASS	PASS	PASS	PASS	No	PASS	O103	O103	-	O103:H11	O103:-	O103:H11	O103:H11	O103:H11	PASS (REPORTABLE)	PM	PM	PM	PM	PM	NR	NR	NR	NR	NR	0	0
FSIS1502534	SRR3175131	ESC_CA6741AA	United States Department of Agriculture, Food Safety and Inspection Service	Escherichia coli	723	ST29 Cplx		34178	Escherichia/Shigella sp.	B1	B1	fimH440	5441857	224	127118	122	f__Enterobacteriaceae (UID5124)	99.97	0.09	0	Escherichia coli ATCC BAA-2193	PASS	PASS	PASS	PASS	No	PASS	O103	O103	-	O103:H11	O103:-	O103:H11	O103:H11	O103:H11	PASS (REPORTABLE)	PM	PM	PM	PM	PM	NR	NR	NR	NR	NR	0	0
FSIS1502548	SRR3201148	ESC_CA7497AA	United States Department of Agriculture, Food Safety and Inspection Service	Escherichia coli	723	ST29 Cplx		2264	Escherichia coli	B1	B1	fimH440	5440094	238	121338	258	f__Enterobacteriaceae (UID5124)	99.97	0.09	0	Escherichia coli ATCC BAA-2193	PASS	PASS	PASS	PASS	No	PASS	O103	O103	-	O103:H11	O103:-	O103:H11	O103:H11	O103:H11	PASS (REPORTABLE)	PM	PM	PM	PM	PM	NR	NR	NR	NR	NR	0	0
FSIS1606016	SRR3236167	ESC_CA8123AA	United States Department of Agriculture, Food Safety and Inspection Service	Escherichia coli	723	ST29 Cplx		2264	Escherichia coli	B1	B1	fimH440	5456467	273	120144	261	f__Enterobacteriaceae (UID5124)	99.97	0.32	71.43	Escherichia coli ATCC BAA-2193	PASS	PASS	PASS	PASS	No	PASS	O103	O103	-	O103:H11	O103:-	O103:H11	O103:H11	O103:H11	PASS (REPORTABLE)	PM	PM	PM	PM	PM	NR	NR	NR	NR	NR	0	0
FSIS1702939	SRR5865391	ESC_GA8616AA	United States Department of Agriculture, Food Safety and Inspection Service	Escherichia coli	723	ST29 Cplx		2264	Escherichia coli	B1	B1	fimH440	5482292	272	101952	136	f__Enterobacteriaceae (UID5124)	99.97	0.38	0	Escherichia coli	PASS	PASS	PASS	PASS	No	PASS	O103	O103	-	O103:H11	O103:-	O103:H11	O103:H11	O103:H11	PASS (REPORTABLE)	PM	PM	PM	PM	PM	NR	NR	NR	NR	NR	0	0
MOD1-EC1927	SRR5330850	ESC_GA0266AA	FDA Center for Food Safety and Applied Nutrition	Escherichia coli	21	ST29 Cplx	B1	59367	Escherichia/Shigella sp.	B1	B1	fimH440	5594846	352	83139	180	f__Enterobacteriaceae (UID5124)	99.97	0.43	0	Escherichia coli	PASS	PASS	PASS	PASS	No	PASS	O103:H11	O103	H11	O103:H11	O103:H11	O103:H11	O103:H11	O103:H11	PASS (REPORTABLE)	PM	PM	PM	PM	PM	PM	PM	PM	PM	PM	0	0
FWSEC0431	SRR7612414	ESC_LA2742AA	NML_bioinformatics	Escherichia coli	723	ST29 Cplx		2264	Escherichia coli	B1	B1	fimH440	5512229	309	101067	95	f__Enterobacteriaceae (UID5124)	99.97	0.38	0	Escherichia coli	PASS	PASS	PASS	PASS	No	PASS	O103:H11	O103	H11	O103:H11	O103:H11	O103:H11	O103:H11	O103:H11	PASS (REPORTABLE)	PM	PM	PM	PM	PM	PM	PM	PM	PM	PM	0	0
PNUSAE001441	SRR3146359	ESC_CA5852AA	Centers for Disease Control and Prevention Enteric Diseases Laboratory Branch	Escherichia coli	723	ST29 Cplx		2264	Escherichia coli	B1	B1	fimH440	5713447	331	80295	112	f__Enterobacteriaceae (UID5124)	99.97	0.43	0	Escherichia coli	PASS	PASS	PASS	PASS	Yes	FAIL	E. Coli O103:Pending	O103	-	O103:H11	O103:H11	O103:H11	O103:H11	O103:H11	PASS (REPORTABLE)	PM	PM	PM	PM	PM	NR	NR	NR	NR	NR	0	0
FSIS1502539	SRR3175139	ESC_CA6738AA	United States Department of Agriculture, Food Safety and Inspection Service	Escherichia coli	723	ST29 Cplx		2264	Escherichia coli	B1	B1	fimH440	5436293	242	104253	116	f__Enterobacteriaceae (UID5124)	99.97	0.09	0	Escherichia coli ATCC BAA-2193	PASS	PASS	PASS	PASS	Yes	FAIL	O103	O103	-	O103:H11	O103:H11	O103:H11	O103:H11	O103:H11	PASS (REPORTABLE)	PM	PM	PM	PM	PM	NR	NR	NR	NR	NR	0	0
FSIS1502621	SRR3440339	ESC_DA0949AA	United States Department of Agriculture, Food Safety and Inspection Service	Escherichia coli	723	ST29 Cplx		36834	Escherichia/Shigella sp.	B1	B1	fimH440	5517275	263	117330	139	f__Enterobacteriaceae (UID5124)	99.97	0.09	0	Escherichia coli ATCC BAA-2193	PASS	PASS	PASS	PASS	Yes	FAIL	O103	O103	-	O103:H11	O103:-	O103:H11	O103:H11	O103:H11	PASS (REPORTABLE)	PM	PM	PM	PM	PM	NR	NR	NR	NR	NR	0	0
FSIS1500886	SRR2131165	ESC_AA7793AA	USDA-FSIS	Escherichia coli	1662			30767	Escherichia/Shigella sp.	B1	B1	fimH38	4689736	56	271386	83	f__Enterobacteriaceae (UID5162)	99.93	0.1	0	Escherichia coli	PASS	PASS	PASS	PASS	No	PASS	O103	O103	-	O103:H16	O103:-	O103:H16	O103:H16	O103:H16	PASS (REPORTABLE)	PM	PM	PM	PM	PM	NR	NR	NR	NR	NR	0	0
STEC	SRR6184390	ESC_LA6357AA	mEpilab, Massey University	Escherichia coli	2175		AxB1	-82724		B1	B1	fimH86	4916739	66	185029	158	f__Enterobacteriaceae (UID5162)	99.93	0.1	0	Escherichia coli	PASS	PASS	PASS	PASS	No	PASS	O103:H16	O103	H16	O103:H16	O103:H16	O103:H16	O103:H16	O103:H16	PASS (REPORTABLE)	PM	PM	PM	PM	PM	PM	PM	PM	PM	PM	0	0
STEC	SRR6184407	ESC_LA6374AA	mEpilab, Massey University	Escherichia coli	2175		AxB1	15464	Escherichia coli	B1	B1	fimH86	4927099	70	168443	156	f__Enterobacteriaceae (UID5162)	99.93	0.44	25	Escherichia coli	PASS	PASS	PASS	PASS	No	PASS	O103:H16	O103	H16	O103:H16	O103:H16	O103:H16	O103:H16	O103:H16	PASS (REPORTABLE)	PM	PM	PM	PM	PM	PM	PM	PM	PM	PM	0	0
MOD1-EC5656	SRR3988193	ESC_EA2420AA	FDA Center for Food Safety and Applied Nutrition	Escherichia coli	3090			15464	Escherichia coli	B1	B1	fimH86	4755499	60	210031	139	f__Enterobacteriaceae (UID5162)	99.93	0.26	0	Escherichia coli	PASS	PASS	PASS	PASS	No	PASS	O103:H15	O103	H15	O103:H16	O103:-	O103:H16	O103:H16	O103:H16	PASS (REPORTABLE)	PM	PM	PM	PM	PM	IP	NP	IP	IP	IP	0	4
MOD1-EC6871	SRR3972608	ESC_EA2178AA	FDA Center for Food Safety and Applied Nutrition	Escherichia coli	3090			15464	Escherichia coli	B1	B1	fimH86	4789993	106	114241	80	f__Enterobacteriaceae (UID5162)	99.93	0.31	0	Escherichia coli	PASS	PASS	PASS	PASS	No	PASS	O103:H18	O103	H18	O103:H16	O103:H16	O103:H16	O103:H16	O103:H16	PASS (REPORTABLE)	PM	PM	PM	PM	PM	IP	IP	IP	IP	IP	0	5
UMDKSU-2014-5-10D	SRR5182346	ESC_FA7664AA	FDA Center for Food Safety and Applied Nutrition	Escherichia coli	2175		AxB1	15464	Escherichia coli	B1	B1	fimH86	4734876	80	186341	45	f__Enterobacteriaceae (UID5162)	99.93	0.22	50	Escherichia coli	PASS	PASS	PASS	PASS	Yes	FAIL	O103	O103	-	O103:H16	O103:-	O103:H16	O103:H16	O103:H16	PASS (REPORTABLE)	PM	PM	PM	PM	PM	NR	NR	NR	NR	NR	0	0
PNUSAE001589	SRR3593762	ESC_DA2801AA	Centers for Disease Control and Prevention Enteric Diseases Laboratory Branch	Escherichia coli	17	ST20 Cplx	B1	2169	Escherichia coli	B1	B1	fimH25	5383753	254	110264	55	f__Enterobacteriaceae (UID5162)	99.93	0.32	0	Escherichia coli	PASS	PASS	PASS	PASS	No	PASS	E. Coli O111:Undetermined	O111	-	O103:H2	-:H2	O103:H2	O103:H2	O103:H2	PASS (REPORTABLE)	IP	NP	IP	IP	IP	NR	NR	NR	NR	NR	4	0
H133400672	SRR1981102	ESC_BA0063AA	Gastrointestinal Bacteria Reference Unit, Public Health England	Escherichia coli	17	ST20 Cplx	B1	15619	Escherichia coli	B1	B1	fimH25	5184268	192	126792	54	f__Enterobacteriaceae (UID5162)	99.93	0.28	0	Escherichia coli	PASS	PASS	PASS	PASS	No	PASS	O157	O157	-	O103:H2	-:H2	O103:H2	O103:H2	O103:H2	PASS (REPORTABLE)	IP	NP	IP	IP	IP	NR	NR	NR	NR	NR	4	0
H112380537	SRR1981539	ESC_AA9698AA	Gastrointestinal Bacteria Reference Unit, Public Health England	Escherichia coli	17	ST20 Cplx	B1	15619	Escherichia coli	B1	B1	fimH25	5245742	241	72301	54	f__Enterobacteriaceae (UID5162)	99.93	0.28	0	Escherichia coli	PASS	PASS	PASS	PASS	No	PASS	O157	O157	-	O103:H2	-:H2	O103:H2	O103:H2	O103:H2	PASS (REPORTABLE)	IP	NP	IP	IP	IP	NR	NR	NR	NR	NR	4	0
MOD1-EC6727	SRR3975536	ESC_EA2098AA	FDA Center for Food Safety and Applied Nutrition	Escherichia coli	17	ST20 Cplx	B1	2169	Escherichia coli	B1	B1	fimH25	5266102	240	132301	157	f__Enterobacteriaceae (UID5162)	99.93	0.31	0	Escherichia coli	PASS	PASS	PASS	PASS	No	PASS	O75	O75	-	O103:H2	-:H2	O103:H2	O103:H2	O103:H2	PASS (REPORTABLE)	IP	NP	IP	IP	IP	NR	NR	NR	NR	NR	4	0
FWSEC0113	SRR7947328	ESC_LA2083AA	Public Health Agency of Canada	Escherichia coli	17	ST20 Cplx	B1	2169	Escherichia coli	B1	B1	fimH25	5398537	281	93785	65	f__Enterobacteriaceae (UID5162)	99.93	0.28	0	Escherichia coli	PASS	PASS	PASS	PASS	No	PASS	O6:H2	O6	H2	O103:H2	-:H2	O103:H2	O103:H2	O103:H2	PASS (REPORTABLE)	IP	NP	IP	IP	IP	PM	PM	PM	PM	PM	4	0
FWSEC0196	SRR7612376	ESC_LA2725AA	NML_bioinformatics	Escherichia coli	17	ST20 Cplx	B1	-83023		B1	B1	fimH25	5316010	196	134923	106	f__Enterobacteriaceae (UID5162)	99.93	0.28	0	Escherichia coli O103:H2 str. 12009	PASS	PASS	PASS	PASS	No	PASS	O8:H19	O8	H19	O103:H2	-:H2	O103:H2	O103:H2	O103:H2	PASS (REPORTABLE)	IP	NP	IP	IP	IP	IP	IP	IP	IP	IP	4	5
FWSEC0466	SRR7612123	ESC_LA2859AA	NML_bioinformatics	Escherichia coli	17	ST20 Cplx	B1	2162	Escherichia coli	B1	B1	fimH25	5465173	242	119976	121	f__Enterobacteriaceae (UID5162)	99.93	0.49	0	Escherichia coli O103:H2 str. 12009	PASS	PASS	PASS	PASS	No	PASS	O91:H21	O91	H21	O103:H2	-:H2	O103:H2	O103:H2	O103:H2	PASS (REPORTABLE)	IP	NP	IP	IP	IP	IP	IP	IP	IP	IP	4	5
MOD1-EC6989	SRR3957057	ESC_EA1737AA	FDA Center for Food Safety and Applied Nutrition	Escherichia coli	376	ST20 Cplx		2173	Escherichia coli	B1	B1	fimH25	5194376	211	123252	113	f__Enterobacteriaceae (UID5162)	99.93	0.28	0	Escherichia coli	PASS	PASS	PASS	PASS	No	PASS	O48:H8	O48	H8	O103:H2	-:H2	O103:H2	O103:H2	O103:H2	PASS (REPORTABLE)	IP	NP	IP	IP	IP	IP	IP	IP	IP	IP	4	5
FSIS1503263	SRR2132065	ESC_AA7771AA	USDA-FSIS	Escherichia coli	17	ST20 Cplx	B1	2169	Escherichia coli	B1	B1	fimH25	5318477	441	36231	54	f__Enterobacteriaceae (UID5162)	99.93	0.23	0	Escherichia coli	PASS	PASS	PASS	PASS	No	PASS	O103	O103	-	O103:H2	-:H2	-:H2	-:H2	O103:H2	PASS (REPORTABLE)	PM	NP	NP	NP	PM	NR	NR	NR	NR	NR	0	0
FSIS1503265	SRR2132073	ESC_AA7765AA	USDA-FSIS	Escherichia coli	17	ST20 Cplx	B1	2169	Escherichia coli	B1	B1	fimH25	5345696	352	62116	93	f__Enterobacteriaceae (UID5162)	99.93	0.28	0	Escherichia coli	PASS	PASS	PASS	PASS	No	PASS	O103	O103	-	O103:H2	-:H2	-:H2	-:H2	O103:H2	PASS (REPORTABLE)	PM	NP	NP	NP	PM	NR	NR	NR	NR	NR	0	0
FSIS11811493	SRR7527888	ESC_JA6517AA	United States Department of Agriculture, Food Safety and Inspection Service	Escherichia coli	17	ST20 Cplx	B1	15628	Escherichia coli	B1	B1	fimH25	5382516	329	57966	76	f__Enterobacteriaceae (UID5162)	99.93	0.26	20	Escherichia coli	PASS	PASS	PASS	PASS	No	PASS	O103	O103	-	O103:H2	-:H2	-:H2	-:H2	O103:H2	PASS (REPORTABLE)	PM	NP	NP	NP	PM	NR	NR	NR	NR	NR	0	0
126077	SRR3579400	ESC_DA2393AA	Public Health England	Escherichia coli	17	ST20 Cplx	B1	15616	Escherichia coli	B1	B1	fimH25	5499148	339	75547	72	f__Enterobacteriaceae (UID5162)	99.93	0.28	0	Escherichia coli	PASS	PASS	PASS	PASS	No	PASS	O103	O103	-	O103:H2	-:H2	O103:H2	-:H2	O103:H2	PASS (REPORTABLE)	PM	NP	PM	NP	PM	NR	NR	NR	NR	NR	0	0
194190	SRR4192137	ESC_EA5452AA	Public Health England	Escherichia coli	17	ST20 Cplx	B1	15619	Escherichia coli	B1	B1	fimH25	5851450	715	91925	59	f__Enterobacteriaceae (UID5162)	99.93	0.61	40	Escherichia coli	PASS	PASS	PASS	PASS	No	PASS	O103:H2	O103	H2	O157,O103:H2	O157:H2	O103:H2	O103:H2	O103:H2	PASS (REPORTABLE)	AM	IP	PM	PM	PM	PM	PM	PM	PM	PM	1	0
FSIS11919458	SRR8838616	ESC_MA2619AA	United States Department of Agriculture, Food Safety and Inspection Service	Escherichia coli	17	ST20 Cplx	B1	29470	Escherichia/Shigella sp.	Unknown	B1	fimH25	5288737	280	72694	111	f__Enterobacteriaceae (UID5162)	99.93	0.28	0	Escherichia coli	PASS	PASS	PASS	PASS	No	PASS	O103	O103	-	O103:H2	-:H2	-:H2	O103:H2	O103:H2	PASS (REPORTABLE)	PM	NP	NP	PM	PM	NR	NR	NR	NR	NR	0	0
FSIS1503448	SRR3440531	ESC_DA0941AA	United States Department of Agriculture, Food Safety and Inspection Service	Escherichia coli	17	ST20 Cplx	B1	2169	Escherichia coli	B1	B1	fimH25	5392920	234	129696	209	f__Enterobacteriaceae (UID5162)	99.93	0.32	0	Escherichia coli	PASS	PASS	PASS	PASS	No	PASS	O103	O103	-	O103:H2	-:H2	uncertain:H2	O103:H2	O103:H2	PASS (REPORTABLE)	PM	NP	NP	PM	PM	NR	NR	NR	NR	NR	0	0
FSIS1503450	SRR3440532	ESC_DA0940AA	United States Department of Agriculture, Food Safety and Inspection Service	Escherichia coli	17	ST20 Cplx	B1	2169	Escherichia coli	B1	B1	fimH25	5337996	245	72745	80	f__Enterobacteriaceae (UID5162)	99.93	0.23	0	Escherichia coli	PASS	PASS	PASS	PASS	No	PASS	O103	O103	-	O103:H2	-:H2	uncertain:H2	O103:H2	O103:H2	PASS (REPORTABLE)	PM	NP	NP	PM	PM	NR	NR	NR	NR	NR	0	0
MOD1-EC7005	SRR3695755	ESC_DA3338AA	FDA Center for Food Safety and Applied Nutrition	Escherichia coli	17	ST20 Cplx	B1	2169	Escherichia coli	B1	B1	fimH25	5335318	286	87903	71	f__Enterobacteriaceae (UID5162)	99.93	0.28	0	Escherichia coli 3.2608	PASS	PASS	PASS	PASS	No	PASS	O103	O103	-	O103:H2	-:H2	uncertain:H2	O103:H2	O103:H2	PASS (REPORTABLE)	PM	NP	NP	PM	PM	NR	NR	NR	NR	NR	0	0
UMDKSU-2014-5-138A	SRR5182340	ESC_FA7670AA	FDA Center for Food Safety and Applied Nutrition	Escherichia coli	2307			1602	Escherichia coli	B1	B1	fimH32	5214462	145	130452	91	f__Enterobacteriaceae (UID5162)	99.93	0.15	0	Escherichia coli	PASS	PASS	PASS	PASS	No	PASS	O103	O103	-	O103:H2	-:H2	uncertain:H2	O103:H2	O103:H2	PASS (REPORTABLE)	PM	NP	NP	PM	PM	NR	NR	NR	NR	NR	0	0
UMDKSU-2014-5-7C	SRR5182344	ESC_FA7666AA	FDA Center for Food Safety and Applied Nutrition	Escherichia coli	2307			1602	Escherichia coli	B1	B1	fimH32	5216576	116	198322	107	f__Enterobacteriaceae (UID5162)	99.93	0.15	0	Escherichia coli	PASS	PASS	PASS	PASS	No	PASS	O103	O103	-	O103:H2	-:H2	uncertain:H2	O103:H2	O103:H2	PASS (REPORTABLE)	PM	NP	NP	PM	PM	NR	NR	NR	NR	NR	0	0
UMDKSU-2014-5-82A	SRR5182347	ESC_FA7663AA	FDA Center for Food Safety and Applied Nutrition	Escherichia coli	2307			71859	Escherichia coli	B1	B1	fimH32	5257929	186	97653	51	f__Enterobacteriaceae (UID5162)	99.93	0.16	0	Escherichia coli	PASS	PASS	PASS	PASS	No	PASS	O103	O103	-	O103:H2	-:H2	uncertain:H2	O103:H2	O103:H2	PASS (REPORTABLE)	PM	NP	NP	PM	PM	NR	NR	NR	NR	NR	0	0
UMDKSU-2014-5-965B	SRR5182381	ESC_FA7635AA	FDA Center for Food Safety and Applied Nutrition	Escherichia coli	17	ST20 Cplx	B1	34159	Escherichia/Shigella sp.	B1	B1	fimH25	5212939	194	178263	93	f__Enterobacteriaceae (UID5162)	99.93	0.28	0	Escherichia coli	PASS	PASS	PASS	PASS	No	PASS	O103	O103	-	O103:H2	-:H2	uncertain:H2	O103:H2	O103:H2	PASS (REPORTABLE)	PM	NP	NP	PM	PM	NR	NR	NR	NR	NR	0	0
UMDKSU-2014-5-614A	SRR5182395	ESC_FA7624AA	FDA Center for Food Safety and Applied Nutrition	Escherichia coli	17	ST20 Cplx	B1	34159	Escherichia/Shigella sp.	B1	B1	fimH25	5230832	189	126329	67	f__Enterobacteriaceae (UID5162)	99.93	0.28	0	Escherichia coli	PASS	PASS	PASS	PASS	No	PASS	O103	O103	-	O103:H2	-:H2	uncertain:H2	O103:H2	O103:H2	PASS (REPORTABLE)	PM	NP	NP	PM	PM	NR	NR	NR	NR	NR	0	0
FSIS11704288	SRR6051677	ESC_HA2184AA	United States Department of Agriculture, Food Safety and Inspection Service	Escherichia coli	17	ST20 Cplx	B1	2169	Escherichia coli	B1	B1	fimH25	5479160	224	117526	109	f__Enterobacteriaceae (UID5162)	99.93	0.27	0	Escherichia coli	PASS	PASS	PASS	PASS	No	PASS	O103	O103	-	O103:H2	-:H2	uncertain:H2	O103:H2	O103:H2	PASS (REPORTABLE)	PM	NP	NP	PM	PM	NR	NR	NR	NR	NR	0	0
FSIS21823104	SRR8381537	ESC_KA8592AA	United States Department of Agriculture, Food Safety and Inspection Service	Escherichia coli	8794	ST20 Cplx	B1	2162	Escherichia coli	B1	B1	fimH25	5375854	288	91698	114	f__Enterobacteriaceae (UID5162)	99.93	0.28	0	Escherichia coli	PASS	PASS	PASS	PASS	No	PASS	O103	O103	-	O103:H2	-:H2	uncertain:H2	O103:H2	O103:H2	PASS (REPORTABLE)	PM	NP	NP	PM	PM	NR	NR	NR	NR	NR	0	0
FSIS31801366	SRR8420302	ESC_KA9072AA	United States Department of Agriculture, Food Safety and Inspection Service	Escherichia coli	17	ST20 Cplx	B1	2169	Escherichia coli	B1	B1	fimH25	5444939	314	76247	69	f__Enterobacteriaceae (UID5162)	99.93	0.48	28.57	Escherichia coli	PASS	PASS	PASS	PASS	No	PASS	O103	O103	-	O103:H2	-:H2	uncertain:H2	O103:H2	O103:H2	PASS (REPORTABLE)	PM	NP	NP	PM	PM	NR	NR	NR	NR	NR	0	0
FSIS11917328	SRR8592588	ESC_LA9478AA	United States Department of Agriculture, Food Safety and Inspection Service	Escherichia coli	17	ST20 Cplx	B1	2169	Escherichia coli	B1	B1	fimH25	5374913	226	100803	75	f__Enterobacteriaceae (UID5162)	99.93	0.23	0	Escherichia coli O103:H2 str. 2009C-3279	PASS	PASS	PASS	PASS	No	PASS	O103	O103	-	O103:H2	-:H2	uncertain:H2	O103:H2	O103:H2	PASS (REPORTABLE)	PM	NP	NP	PM	PM	NR	NR	NR	NR	NR	0	0
PNUSAE001235	SRR2177978	ESC_DA7535AA	EDLB-CDC	Escherichia coli	17	ST20 Cplx	B1	41641	Escherichia/Shigella sp.	B1	B1	fimH25	5322870	186	135382	45	f__Enterobacteriaceae (UID5162)	99.93	0.58	16.67	Escherichia coli	PASS	PASS	PASS	PASS	No	PASS	E. Coli O103:Pending	O103	-	O103:H2	-:H2	O103:H2	O103:H2	O103:H2	PASS (REPORTABLE)	PM	NP	PM	PM	PM	NR	NR	NR	NR	NR	0	0
PNUSAE001677	SRR2982206	ESC_CA4264AA	Centers for Disease Control and Prevention Enteric Diseases Laboratory Branch	Escherichia coli	17	ST20 Cplx	B1	2173	Escherichia coli	B1	B1	fimH25	5734071	325	92377	111	f__Enterobacteriaceae (UID5162)	99.62	0.28	0	Escherichia coli	PASS	PASS	PASS	PASS	No	PASS	E. Coli O103:Pending	O103	-	O103:H2	-:H2	O103:H2	O103:H2	O103:H2	PASS (REPORTABLE)	PM	NP	PM	PM	PM	NR	NR	NR	NR	NR	0	0
PNUSAE001582	SRR3040541	ESC_CA4983AA	Centers for Disease Control and Prevention Enteric Diseases Laboratory Branch	Escherichia coli	1967	ST20 Cplx		2162	Escherichia coli	B1	B1	fimH25	5632340	295	100335	32	f__Enterobacteriaceae (UID5162)	99.9	0.28	0	Escherichia coli	PASS	PASS	PASS	PASS	No	PASS	E. Coli O103:Pending	O103	-	O103:H2	-:H2	O103:H2	O103:H2	O103:H2	PASS (REPORTABLE)	PM	NP	PM	PM	PM	NR	NR	NR	NR	NR	0	0
PNUSAE001525	SRR3113897	ESC_CA5537AA	Centers for Disease Control and Prevention Enteric Diseases Laboratory Branch	Escherichia coli	17	ST20 Cplx	B1	2169	Escherichia coli	B1	B1	fimH25	5519242	297	93893	124	f__Enterobacteriaceae (UID5162)	99.93	0.28	0	Escherichia coli	PASS	PASS	PASS	PASS	No	PASS	E. Coli O103:Pending	O103	-	O103:H2	-:H2	O103:H2	O103:H2	O103:H2	PASS (REPORTABLE)	PM	NP	PM	PM	PM	NR	NR	NR	NR	NR	0	0
PNUSAE001442	SRR3146361	ESC_CA5851AA	Centers for Disease Control and Prevention Enteric Diseases Laboratory Branch	Escherichia coli	17	ST20 Cplx	B1	2169	Escherichia coli	B1	B1	fimH25	5509134	277	137633	163	f__Enterobacteriaceae (UID5162)	99.93	0.28	0	Escherichia coli	PASS	PASS	PASS	PASS	No	PASS	E. Coli O103:Pending	O103	-	O103:H2	-:H2	O103:H2	O103:H2	O103:H2	PASS (REPORTABLE)	PM	NP	PM	PM	PM	NR	NR	NR	NR	NR	0	0
PNUSAE000788	SRR3541148	ESC_DA1488AA	Centers for Disease Control and Prevention Enteric Diseases Laboratory Branch	Escherichia coli	17	ST20 Cplx	B1	2169	Escherichia coli	B1	B1	fimH25	5755127	296	96413	76	f__Enterobacteriaceae (UID5162)	99.93	0.69	11.11	Escherichia coli	PASS	PASS	PASS	PASS	No	PASS	E. Coli O103:Pending	O103	-	O103:H2	-:H2	O103:H2	O103:H2	O103:H2	PASS (REPORTABLE)	PM	NP	PM	PM	PM	NR	NR	NR	NR	NR	0	0
PNUSAE003113	SRR5574025	ESC_GA4813AA	Centers for Disease Control and Prevention Enteric Diseases Laboratory Branch	Escherichia coli	17	ST20 Cplx	B1	2169	Escherichia coli	B1	B1	fimH25	5633067	347	135486	112	f__Enterobacteriaceae (UID5162)	99.93	1.76	36.84	Escherichia coli	PASS	PASS	PASS	PASS	No	PASS	E. Coli O103:Pending	O103	-	O103:H2	-:H2	O103:H2	O103:H2	O103:H2	PASS (REPORTABLE)	PM	NP	PM	PM	PM	NR	NR	NR	NR	NR	0	0
PNUSAE001679	SRR2982208	ESC_CA4262AA	Centers for Disease Control and Prevention Enteric Diseases Laboratory Branch	Escherichia coli	17	ST20 Cplx	B1	2169	Escherichia coli	B1	B1	fimH25	5697658	311	94475	81	f__Enterobacteriaceae (UID5162)	99.93	0.28	0	Escherichia coli	PASS	PASS	PASS	PASS	No	PASS	E. Coli O103:Undetermined	O103	-	O103:H2	-:H2	O103:H2	O103:H2	O103:H2	PASS (REPORTABLE)	PM	NP	PM	PM	PM	NR	NR	NR	NR	NR	0	0
PNUSAE001580	SRR3040539	ESC_CA4985AA	Centers for Disease Control and Prevention Enteric Diseases Laboratory Branch	Escherichia coli	1967	ST20 Cplx		2162	Escherichia coli	B1	B1	fimH25	5419302	300	131815	35	f__Enterobacteriaceae (UID5162)	99.83	0.28	0	Escherichia coli	PASS	PASS	PASS	PASS	No	PASS	E. Coli O103:Undetermined	O103	-	O103:H2	-:H2	O103:H2	O103:H2	O103:H2	PASS (REPORTABLE)	PM	NP	PM	PM	PM	NR	NR	NR	NR	NR	0	0
PNUSAE001850	SRR3068688	ESC_DA4973AA	Centers for Disease Control and Prevention Enteric Diseases Laboratory Branch	Escherichia coli	17	ST20 Cplx	B1	2169	Escherichia coli	B1	B1	fimH25	5576246	239	129486	208	f__Enterobacteriaceae (UID5162)	99.93	0.32	0	Escherichia coli	PASS	PASS	PASS	PASS	No	PASS	E. Coli O103:Undetermined	O103	-	O103:H2	-:H2	O103:H2	O103:H2	O103:H2	PASS (REPORTABLE)	PM	NP	PM	PM	PM	NR	NR	NR	NR	NR	0	0
PNUSAE001509	SRR3113874	ESC_CA5548AA	Centers for Disease Control and Prevention Enteric Diseases Laboratory Branch	Escherichia coli	17	ST20 Cplx	B1	2169	Escherichia coli	B1	B1	fimH25	5413507	376	82166	37	f__Enterobacteriaceae (UID5162)	99.93	0.28	0	Escherichia coli	PASS	PASS	PASS	PASS	No	PASS	E. Coli O103:Undetermined	O103	-	O103:H2	-:H2	O103:H2	O103:H2	O103:H2	PASS (REPORTABLE)	PM	NP	PM	PM	PM	NR	NR	NR	NR	NR	0	0
2015C-3955	SRR3341737	ESC_CA9650AA	Centers for Disease Control and Prevention Enteric Diseases Laboratory Branch	Escherichia coli	17	ST20 Cplx	B1	2169	Escherichia coli	B1	B1	fimH25	5303112	197	151120	46	f__Enterobacteriaceae (UID5162)	99.93	0.28	0	Escherichia coli 3.2608	PASS	PASS	PASS	PASS	No	PASS	E. Coli O103:Undetermined	O103	-	O103:H2	-:H2	O103:H2	O103:H2	O103:H2	PASS (REPORTABLE)	PM	NP	PM	PM	PM	NR	NR	NR	NR	NR	0	0
PNUSAE001621	SRR3887977	ESC_EA0794AA	Centers for Disease Control and Prevention Enteric Diseases Laboratory Branch	Escherichia coli	17	ST20 Cplx	B1	2169	Escherichia coli	B1	B1	fimH25	5580143	265	122165	122	f__Enterobacteriaceae (UID5162)	99.93	0.68	11.11	Escherichia coli	PASS	PASS	PASS	PASS	No	PASS	E. Coli O109:Undetermined	O103	-	O103:H2	-:H2	O103:H2	O103:H2	O103:H2	PASS (REPORTABLE)	PM	NP	PM	PM	PM	NR	NR	NR	NR	NR	0	0
FSIS1400372	SRR1693410	ESC_BA3315AA	FOOD AND DRUG ADMINISTRATION, CENTER FOR FOOD SAFETY AND APPLIED NUTRITION	Escherichia coli	17	ST20 Cplx	B1	2169	Escherichia coli	B1	B1	fimH25	5519280	260	128069	72	f__Enterobacteriaceae (UID5162)	99.93	0.28	0	Escherichia coli	PASS	PASS	PASS	PASS	No	PASS	O103	O103	-	O103:H2	-:H2	O103:H2	O103:H2	O103:H2	PASS (REPORTABLE)	PM	NP	PM	PM	PM	NR	NR	NR	NR	NR	0	0
FSIS1500872	SRR2103801	ESC_AA7987AA	USDA-FSIS	Escherichia coli	17	ST20 Cplx	B1	15628	Escherichia coli	B1	B1	fimH25	5312510	206	135487	95	f__Enterobacteriaceae (UID5162)	98.4	0.3	0	Escherichia coli	PASS	PASS	PASS	PASS	No	PASS	O103	O103	-	O103:H2	-:H2	O103:H2	O103:H2	O103:H2	PASS (REPORTABLE)	PM	NP	PM	PM	PM	NR	NR	NR	NR	NR	0	0
FSIS1400386	SRR2107358	ESC_AA7973AA	USDA-FSIS	Escherichia coli	1967	ST20 Cplx		2162	Escherichia coli	B1	B1	fimH25	5475620	265	135486	104	f__Enterobacteriaceae (UID5162)	99.93	0.28	0	Escherichia coli	PASS	PASS	PASS	PASS	No	PASS	O103	O103	-	O103:H2	-:H2	O103:H2	O103:H2	O103:H2	PASS (REPORTABLE)	PM	NP	PM	PM	PM	NR	NR	NR	NR	NR	0	0
FSIS1400390	SRR2107359	ESC_AA7972AA	USDA-FSIS	Escherichia coli	17	ST20 Cplx	B1	2169	Escherichia coli	B1	B1	fimH25	5564825	221	119473	94	f__Enterobacteriaceae (UID5162)	99.93	0.43	0	Escherichia coli O103:H2 str. 2009C-3279	PASS	PASS	PASS	PASS	No	PASS	O103	O103	-	O103:H2	-:H2	O103:H2	O103:H2	O103:H2	PASS (REPORTABLE)	PM	NP	PM	PM	PM	NR	NR	NR	NR	NR	0	0
FSIS1500733	SRR2125693	ESC_AA7875AA	USDA-FSIS	Escherichia coli	17	ST20 Cplx	B1	2169	Escherichia coli	B1	B1	fimH25	5380882	177	159373	89	f__Enterobacteriaceae (UID5162)	99.93	0.28	0	Escherichia coli	PASS	PASS	PASS	PASS	No	PASS	O103	O103	-	O103:H2	-:H2	O103:H2	O103:H2	O103:H2	PASS (REPORTABLE)	PM	NP	PM	PM	PM	NR	NR	NR	NR	NR	0	0
FSIS1500734	SRR2125694	ESC_AA7874AA	USDA-FSIS	Escherichia coli	17	ST20 Cplx	B1	15628	Escherichia coli	B1	B1	fimH25	5340798	167	133932	30	f__Enterobacteriaceae (UID5162)	99.93	0.28	0	Escherichia coli	PASS	PASS	PASS	PASS	No	PASS	O103	O103	-	O103:H2	-:H2	O103:H2	O103:H2	O103:H2	PASS (REPORTABLE)	PM	NP	PM	PM	PM	NR	NR	NR	NR	NR	0	0
FSIS1500771	SRR2125695	ESC_AA7873AA	USDA-FSIS	Escherichia coli	1967	ST20 Cplx		2162	Escherichia coli	B1	B1	fimH25	5317104	219	175628	59	f__Enterobacteriaceae (UID5162)	99.93	0.28	0	Escherichia coli	PASS	PASS	PASS	PASS	No	PASS	O103	O103	-	O103:H2	-:H2	O103:H2	O103:H2	O103:H2	PASS (REPORTABLE)	PM	NP	PM	PM	PM	NR	NR	NR	NR	NR	0	0
FSIS1500634	SRR2125867	ESC_AA7852AA	USDA-FSIS	Escherichia coli	17	ST20 Cplx	B1	29656	Escherichia/Shigella sp.	B1	B1	fimH25	5490518	251	137632	92	f__Enterobacteriaceae (UID5162)	99.93	0.28	0	Escherichia coli	PASS	PASS	PASS	PASS	No	PASS	O103	O103	-	O103:H2	-:H2	O103:H2	O103:H2	O103:H2	PASS (REPORTABLE)	PM	NP	PM	PM	PM	NR	NR	NR	NR	NR	0	0
FSIS1500636	SRR2125876	ESC_AA7849AA	USDA-FSIS	Escherichia coli	17	ST20 Cplx	B1	2169	Escherichia coli	B1	B1	fimH25	5460593	221	130250	68	f__Enterobacteriaceae (UID5162)	99.93	0.28	0	Escherichia coli	PASS	PASS	PASS	PASS	No	PASS	O103	O103	-	O103:H2	-:H2	O103:H2	O103:H2	O103:H2	PASS (REPORTABLE)	PM	NP	PM	PM	PM	NR	NR	NR	NR	NR	0	0
FSIS1500642	SRR2125878	ESC_AA7847AA	USDA-FSIS	Escherichia coli	17	ST20 Cplx	B1	15628	Escherichia coli	B1	B1	fimH25	5328915	175	156982	82	f__Enterobacteriaceae (UID5162)	99.93	0.28	0	Escherichia coli	PASS	PASS	PASS	PASS	No	PASS	O103	O103	-	O103:H2	-:H2	O103:H2	O103:H2	O103:H2	PASS (REPORTABLE)	PM	NP	PM	PM	PM	NR	NR	NR	NR	NR	0	0
FSIS1500640	SRR2125882	ESC_AA7843AA	USDA-FSIS	Escherichia coli	17	ST20 Cplx	B1	2169	Escherichia coli	B1	B1	fimH25	5451687	214	125942	84	f__Enterobacteriaceae (UID5162)	99.93	0.28	0	Escherichia coli	PASS	PASS	PASS	PASS	No	PASS	O103	O103	-	O103:H2	-:H2	O103:H2	O103:H2	O103:H2	PASS (REPORTABLE)	PM	NP	PM	PM	PM	NR	NR	NR	NR	NR	0	0
FSIS1500782	SRR2125998	ESC_AA7831AA	USDA-FSIS	Escherichia coli	17	ST20 Cplx	B1	2169	Escherichia coli	B1	B1	fimH25	5576003	233	124472	66	f__Enterobacteriaceae (UID5162)	99.93	0.68	0	Escherichia coli	PASS	PASS	PASS	PASS	No	PASS	O103	O103	-	O103:H2	-:H2	O103:H2	O103:H2	O103:H2	PASS (REPORTABLE)	PM	NP	PM	PM	PM	NR	NR	NR	NR	NR	0	0
FSIS1500783	SRR2125999	ESC_AA7830AA	USDA-FSIS	Escherichia coli	17	ST20 Cplx	B1	2169	Escherichia coli	B1	B1	fimH25	5317777	202	135487	55	f__Enterobacteriaceae (UID5162)	99.93	0.28	0	Escherichia coli	PASS	PASS	PASS	PASS	No	PASS	O103	O103	-	O103:H2	-:H2	O103:H2	O103:H2	O103:H2	PASS (REPORTABLE)	PM	NP	PM	PM	PM	NR	NR	NR	NR	NR	0	0
FSIS1500784	SRR2126284	ESC_AA7826AA	USDA-FSIS	Escherichia coli	17	ST20 Cplx	B1	2169	Escherichia coli	B1	B1	fimH25	5245441	176	133932	82	f__Enterobacteriaceae (UID5162)	99.93	0.28	0	Escherichia coli O103:H2 str. 2009C-3279	PASS	PASS	PASS	PASS	No	PASS	O103	O103	-	O103:H2	-:H2	O103:H2	O103:H2	O103:H2	PASS (REPORTABLE)	PM	NP	PM	PM	PM	NR	NR	NR	NR	NR	0	0
FSIS1500790	SRR2126286	ESC_AA7824AA	USDA-FSIS	Escherichia coli	1967	ST20 Cplx		2162	Escherichia coli	B1	B1	fimH25	5312053	222	153056	56	f__Enterobacteriaceae (UID5162)	99.93	0.28	0	Escherichia coli	PASS	PASS	PASS	PASS	No	PASS	O103	O103	-	O103:H2	-:H2	O103:H2	O103:H2	O103:H2	PASS (REPORTABLE)	PM	NP	PM	PM	PM	NR	NR	NR	NR	NR	0	0
FSIS1501345	SRR2131159	ESC_AA7799AA	USDA-FSIS	Escherichia coli	17	ST20 Cplx	B1	29470	Escherichia/Shigella sp.	B1	B1	fimH25	5712069	276	129346	73	f__Enterobacteriaceae (UID5162)	99.93	0.72	14.29	Escherichia coli	PASS	PASS	PASS	PASS	No	PASS	O103	O103	-	O103:H2	-:H2	O103:H2	O103:H2	O103:H2	PASS (REPORTABLE)	PM	NP	PM	PM	PM	NR	NR	NR	NR	NR	0	0
FSIS1500885	SRR2131164	ESC_AA7794AA	USDA-FSIS	Escherichia coli	1967	ST20 Cplx		2162	Escherichia coli	B1	B1	fimH25	5346682	256	135904	92	f__Enterobacteriaceae (UID5162)	99.93	0.33	16.67	Escherichia coli	PASS	PASS	PASS	PASS	No	PASS	O103	O103	-	O103:H2	-:H2	O103:H2	O103:H2	O103:H2	PASS (REPORTABLE)	PM	NP	PM	PM	PM	NR	NR	NR	NR	NR	0	0
FSIS1500887	SRR2131171	ESC_AA7787AA	USDA-FSIS	Escherichia coli	1967	ST20 Cplx		2162	Escherichia coli	B1	B1	fimH25	5425463	260	130777	83	f__Enterobacteriaceae (UID5162)	99.93	0.28	0	Escherichia coli	PASS	PASS	PASS	PASS	No	PASS	O103	O103	-	O103:H2	-:H2	O103:H2	O103:H2	O103:H2	PASS (REPORTABLE)	PM	NP	PM	PM	PM	NR	NR	NR	NR	NR	0	0
FSIS1500779	SRR2131784	ESC_AA7784AA	USDA-FSIS	Escherichia coli	1967	ST20 Cplx		2162	Escherichia coli	B1	B1	fimH25	5268393	205	172901	82	f__Enterobacteriaceae (UID5162)	99.93	0.28	0	Escherichia coli	PASS	PASS	PASS	PASS	No	PASS	O103	O103	-	O103:H2	-:H2	O103:H2	O103:H2	O103:H2	PASS (REPORTABLE)	PM	NP	PM	PM	PM	NR	NR	NR	NR	NR	0	0
FSIS1503187	SRR2132201	ESC_AA7760AA	USDA-FSIS	Escherichia coli	17	ST20 Cplx	B1	2169	Escherichia coli	B1	B1	fimH25	5534571	240	100708	93	f__Enterobacteriaceae (UID5162)	99.93	0.95	15.38	Escherichia coli O103:H2 str. 2009C-3279	PASS	PASS	PASS	PASS	No	PASS	O103	O103	-	O103:H2	-:H2	O103:H2	O103:H2	O103:H2	PASS (REPORTABLE)	PM	NP	PM	PM	PM	NR	NR	NR	NR	NR	0	0
FSIS1503903	SRR2395819	ESC_CA3434AA	USDA-FSIS	Escherichia coli	17	ST20 Cplx	B1	2169	Escherichia coli	B1	B1	fimH25	5455676	300	91518	108	f__Enterobacteriaceae (UID5162)	99.93	0.32	0	Escherichia coli	PASS	PASS	PASS	PASS	No	PASS	O103	O103	-	O103:H2	-:H2	O103:H2	O103:H2	O103:H2	PASS (REPORTABLE)	PM	NP	PM	PM	PM	NR	NR	NR	NR	NR	0	0
FSIS1501838	SRR2397381	ESC_CA3432AA	USDA-FSIS	Escherichia coli	17	ST20 Cplx	B1	2169	Escherichia coli	B1	B1	fimH25	5309868	208	154204	74	f__Enterobacteriaceae (UID5162)	99.93	0.28	0	Escherichia coli O103:H2 str. 2009C-3279	PASS	PASS	PASS	PASS	No	PASS	O103	O103	-	O103:H2	-:H2	O103:H2	O103:H2	O103:H2	PASS (REPORTABLE)	PM	NP	PM	PM	PM	NR	NR	NR	NR	NR	0	0
FSIS1501839	SRR2397425	ESC_CA3431AA	USDA-FSIS	Escherichia coli	17	ST20 Cplx	B1	15628	Escherichia coli	B1	B1	fimH25	5519009	246	135487	91	f__Enterobacteriaceae (UID5162)	99.93	0.43	0	Escherichia coli	PASS	PASS	PASS	PASS	No	PASS	O103	O103	-	O103:H2	-:H2	O103:H2	O103:H2	O103:H2	PASS (REPORTABLE)	PM	NP	PM	PM	PM	NR	NR	NR	NR	NR	0	0
FSIS1501346	SRR2397426	ESC_CA3430AA	USDA-FSIS	Escherichia coli	17	ST20 Cplx	B1	29470	Escherichia/Shigella sp.	B1	B1	fimH25	5719608	287	129346	128	f__Enterobacteriaceae (UID5162)	99.93	0.72	14.29	Escherichia coli	PASS	PASS	PASS	PASS	No	PASS	O103	O103	-	O103:H2	-:H2	O103:H2	O103:H2	O103:H2	PASS (REPORTABLE)	PM	NP	PM	PM	PM	NR	NR	NR	NR	NR	0	0
FSIS1504139	SRR2423304	ESC_CA3266AA	USDA-FSIS	Escherichia coli	17	ST20 Cplx	B1	2169	Escherichia coli	B1	B1	fimH25	5309164	219	163089	127	f__Enterobacteriaceae (UID5162)	99.93	0.38	16.67	Escherichia coli	PASS	PASS	PASS	PASS	No	PASS	O103	O103	-	O103:H2	-:H2	O103:H2	O103:H2	O103:H2	PASS (REPORTABLE)	PM	NP	PM	PM	PM	NR	NR	NR	NR	NR	0	0
FSIS1504140	SRR2423590	ESC_CA3264AA	USDA-FSIS	Escherichia coli	17	ST20 Cplx	B1	2169	Escherichia coli	B1	B1	fimH25	5363107	241	135487	130	f__Enterobacteriaceae (UID5162)	99.93	0.38	44.44	Escherichia coli	PASS	PASS	PASS	PASS	No	PASS	O103	O103	-	O103:H2	-:H2	O103:H2	O103:H2	O103:H2	PASS (REPORTABLE)	PM	NP	PM	PM	PM	NR	NR	NR	NR	NR	0	0
FSIS1504528	SRR2774895	ESC_CA2825AA	United States Department of Agriculture, Food Safety and Inspection Service	Escherichia coli	5621	ST20 Cplx		2169	Escherichia coli	B1	B1	fimH25	5464678	269	124350	88	f__Enterobacteriaceae (UID5162)	99.93	0.28	0	Escherichia coli	PASS	PASS	PASS	PASS	No	PASS	O103	O103	-	O103:H2	-:H2	O103:H2	O103:H2	O103:H2	PASS (REPORTABLE)	PM	NP	PM	PM	PM	NR	NR	NR	NR	NR	0	0
FSIS1504493	SRR2775028	ESC_CA2822AA	United States Department of Agriculture, Food Safety and Inspection Service	Escherichia coli	17	ST20 Cplx	B1	30149	Escherichia/Shigella sp.	B1	B1	fimH25	5588490	204	136728	148	f__Enterobacteriaceae (UID5162)	99.93	0.53	0	Escherichia coli	PASS	PASS	PASS	PASS	No	PASS	O103	O103	-	O103:H2	-:H2	O103:H2	O103:H2	O103:H2	PASS (REPORTABLE)	PM	NP	PM	PM	PM	NR	NR	NR	NR	NR	0	0
FSIS1504529	SRR2775030	ESC_CA2820AA	United States Department of Agriculture, Food Safety and Inspection Service	Escherichia coli	17	ST20 Cplx	B1	2169	Escherichia coli	B1	B1	fimH25	5534789	210	133932	65	f__Enterobacteriaceae (UID5162)	99.93	0.34	25	Escherichia coli	PASS	PASS	PASS	PASS	No	PASS	O103	O103	-	O103:H2	-:H2	O103:H2	O103:H2	O103:H2	PASS (REPORTABLE)	PM	NP	PM	PM	PM	NR	NR	NR	NR	NR	0	0
FSIS1504492	SRR2775031	ESC_CA2819AA	United States Department of Agriculture, Food Safety and Inspection Service	Escherichia coli	17	ST20 Cplx	B1	2169	Escherichia coli	B1	B1	fimH25	5379147	243	135487	99	f__Enterobacteriaceae (UID5162)	99.93	0.28	0	Escherichia coli O103:H2 str. 2009C-3279	PASS	PASS	PASS	PASS	No	PASS	O103	O103	-	O103:H2	-:H2	O103:H2	O103:H2	O103:H2	PASS (REPORTABLE)	PM	NP	PM	PM	PM	NR	NR	NR	NR	NR	0	0
FSIS1504719	SRR2814840	ESC_CA3494AA	United States Department of Agriculture, Food Safety and Inspection Service	Escherichia coli	17	ST20 Cplx	B1	2169	Escherichia coli	B1	B1	fimH25	5394284	240	133933	97	f__Enterobacteriaceae (UID5162)	99.93	0.28	0	Escherichia coli	PASS	PASS	PASS	PASS	No	PASS	O103	O103	-	O103:H2	-:H2	O103:H2	O103:H2	O103:H2	PASS (REPORTABLE)	PM	NP	PM	PM	PM	NR	NR	NR	NR	NR	0	0
FSIS1504620	SRR2815174	ESC_CA3503AA	United States Department of Agriculture, Food Safety and Inspection Service	Escherichia coli	17	ST20 Cplx	B1	29673	Escherichia/Shigella sp.	B1	B1	fimH25	5470238	309	129543	64	f__Enterobacteriaceae (UID5162)	99.93	0.28	0	Escherichia coli	PASS	PASS	PASS	PASS	No	PASS	O103	O103	-	O103:H2	-:H2	O103:H2	O103:H2	O103:H2	PASS (REPORTABLE)	PM	NP	PM	PM	PM	NR	NR	NR	NR	NR	0	0
FSIS1504841	SRR2920599	ESC_CA4734AA	United States Department of Agriculture, Food Safety and Inspection Service	Escherichia coli	17	ST20 Cplx	B1	2169	Escherichia coli	B1	B1	fimH25	5419642	217	132929	92	f__Enterobacteriaceae (UID5162)	99.93	0.28	0	Escherichia coli	PASS	PASS	PASS	PASS	No	PASS	O103	O103	-	O103:H2	-:H2	O103:H2	O103:H2	O103:H2	PASS (REPORTABLE)	PM	NP	PM	PM	PM	NR	NR	NR	NR	NR	0	0
FSIS1504839	SRR2920605	ESC_CA4735AA	United States Department of Agriculture, Food Safety and Inspection Service	Escherichia coli	1967	ST20 Cplx		2162	Escherichia coli	B1	B1	fimH25	5365634	260	141035	97	f__Enterobacteriaceae (UID5162)	99.93	0.28	0	Escherichia coli	PASS	PASS	PASS	PASS	No	PASS	O103	O103	-	O103:H2	-:H2	O103:H2	O103:H2	O103:H2	PASS (REPORTABLE)	PM	NP	PM	PM	PM	NR	NR	NR	NR	NR	0	0
FSIS1505059	SRR2986090	ESC_CA4218AA	United States Department of Agriculture, Food Safety and Inspection Service	Escherichia coli	17	ST20 Cplx	B1	29880	Escherichia/Shigella sp.	B1	B1	fimH25	5537503	290	132300	178	f__Enterobacteriaceae (UID5162)	99.93	0.28	0	Escherichia coli	PASS	PASS	PASS	PASS	No	PASS	O103	O103	-	O103:H2	-:H2	O103:H2	O103:H2	O103:H2	PASS (REPORTABLE)	PM	NP	PM	PM	PM	NR	NR	NR	NR	NR	0	0
FSIS1505060	SRR2986114	ESC_CA4216AA	United States Department of Agriculture, Food Safety and Inspection Service	Escherichia coli	17	ST20 Cplx	B1	33267	Escherichia/Shigella sp.	B1	B1	fimH25	5473461	285	122180	251	f__Enterobacteriaceae (UID5162)	99.93	0.28	0	Escherichia coli	PASS	PASS	PASS	PASS	No	PASS	O103	O103	-	O103:H2	-:H2	O103:H2	O103:H2	O103:H2	PASS (REPORTABLE)	PM	NP	PM	PM	PM	NR	NR	NR	NR	NR	0	0
FSIS1505058	SRR2986295	ESC_CA4215AA	United States Department of Agriculture, Food Safety and Inspection Service	Escherichia coli	17	ST20 Cplx	B1	30237	Escherichia/Shigella sp.	B1	B1	fimH25	5390420	178	146545	126	f__Enterobacteriaceae (UID5162)	99.93	0.28	0	Escherichia coli O103:H2 str. 2009C-3279	PASS	PASS	PASS	PASS	No	PASS	O103	O103	-	O103:H2	-:H2	O103:H2	O103:H2	O103:H2	PASS (REPORTABLE)	PM	NP	PM	PM	PM	NR	NR	NR	NR	NR	0	0
FSIS1505183	SRR3016235	ESC_CA4830AA	United States Department of Agriculture, Food Safety and Inspection Service	Escherichia coli	17	ST20 Cplx	B1	2169	Escherichia coli	B1	B1	fimH25	5441985	226	103450	63	f__Enterobacteriaceae (UID5162)	99.93	0.23	0	Escherichia coli	PASS	PASS	PASS	PASS	No	PASS	O103	O103	-	O103:H2	-:H2	O103:H2	O103:H2	O103:H2	PASS (REPORTABLE)	PM	NP	PM	PM	PM	NR	NR	NR	NR	NR	0	0
FSIS1505303	SRR3098447	ESC_DA4881AA	United States Department of Agriculture, Food Safety and Inspection Service	Escherichia coli	17	ST20 Cplx	B1	30149	Escherichia/Shigella sp.	B1	B1	fimH25	5595728	223	135487	165	f__Enterobacteriaceae (UID5162)	99.93	0.68	0	Escherichia coli 3.2608	PASS	PASS	PASS	PASS	No	PASS	O103	O103	-	O103:H2	-:H2	O103:H2	O103:H2	O103:H2	PASS (REPORTABLE)	PM	NP	PM	PM	PM	NR	NR	NR	NR	NR	0	0
FSIS1505256	SRR3098454	ESC_DA4879AA	United States Department of Agriculture, Food Safety and Inspection Service	Escherichia coli	17	ST20 Cplx	B1	15628	Escherichia coli	B1	B1	fimH25	5529019	190	158718	156	f__Enterobacteriaceae (UID5162)	99.93	0.28	0	Escherichia coli	PASS	PASS	PASS	PASS	No	PASS	O103	O103	-	O103:H2	-:H2	O103:H2	O103:H2	O103:H2	PASS (REPORTABLE)	PM	NP	PM	PM	PM	NR	NR	NR	NR	NR	0	0
FSIS1505312	SRR3106218	ESC_CA5249AA	United States Department of Agriculture, Food Safety and Inspection Service	Escherichia coli	17	ST20 Cplx	B1	2169	Escherichia coli	B1	B1	fimH766	5616741	243	131015	141	f__Enterobacteriaceae (UID5162)	99.93	0.4	0	Escherichia coli	PASS	PASS	PASS	PASS	No	PASS	O103	O103	-	O103:H2	-:H2	O103:H2	O103:H2	O103:H2	PASS (REPORTABLE)	PM	NP	PM	PM	PM	NR	NR	NR	NR	NR	0	0
FSIS1605468	SRR3106219	ESC_CA5248AA	United States Department of Agriculture, Food Safety and Inspection Service	Escherichia coli	17	ST20 Cplx	B1	33498	Escherichia/Shigella sp.	B1	B1	fimH25	5408464	211	136613	119	f__Enterobacteriaceae (UID5162)	99.93	0.28	0	Escherichia coli	PASS	PASS	PASS	PASS	No	PASS	O103	O103	-	O103:H2	-:H2	O103:H2	O103:H2	O103:H2	PASS (REPORTABLE)	PM	NP	PM	PM	PM	NR	NR	NR	NR	NR	0	0
FSIS1505257	SRR3106234	ESC_CA5245AA	United States Department of Agriculture, Food Safety and Inspection Service	Escherichia coli	1967	ST20 Cplx		2162	Escherichia coli	B1	B1	fimH25	5276080	240	131508	195	f__Enterobacteriaceae (UID5162)	99.93	0.92	12.5	Escherichia coli	PASS	PASS	PASS	PASS	No	PASS	O103	O103	-	O103:H2	-:H2	O103:H2	O103:H2	O103:H2	PASS (REPORTABLE)	PM	NP	PM	PM	PM	NR	NR	NR	NR	NR	0	0
FSIS1605819	SRR3194369	ESC_CA7485AA	United States Department of Agriculture, Food Safety and Inspection Service	Escherichia coli	17	ST20 Cplx	B1	2169	Escherichia coli	B1	B1	fimH25	5516239	278	135487	167	f__Enterobacteriaceae (UID5162)	99.93	0.28	0	Escherichia coli	PASS	PASS	PASS	PASS	No	PASS	O103	O103	-	O103:H2	-:H2	O103:H2	O103:H2	O103:H2	PASS (REPORTABLE)	PM	NP	PM	PM	PM	NR	NR	NR	NR	NR	0	0
101300	SRR3240967	ESC_CA8208AA	Public Health England	Escherichia coli	17	ST20 Cplx	B1	2169	Escherichia coli	B1	B1	fimH25	5300156	238	104044	86	f__Enterobacteriaceae (UID5162)	99.93	0.28	0	Escherichia coli 93.0624	PASS	PASS	PASS	PASS	No	PASS	O103	O103	-	O103:H2	-:H2	O103:H2	O103:H2	O103:H2	PASS (REPORTABLE)	PM	NP	PM	PM	PM	NR	NR	NR	NR	NR	0	0
FSIS1501841	SRR3241689	ESC_CA8188AA	United States Department of Agriculture, Food Safety and Inspection Service	Escherichia coli	17	ST20 Cplx	B1	15628	Escherichia coli	B1	B1	fimH25	5396282	168	156335	147	f__Enterobacteriaceae (UID5162)	99.93	0.43	0	Escherichia coli O103:H2 str. 2010C-4433	PASS	PASS	PASS	PASS	No	PASS	O103	O103	-	O103:H2	-:H2	O103:H2	O103:H2	O103:H2	PASS (REPORTABLE)	PM	NP	PM	PM	PM	NR	NR	NR	NR	NR	0	0
FSIS1501843	SRR3241696	ESC_CA8186AA	United States Department of Agriculture, Food Safety and Inspection Service	Escherichia coli	17	ST20 Cplx	B1	2169	Escherichia coli	B1	B1	fimH25	5419441	167	162463	134	f__Enterobacteriaceae (UID5162)	99.93	0.28	0	Escherichia coli 3.2608	PASS	PASS	PASS	PASS	No	PASS	O103	O103	-	O103:H2	-:H2	O103:H2	O103:H2	O103:H2	PASS (REPORTABLE)	PM	NP	PM	PM	PM	NR	NR	NR	NR	NR	0	0
FSIS1502448	SRR3403672	ESC_DA0425AA	United States Department of Agriculture, Food Safety and Inspection Service	Escherichia coli	17	ST20 Cplx	B1	2169	Escherichia coli	B1	B1	fimH25	5731616	205	180356	180	f__Enterobacteriaceae (UID5162)	99.93	0.48	0	Escherichia coli	PASS	PASS	PASS	PASS	No	PASS	O103	O103	-	O103:H2	-:H2	O103:H2	O103:H2	O103:H2	PASS (REPORTABLE)	PM	NP	PM	PM	PM	NR	NR	NR	NR	NR	0	0
FSIS1502325	SRR3405207	ESC_DA0420AA	United States Department of Agriculture, Food Safety and Inspection Service	Escherichia coli	17	ST20 Cplx	B1	2169	Escherichia coli	B1	B1	fimH766	5489003	275	127678	183	f__Enterobacteriaceae (UID5162)	99.93	0.28	0	Escherichia coli	PASS	PASS	PASS	PASS	No	PASS	O103	O103	-	O103:H2	-:H2	O103:H2	O103:H2	O103:H2	PASS (REPORTABLE)	PM	NP	PM	PM	PM	NR	NR	NR	NR	NR	0	0
FSIS1502186	SRR3405210	ESC_DA0419AA	United States Department of Agriculture, Food Safety and Inspection Service	Escherichia coli	1967	ST20 Cplx		2162	Escherichia coli	B1	B1	fimH25	5395536	236	126639	81	f__Enterobacteriaceae (UID5162)	99.93	0.28	0	Escherichia coli	PASS	PASS	PASS	PASS	No	PASS	O103	O103	-	O103:H2	-:H2	O103:H2	O103:H2	O103:H2	PASS (REPORTABLE)	PM	NP	PM	PM	PM	NR	NR	NR	NR	NR	0	0
FSIS1502322	SRR3405211	ESC_DA0418AA	United States Department of Agriculture, Food Safety and Inspection Service	Escherichia coli	1967	ST20 Cplx		2162	Escherichia coli	B1	B1	fimH25	5353731	252	126821	223	f__Enterobacteriaceae (UID5162)	99.93	0.28	0	Escherichia coli	PASS	PASS	PASS	PASS	No	PASS	O103	O103	-	O103:H2	-:H2	O103:H2	O103:H2	O103:H2	PASS (REPORTABLE)	PM	NP	PM	PM	PM	NR	NR	NR	NR	NR	0	0
FSIS1502445	SRR3405400	ESC_DA0410AA	United States Department of Agriculture, Food Safety and Inspection Service	Escherichia coli	17	ST20 Cplx	B1	2169	Escherichia coli	B1	B1	fimH25	5732355	213	180356	152	f__Enterobacteriaceae (UID5162)	99.93	0.48	0	Escherichia coli	PASS	PASS	PASS	PASS	No	PASS	O103	O103	-	O103:H2	-:H2	O103:H2	O103:H2	O103:H2	PASS (REPORTABLE)	PM	NP	PM	PM	PM	NR	NR	NR	NR	NR	0	0
FSIS1501099	SRR3405410	ESC_DA0409AA	United States Department of Agriculture, Food Safety and Inspection Service	Escherichia coli	17	ST20 Cplx	B1	2169	Escherichia coli	B1	B1	fimH25	5401998	177	145411	166	f__Enterobacteriaceae (UID5162)	99.93	0.23	0	Escherichia coli	PASS	PASS	PASS	PASS	No	PASS	O103	O103	-	O103:H2	-:H2	O103:H2	O103:H2	O103:H2	PASS (REPORTABLE)	PM	NP	PM	PM	PM	NR	NR	NR	NR	NR	0	0
FSIS1501100	SRR3405411	ESC_DA0408AA	United States Department of Agriculture, Food Safety and Inspection Service	Escherichia coli	17	ST20 Cplx	B1	2169	Escherichia coli	B1	B1	fimH766	5716572	268	132301	168	f__Enterobacteriaceae (UID5162)	99.93	0.48	0	Escherichia coli	PASS	PASS	PASS	PASS	No	PASS	O103	O103	-	O103:H2	-:H2	O103:H2	O103:H2	O103:H2	PASS (REPORTABLE)	PM	NP	PM	PM	PM	NR	NR	NR	NR	NR	0	0
FSIS1501197	SRR3405462	ESC_DA0405AA	United States Department of Agriculture, Food Safety and Inspection Service	Escherichia coli	17	ST20 Cplx	B1	2169	Escherichia coli	B1	B1	fimH25	5359361	199	156335	216	f__Enterobacteriaceae (UID5162)	99.93	0.28	0	Escherichia coli	PASS	PASS	PASS	PASS	No	PASS	O103	O103	-	O103:H2	-:H2	O103:H2	O103:H2	O103:H2	PASS (REPORTABLE)	PM	NP	PM	PM	PM	NR	NR	NR	NR	NR	0	0
FSIS1500900	SRR3405473	ESC_DA0404AA	United States Department of Agriculture, Food Safety and Inspection Service	Escherichia coli	17	ST20 Cplx	B1	2173	Escherichia coli	B1	B1	fimH25	5653135	287	104941	62	f__Enterobacteriaceae (UID5162)	99.62	0.28	0	Escherichia coli	PASS	PASS	PASS	PASS	No	PASS	O103	O103	-	O103:H2	-:H2	O103:H2	O103:H2	O103:H2	PASS (REPORTABLE)	PM	NP	PM	PM	PM	NR	NR	NR	NR	NR	0	0
FSIS1502185	SRR3405570	ESC_DA0380AA	United States Department of Agriculture, Food Safety and Inspection Service	Escherichia coli	17	ST20 Cplx	B1	2169	Escherichia coli	B1	B1	fimH25	5424670	243	135486	215	f__Enterobacteriaceae (UID5162)	99.93	0.28	0	Escherichia coli	PASS	PASS	PASS	PASS	No	PASS	O103	O103	-	O103:H2	-:H2	O103:H2	O103:H2	O103:H2	PASS (REPORTABLE)	PM	NP	PM	PM	PM	NR	NR	NR	NR	NR	0	0
FSIS1502184	SRR3405604	ESC_DA0362AA	United States Department of Agriculture, Food Safety and Inspection Service	Escherichia coli	17	ST20 Cplx	B1	15628	Escherichia coli	B1	B1	fimH25	5325639	184	156335	208	f__Enterobacteriaceae (UID5162)	99.93	0.28	0	Escherichia coli	PASS	PASS	PASS	PASS	No	PASS	O103	O103	-	O103:H2	-:H2	O103:H2	O103:H2	O103:H2	PASS (REPORTABLE)	PM	NP	PM	PM	PM	NR	NR	NR	NR	NR	0	0
FSIS1501945	SRR3405619	ESC_DA0358AA	United States Department of Agriculture, Food Safety and Inspection Service	Escherichia coli	17	ST20 Cplx	B1	15628	Escherichia coli	B1	B1	fimH25	5427153	174	135487	206	f__Enterobacteriaceae (UID5162)	99.93	0.28	0	Escherichia coli	PASS	PASS	PASS	PASS	No	PASS	O103	O103	-	O103:H2	-:H2	O103:H2	O103:H2	O103:H2	PASS (REPORTABLE)	PM	NP	PM	PM	PM	NR	NR	NR	NR	NR	0	0
FSIS1501231	SRR3406062	ESC_DA0807AA	United States Department of Agriculture, Food Safety and Inspection Service	Escherichia coli	17	ST20 Cplx	B1	2169	Escherichia coli	B1	B1	fimH25	5339534	186	156335	177	f__Enterobacteriaceae (UID5162)	99.93	0.28	0	Escherichia coli	PASS	PASS	PASS	PASS	No	PASS	O103	O103	-	O103:H2	-:H2	O103:H2	O103:H2	O103:H2	PASS (REPORTABLE)	PM	NP	PM	PM	PM	NR	NR	NR	NR	NR	0	0
FSIS1502948	SRR3437696	ESC_DA0891AA	United States Department of Agriculture, Food Safety and Inspection Service	Escherichia coli	1967	ST20 Cplx		2162	Escherichia coli	B1	B1	fimH25	5529664	286	135332	169	f__Enterobacteriaceae (UID5162)	99.93	0.28	0	Escherichia coli	PASS	PASS	PASS	PASS	No	PASS	O103	O103	-	O103:H2	-:H2	O103:H2	O103:H2	O103:H2	PASS (REPORTABLE)	PM	NP	PM	PM	PM	NR	NR	NR	NR	NR	0	0
FSIS1502897	SRR3437876	ESC_DA0885AA	United States Department of Agriculture, Food Safety and Inspection Service	Escherichia coli	17	ST20 Cplx	B1	2169	Escherichia coli	B1	B1	fimH25	5428937	202	133829	179	f__Enterobacteriaceae (UID5162)	99.93	0.28	0	Escherichia coli	PASS	PASS	PASS	PASS	No	PASS	O103	O103	-	O103:H2	-:H2	O103:H2	O103:H2	O103:H2	PASS (REPORTABLE)	PM	NP	PM	PM	PM	NR	NR	NR	NR	NR	0	0
FSIS1502624	SRR3440340	ESC_DA0944AA	United States Department of Agriculture, Food Safety and Inspection Service	Escherichia coli	17	ST20 Cplx	B1	30237	Escherichia/Shigella sp.	B1	B1	fimH25	5360958	216	136359	209	f__Enterobacteriaceae (UID5162)	99.93	0.28	0	Escherichia coli	PASS	PASS	PASS	PASS	No	PASS	O103	O103	-	O103:H2	-:H2	O103:H2	O103:H2	O103:H2	PASS (REPORTABLE)	PM	NP	PM	PM	PM	NR	NR	NR	NR	NR	0	0
FSIS1502622	SRR3440343	ESC_DA0947AA	United States Department of Agriculture, Food Safety and Inspection Service	Escherichia coli	17	ST20 Cplx	B1	15628	Escherichia coli	B1	B1	fimH25	5535375	207	145412	141	f__Enterobacteriaceae (UID5162)	99.93	0.8	0	Escherichia coli	PASS	PASS	PASS	PASS	No	PASS	O103	O103	-	O103:H2	-:H2	O103:H2	O103:H2	O103:H2	PASS (REPORTABLE)	PM	NP	PM	PM	PM	NR	NR	NR	NR	NR	0	0
FSIS1503449	SRR3440535	ESC_DA0938AA	United States Department of Agriculture, Food Safety and Inspection Service	Escherichia coli	17	ST20 Cplx	B1	2169	Escherichia coli	B1	B1	fimH25	5399576	246	129696	215	f__Enterobacteriaceae (UID5162)	99.93	0.32	0	Escherichia coli	PASS	PASS	PASS	PASS	No	PASS	O103	O103	-	O103:H2	-:H2	O103:H2	O103:H2	O103:H2	PASS (REPORTABLE)	PM	NP	PM	PM	PM	NR	NR	NR	NR	NR	0	0
FSIS1503089	SRR3441036	ESC_DA0933AA	United States Department of Agriculture, Food Safety and Inspection Service	Escherichia coli	1967	ST20 Cplx		2162	Escherichia coli	B1	B1	fimH25	5474407	266	141034	192	f__Enterobacteriaceae (UID5162)	99.93	0.28	0	Escherichia coli	PASS	PASS	PASS	PASS	No	PASS	O103	O103	-	O103:H2	-:H2	O103:H2	O103:H2	O103:H2	PASS (REPORTABLE)	PM	NP	PM	PM	PM	NR	NR	NR	NR	NR	0	0
FSIS1503111	SRR3441039	ESC_DA0932AA	United States Department of Agriculture, Food Safety and Inspection Service	Escherichia coli	17	ST20 Cplx	B1	36833	Escherichia/Shigella sp.	B1	B1	fimH25	5556642	287	112067	169	f__Enterobacteriaceae (UID5162)	99.93	0.28	0	Escherichia coli	PASS	PASS	PASS	PASS	No	PASS	O103	O103	-	O103:H2	-:H2	O103:H2	O103:H2	O103:H2	PASS (REPORTABLE)	PM	NP	PM	PM	PM	NR	NR	NR	NR	NR	0	0
FSIS1606419	SRR3470663	ESC_DA1207AA	United States Department of Agriculture, Food Safety and Inspection Service	Escherichia coli	1967	ST20 Cplx		2162	Escherichia coli	B1	B1	fimH25	5458575	252	135486	81	f__Enterobacteriaceae (UID5162)	99.93	0.43	0	Escherichia coli	PASS	PASS	PASS	PASS	No	PASS	O103	O103	-	O103:H2	-:H2	O103:H2	O103:H2	O103:H2	PASS (REPORTABLE)	PM	NP	PM	PM	PM	NR	NR	NR	NR	NR	0	0
FSIS1606418	SRR3470666	ESC_DA1206AA	United States Department of Agriculture, Food Safety and Inspection Service	Escherichia coli	1967	ST20 Cplx		2162	Escherichia coli	B1	B1	fimH25	5468146	262	131541	111	f__Enterobacteriaceae (UID5162)	99.93	0.76	11.11	Escherichia coli	PASS	PASS	PASS	PASS	No	PASS	O103	O103	-	O103:H2	-:H2	O103:H2	O103:H2	O103:H2	PASS (REPORTABLE)	PM	NP	PM	PM	PM	NR	NR	NR	NR	NR	0	0
FSIS1606526	SRR3475949	ESC_DA1278AA	United States Department of Agriculture, Food Safety and Inspection Service	Escherichia coli	17	ST20 Cplx	B1	15628	Escherichia coli	B1	B1	fimH25	5445182	240	129696	212	f__Enterobacteriaceae (UID5162)	99.93	0.28	0	Escherichia coli	PASS	PASS	PASS	PASS	No	PASS	O103	O103	-	O103:H2	-:H2	O103:H2	O103:H2	O103:H2	PASS (REPORTABLE)	PM	NP	PM	PM	PM	NR	NR	NR	NR	NR	0	0
153144	SRR3578425	ESC_DA2673AA	Public Health England	Escherichia coli	17	ST20 Cplx	B1	15628	Escherichia coli	B1	B1	fimH25	5249326	200	136363	53	f__Enterobacteriaceae (UID5162)	99.93	0.28	0	Escherichia coli	PASS	PASS	PASS	PASS	No	PASS	O103	O103	-	O103:H2	-:H2	O103:H2	O103:H2	O103:H2	PASS (REPORTABLE)	PM	NP	PM	PM	PM	NR	NR	NR	NR	NR	0	0
154819	SRR3578637	ESC_DA2592AA	Public Health England	Escherichia coli	386	ST20 Cplx		38728	Escherichia/Shigella sp.	B1	B1	fimH25	5359842	220	111606	66	f__Enterobacteriaceae (UID5162)	99.93	0.28	0	Escherichia coli	PASS	PASS	PASS	PASS	No	PASS	O103	O103	-	O103:H2	-:H2	O103:H2	O103:H2	O103:H2	PASS (REPORTABLE)	PM	NP	PM	PM	PM	NR	NR	NR	NR	NR	0	0
FSIS1606621	SRR3611553	ESC_DA2936AA	United States Department of Agriculture, Food Safety and Inspection Service	Escherichia coli	1967	ST20 Cplx		30584	Escherichia/Shigella sp.	B1	B1	fimH25	5416002	293	117951	350	f__Enterobacteriaceae (UID5162)	99.93	0.28	0	Escherichia coli	PASS	PASS	PASS	PASS	No	PASS	O103	O103	-	O103:H2	-:H2	O103:H2	O103:H2	O103:H2	PASS (REPORTABLE)	PM	NP	PM	PM	PM	NR	NR	NR	NR	NR	0	0
FDA00010429	SRR3938670	ESC_EA1568AA	FDA Center for Food Safety and Applied Nutrition	Escherichia coli	17	ST20 Cplx	B1	2169	Escherichia coli	B1	B1	fimH25	5319061	254	132254	86	f__Enterobacteriaceae (UID5162)	99.93	0.28	0	Escherichia coli	PASS	PASS	PASS	PASS	No	PASS	O103	O103	-	O103:H2	-:H2	O103:H2	O103:H2	O103:H2	PASS (REPORTABLE)	PM	NP	PM	PM	PM	NR	NR	NR	NR	NR	0	0
MOD1-EC7000	SRR3977102	ESC_EA2032AA	FDA Center for Food Safety and Applied Nutrition	Escherichia coli	376	ST20 Cplx		2173	Escherichia coli	B1	B1	fimH25	5194173	209	132251	140	f__Enterobacteriaceae (UID5162)	99.93	0.28	0	Escherichia coli	PASS	PASS	PASS	PASS	No	PASS	O103	O103	-	O103:H2	-:H2	O103:H2	O103:H2	O103:H2	PASS (REPORTABLE)	PM	NP	PM	PM	PM	NR	NR	NR	NR	NR	0	0
FSIS1607301	SRR4044906	ESC_EA4186AA	United States Department of Agriculture, Food Safety and Inspection Service	Escherichia coli	1967	ST20 Cplx		2162	Escherichia coli	B1	B1	fimH25	5372304	278	135486	105	f__Enterobacteriaceae (UID5162)	99.93	0.28	0	Escherichia coli	PASS	PASS	PASS	PASS	No	PASS	O103	O103	-	O103:H2	-:H2	O103:H2	O103:H2	O103:H2	PASS (REPORTABLE)	PM	NP	PM	PM	PM	NR	NR	NR	NR	NR	0	0
FSIS1607381	SRR4106380	ESC_EA4689AA	United States Department of Agriculture, Food Safety and Inspection Service	Escherichia coli	1967	ST20 Cplx		2162	Escherichia coli	B1	B1	fimH25	5429464	268	131815	82	f__Enterobacteriaceae (UID5162)	99.93	0.31	28.57	Escherichia coli	PASS	PASS	PASS	PASS	No	PASS	O103	O103	-	O103:H2	-:H2	O103:H2	O103:H2	O103:H2	PASS (REPORTABLE)	PM	NP	PM	PM	PM	NR	NR	NR	NR	NR	0	0
FSIS1607508	SRR4106384	ESC_EA4688AA	United States Department of Agriculture, Food Safety and Inspection Service	Escherichia coli	17	ST20 Cplx	B1	30237	Escherichia/Shigella sp.	B1	B1	fimH25	5301076	191	158737	85	f__Enterobacteriaceae (UID5162)	99.93	0.25	0	Escherichia coli O103:H2 str. 2009C-3279	PASS	PASS	PASS	PASS	No	PASS	O103	O103	-	O103:H2	-:H2	O103:H2	O103:H2	O103:H2	PASS (REPORTABLE)	PM	NP	PM	PM	PM	NR	NR	NR	NR	NR	0	0
FSIS1607706	SRR4293046	ESC_EA6134AA	United States Department of Agriculture, Food Safety and Inspection Service	Escherichia coli	17	ST20 Cplx	B1	2169	Escherichia coli	B1	B1	fimH25	5276820	172	135487	96	f__Enterobacteriaceae (UID5162)	99.93	0.28	0	Escherichia coli	PASS	PASS	PASS	PASS	No	PASS	O103	O103	-	O103:H2	-:H2	O103:H2	O103:H2	O103:H2	PASS (REPORTABLE)	PM	NP	PM	PM	PM	NR	NR	NR	NR	NR	0	0
FSIS1607908	SRR4434283	ESC_EA8877AA	United States Department of Agriculture, Food Safety and Inspection Service	Escherichia coli	1967	ST20 Cplx		2162	Escherichia coli	B1	B1	fimH25	5431853	258	99667	54	f__Enterobacteriaceae (UID5162)	99.93	0.28	0	Escherichia coli	PASS	PASS	PASS	PASS	No	PASS	O103	O103	-	O103:H2	-:H2	O103:H2	O103:H2	O103:H2	PASS (REPORTABLE)	PM	NP	PM	PM	PM	NR	NR	NR	NR	NR	0	0
FSIS1608247	SRR4947529	ESC_FA1325AA	United States Department of Agriculture, Food Safety and Inspection Service	Escherichia coli	17	ST20 Cplx	B1	2169	Escherichia coli	B1	B1	fimH25	5515471	245	129487	91	f__Enterobacteriaceae (UID5162)	99.93	0.28	0	Escherichia coli	PASS	PASS	PASS	PASS	No	PASS	O103	O103	-	O103:H2	-:H2	O103:H2	O103:H2	O103:H2	PASS (REPORTABLE)	PM	NP	PM	PM	PM	NR	NR	NR	NR	NR	0	0
FSIS1608246	SRR4947531	ESC_FA1324AA	United States Department of Agriculture, Food Safety and Inspection Service	Escherichia coli	17	ST20 Cplx	B1	33551	Escherichia/Shigella sp.	B1	B1	fimH25	5320875	216	156335	105	f__Enterobacteriaceae (UID5162)	99.93	0.31	28.57	Escherichia coli	PASS	PASS	PASS	PASS	No	PASS	O103	O103	-	O103:H2	-:H2	O103:H2	O103:H2	O103:H2	PASS (REPORTABLE)	PM	NP	PM	PM	PM	NR	NR	NR	NR	NR	0	0
FSIS1608034	SRR5019474	ESC_FA2903AA	United States Department of Agriculture, Food Safety and Inspection Service	Escherichia coli	17	ST20 Cplx	B1	29470	Escherichia/Shigella sp.	B1	B1	fimH25	5708850	212	135487	84	f__Enterobacteriaceae (UID5162)	99.93	0.49	0	Escherichia coli	PASS	PASS	PASS	PASS	No	PASS	O103	O103	-	O103:H2	-:H2	O103:H2	O103:H2	O103:H2	PASS (REPORTABLE)	PM	NP	PM	PM	PM	NR	NR	NR	NR	NR	0	0
FSIS1608313	SRR5019536	ESC_FA2901AA	United States Department of Agriculture, Food Safety and Inspection Service	Escherichia coli	17	ST20 Cplx	B1	2169	Escherichia coli	B1	B1	fimH25	5395419	237	136737	84	f__Enterobacteriaceae (UID5162)	99.93	0.48	14.29	Escherichia coli	PASS	PASS	PASS	PASS	No	PASS	O103	O103	-	O103:H2	-:H2	O103:H2	O103:H2	O103:H2	PASS (REPORTABLE)	PM	NP	PM	PM	PM	NR	NR	NR	NR	NR	0	0
FSIS1608403	SRR5043174	ESC_FA4316AA	United States Department of Agriculture, Food Safety and Inspection Service	Escherichia coli	17	ST20 Cplx	B1	34159	Escherichia/Shigella sp.	B1	B1	fimH25	5151892	166	200870	116	f__Enterobacteriaceae (UID5162)	99.93	0.34	16.67	Escherichia coli	PASS	PASS	PASS	PASS	No	PASS	O103	O103	-	O103:H2	-:H2	O103:H2	O103:H2	O103:H2	PASS (REPORTABLE)	PM	NP	PM	PM	PM	NR	NR	NR	NR	NR	0	0
FSIS1608981	SRR5091630	ESC_FA4828AA	United States Department of Agriculture, Food Safety and Inspection Service	Escherichia coli	17	ST20 Cplx	B1	2169	Escherichia coli	B1	B1	fimH25	5973245	329	121722	54	f__Enterobacteriaceae (UID5162)	99.93	0.48	0	Escherichia coli	PASS	PASS	PASS	PASS	No	PASS	O103	O103	-	O103:H2	-:H2	O103:H2	O103:H2	O103:H2	PASS (REPORTABLE)	PM	NP	PM	PM	PM	NR	NR	NR	NR	NR	0	0
UMDKSU-2014-5-288B	SRR5182321	ESC_FA7675AA	FDA Center for Food Safety and Applied Nutrition	Escherichia coli	2307			1602	Escherichia coli	B1	B1	fimH32	5217578	138	145979	92	f__Enterobacteriaceae (UID5162)	99.93	0.15	0	Escherichia coli	PASS	PASS	PASS	PASS	No	PASS	O103	O103	-	O103:H2	-:H2	O103:H2	O103:H2	O103:H2	PASS (REPORTABLE)	PM	NP	PM	PM	PM	NR	NR	NR	NR	NR	0	0
UMDKSU-2014-5-140E	SRR5182337	ESC_FA7673AA	FDA Center for Food Safety and Applied Nutrition	Escherichia coli	2307			71859	Escherichia coli	B1	B1	fimH32	5277324	157	105628	116	f__Enterobacteriaceae (UID5162)	99.32	0.16	0	Escherichia coli	PASS	PASS	PASS	PASS	No	PASS	O103	O103	-	O103:H2	-:H2	O103:H2	O103:H2	O103:H2	PASS (REPORTABLE)	PM	NP	PM	PM	PM	NR	NR	NR	NR	NR	0	0
UMDKSU-2014-5-139D	SRR5182338	ESC_FA7672AA	FDA Center for Food Safety and Applied Nutrition	Escherichia coli	2307			1602	Escherichia coli	B1	B1	fimH32	5209746	131	154153	104	f__Enterobacteriaceae (UID5162)	99.93	0.15	0	Escherichia coli	PASS	PASS	PASS	PASS	No	PASS	O103	O103	-	O103:H2	-:H2	O103:H2	O103:H2	O103:H2	PASS (REPORTABLE)	PM	NP	PM	PM	PM	NR	NR	NR	NR	NR	0	0
UMDKSU-2013-3-557A	SRR5182339	ESC_FA7671AA	FDA Center for Food Safety and Applied Nutrition	Escherichia coli	1967	ST20 Cplx		59154	Escherichia/Shigella sp.	B1	B1	fimH25	5388645	285	104380	82	f__Enterobacteriaceae (UID5162)	99.93	0.28	0	Escherichia coli	PASS	PASS	PASS	PASS	No	PASS	O103	O103	-	O103:H2	-:H2	O103:H2	O103:H2	O103:H2	PASS (REPORTABLE)	PM	NP	PM	PM	PM	NR	NR	NR	NR	NR	0	0
UMDKSU-2013-3-539F	SRR5182341	ESC_FA7669AA	FDA Center for Food Safety and Applied Nutrition	Escherichia coli	1967	ST20 Cplx		2162	Escherichia coli	B1	B1	fimH25	5420027	268	124085	95	f__Enterobacteriaceae (UID5162)	99.93	0.28	0	Escherichia coli	PASS	PASS	PASS	PASS	No	PASS	O103	O103	-	O103:H2	-:H2	O103:H2	O103:H2	O103:H2	PASS (REPORTABLE)	PM	NP	PM	PM	PM	NR	NR	NR	NR	NR	0	0
UMDKSU-2013-3-409B	SRR5182342	ESC_FA7668AA	FDA Center for Food Safety and Applied Nutrition	Escherichia coli	1967	ST20 Cplx		59154	Escherichia/Shigella sp.	B1	B1	fimH25	5389723	282	126821	82	f__Enterobacteriaceae (UID5162)	99.93	0.28	0	Escherichia coli	PASS	PASS	PASS	PASS	No	PASS	O103	O103	-	O103:H2	-:H2	O103:H2	O103:H2	O103:H2	PASS (REPORTABLE)	PM	NP	PM	PM	PM	NR	NR	NR	NR	NR	0	0
UMDKSU-2014-5-94C	SRR5182343	ESC_FA7667AA	FDA Center for Food Safety and Applied Nutrition	Escherichia coli	2307			71859	Escherichia coli	B1	B1	fimH32	5305052	148	139278	75	f__Enterobacteriaceae (UID5162)	99.93	0.16	0	Escherichia coli	PASS	PASS	PASS	PASS	No	PASS	O103	O103	-	O103:H2	-:H2	O103:H2	O103:H2	O103:H2	PASS (REPORTABLE)	PM	NP	PM	PM	PM	NR	NR	NR	NR	NR	0	0
UMDKSU-2014-5-89A	SRR5182348	ESC_FA7662AA	FDA Center for Food Safety and Applied Nutrition	Escherichia coli	2307			71859	Escherichia coli	B1	B1	fimH32	5320230	160	145368	87	f__Enterobacteriaceae (UID5162)	99.93	0.16	0	Escherichia coli	PASS	PASS	PASS	PASS	No	PASS	O103	O103	-	O103:H2	-:H2	O103:H2	O103:H2	O103:H2	PASS (REPORTABLE)	PM	NP	PM	PM	PM	NR	NR	NR	NR	NR	0	0
UMDKSU-2013-3-552F	SRR5182349	ESC_FA7661AA	FDA Center for Food Safety and Applied Nutrition	Escherichia coli	1967	ST20 Cplx		2162	Escherichia coli	B1	B1	fimH25	5411035	276	129427	87	f__Enterobacteriaceae (UID5162)	99.93	0.28	0	Escherichia coli	PASS	PASS	PASS	PASS	No	PASS	O103	O103	-	O103:H2	-:H2	O103:H2	O103:H2	O103:H2	PASS (REPORTABLE)	PM	NP	PM	PM	PM	NR	NR	NR	NR	NR	0	0
UMDKSU-2013-3-314B	SRR5182350	ESC_FA7660AA	FDA Center for Food Safety and Applied Nutrition	Escherichia coli	1967	ST20 Cplx		59154	Escherichia/Shigella sp.	B1	B1	fimH25	5381182	278	117912	85	f__Enterobacteriaceae (UID5162)	99.93	0.28	0	Escherichia coli	PASS	PASS	PASS	PASS	No	PASS	O103	O103	-	O103:H2	-:H2	O103:H2	O103:H2	O103:H2	PASS (REPORTABLE)	PM	NP	PM	PM	PM	NR	NR	NR	NR	NR	0	0
UMDKSU-2013-3-304D	SRR5182357	ESC_FA7659AA	FDA Center for Food Safety and Applied Nutrition	Escherichia coli	1967	ST20 Cplx		59154	Escherichia/Shigella sp.	B1	B1	fimH25	5388300	263	135486	62	f__Enterobacteriaceae (UID5162)	99.93	0.28	0	Escherichia coli	PASS	PASS	PASS	PASS	No	PASS	O103	O103	-	O103:H2	-:H2	O103:H2	O103:H2	O103:H2	PASS (REPORTABLE)	PM	NP	PM	PM	PM	NR	NR	NR	NR	NR	0	0
UMDKSU-2013-3-174C	SRR5182358	ESC_FA7658AA	FDA Center for Food Safety and Applied Nutrition	Escherichia coli	1967	ST20 Cplx		59159	Escherichia/Shigella sp.	B1	B1	fimH25	5447766	270	135486	75	f__Enterobacteriaceae (UID5162)	99.93	0.28	0	Escherichia coli	PASS	PASS	PASS	PASS	No	PASS	O103	O103	-	O103:H2	-:H2	O103:H2	O103:H2	O103:H2	PASS (REPORTABLE)	PM	NP	PM	PM	PM	NR	NR	NR	NR	NR	0	0
UMDKSU-2013-3-141B	SRR5182359	ESC_FA7657AA	FDA Center for Food Safety and Applied Nutrition	Escherichia coli	17	ST20 Cplx	B1	2169	Escherichia coli	B1	B1	fimH25	5301778	171	156335	73	f__Enterobacteriaceae (UID5162)	99.93	0.28	0	Escherichia coli	PASS	PASS	PASS	PASS	No	PASS	O103	O103	-	O103:H2	-:H2	O103:H2	O103:H2	O103:H2	PASS (REPORTABLE)	PM	NP	PM	PM	PM	NR	NR	NR	NR	NR	0	0
UMDKSU-2013-3-144B	SRR5182360	ESC_FA7656AA	FDA Center for Food Safety and Applied Nutrition	Escherichia coli	17	ST20 Cplx	B1	2169	Escherichia coli	B1	B1	fimH25	5300810	163	156334	97	f__Enterobacteriaceae (UID5162)	99.93	0.28	0	Escherichia coli	PASS	PASS	PASS	PASS	No	PASS	O103	O103	-	O103:H2	-:H2	O103:H2	O103:H2	O103:H2	PASS (REPORTABLE)	PM	NP	PM	PM	PM	NR	NR	NR	NR	NR	0	0
UMDKSU-2013-3-135A	SRR5182361	ESC_FA7655AA	FDA Center for Food Safety and Applied Nutrition	Escherichia coli	17	ST20 Cplx	B1	2169	Escherichia coli	B1	B1	fimH25	5302071	180	151284	76	f__Enterobacteriaceae (UID5162)	99.93	0.28	0	Escherichia coli	PASS	PASS	PASS	PASS	No	PASS	O103	O103	-	O103:H2	-:H2	O103:H2	O103:H2	O103:H2	PASS (REPORTABLE)	PM	NP	PM	PM	PM	NR	NR	NR	NR	NR	0	0
UMDKSU-2013-3-104A	SRR5182362	ESC_FA7654AA	FDA Center for Food Safety and Applied Nutrition	Escherichia coli	1967	ST20 Cplx		2162	Escherichia coli	B1	B1	fimH25	5489908	280	135486	87	f__Enterobacteriaceae (UID5162)	99.93	0.45	0	Escherichia coli	PASS	PASS	PASS	PASS	No	PASS	O103	O103	-	O103:H2	-:H2	O103:H2	O103:H2	O103:H2	PASS (REPORTABLE)	PM	NP	PM	PM	PM	NR	NR	NR	NR	NR	0	0
UMDKSU-2013-3-118A	SRR5182364	ESC_FA7652AA	FDA Center for Food Safety and Applied Nutrition	Escherichia coli	1967	ST20 Cplx		2162	Escherichia coli	B1	B1	fimH25	5487517	270	141610	75	f__Enterobacteriaceae (UID5162)	99.93	0.45	0	Escherichia coli	PASS	PASS	PASS	PASS	No	PASS	O103	O103	-	O103:H2	-:H2	O103:H2	O103:H2	O103:H2	PASS (REPORTABLE)	PM	NP	PM	PM	PM	NR	NR	NR	NR	NR	0	0
UMDKSU-2013-3-536F	SRR5182365	ESC_FA7651AA	FDA Center for Food Safety and Applied Nutrition	Escherichia coli	17	ST20 Cplx	B1	2169	Escherichia coli	B1	B1	fimH25	5434157	245	135486	104	f__Enterobacteriaceae (UID5162)	99.93	0.28	0	Escherichia coli	PASS	PASS	PASS	PASS	No	PASS	O103	O103	-	O103:H2	-:H2	O103:H2	O103:H2	O103:H2	PASS (REPORTABLE)	PM	NP	PM	PM	PM	NR	NR	NR	NR	NR	0	0
UMDKSU-2013-3-296D	SRR5182366	ESC_FA7650AA	FDA Center for Food Safety and Applied Nutrition	Escherichia coli	17	ST20 Cplx	B1	2169	Escherichia coli	B1	B1	fimH25	5608081	336	116507	83	f__Enterobacteriaceae (UID5162)	99.93	0.32	0	Escherichia coli	PASS	PASS	PASS	PASS	No	PASS	O103	O103	-	O103:H2	-:H2	O103:H2	O103:H2	O103:H2	PASS (REPORTABLE)	PM	NP	PM	PM	PM	NR	NR	NR	NR	NR	0	0
UMDKSU-2013-3-492A	SRR5182368	ESC_FA7648AA	FDA Center for Food Safety and Applied Nutrition	Escherichia coli	17	ST20 Cplx	B1	2169	Escherichia coli	B1	B1	fimH25	5570613	302	115984	110	f__Enterobacteriaceae (UID5162)	99.93	0.32	0	Escherichia coli	PASS	PASS	PASS	PASS	No	PASS	O103	O103	-	O103:H2	-:H2	O103:H2	O103:H2	O103:H2	PASS (REPORTABLE)	PM	NP	PM	PM	PM	NR	NR	NR	NR	NR	0	0
UMDKSU-2013-3-331C	SRR5182370	ESC_FA7646AA	FDA Center for Food Safety and Applied Nutrition	Escherichia coli	17	ST20 Cplx	B1	2169	Escherichia coli	B1	B1	fimH25	5466548	275	132475	77	f__Enterobacteriaceae (UID5162)	99.93	0.28	0	Escherichia coli	PASS	PASS	PASS	PASS	No	PASS	O103	O103	-	O103:H2	-:H2	O103:H2	O103:H2	O103:H2	PASS (REPORTABLE)	PM	NP	PM	PM	PM	NR	NR	NR	NR	NR	0	0
UMDKSU-2013-3-141E	SRR5182371	ESC_FA7645AA	FDA Center for Food Safety and Applied Nutrition	Escherichia coli	17	ST20 Cplx	B1	2169	Escherichia coli	B1	B1	fimH25	5429122	245	122524	112	f__Enterobacteriaceae (UID5162)	99.93	0.28	0	Escherichia coli	PASS	PASS	PASS	PASS	No	PASS	O103	O103	-	O103:H2	-:H2	O103:H2	O103:H2	O103:H2	PASS (REPORTABLE)	PM	NP	PM	PM	PM	NR	NR	NR	NR	NR	0	0
UMDKSU-2013-3-134A	SRR5182372	ESC_FA7644AA	FDA Center for Food Safety and Applied Nutrition	Escherichia coli	17	ST20 Cplx	B1	2169	Escherichia coli	B1	B1	fimH25	5434705	244	130024	108	f__Enterobacteriaceae (UID5162)	99.93	0.28	0	Escherichia coli	PASS	PASS	PASS	PASS	No	PASS	O103	O103	-	O103:H2	-:H2	O103:H2	O103:H2	O103:H2	PASS (REPORTABLE)	PM	NP	PM	PM	PM	NR	NR	NR	NR	NR	0	0
UMDKSU-2013-3-435B	SRR5182373	ESC_FA7643AA	FDA Center for Food Safety and Applied Nutrition	Escherichia coli	17	ST20 Cplx	B1	2169	Escherichia coli	B1	B1	fimH25	5361840	223	118723	116	f__Enterobacteriaceae (UID5162)	99.93	0.28	0	Escherichia coli	PASS	PASS	PASS	PASS	No	PASS	O103	O103	-	O103:H2	-:H2	O103:H2	O103:H2	O103:H2	PASS (REPORTABLE)	PM	NP	PM	PM	PM	NR	NR	NR	NR	NR	0	0
UMDKSU-2013-3-73A	SRR5182374	ESC_FA7642AA	FDA Center for Food Safety and Applied Nutrition	Escherichia coli	17	ST20 Cplx	B1	2169	Escherichia coli	B1	B1	fimH25	5392612	199	124444	92	f__Enterobacteriaceae (UID5162)	99.93	0.28	0	Escherichia coli	PASS	PASS	PASS	PASS	No	PASS	O103	O103	-	O103:H2	-:H2	O103:H2	O103:H2	O103:H2	PASS (REPORTABLE)	PM	NP	PM	PM	PM	NR	NR	NR	NR	NR	0	0
UMDKSU-2014-5-941B	SRR5182375	ESC_FA7641AA	FDA Center for Food Safety and Applied Nutrition	Escherichia coli	7211	ST20 Cplx		59156	Escherichia/Shigella sp.	B1	B1	fimH25	5186903	181	150160	123	f__Enterobacteriaceae (UID5162)	99.93	0.28	0	Escherichia coli	PASS	PASS	PASS	PASS	No	PASS	O103	O103	-	O103:H2	-:H2	O103:H2	O103:H2	O103:H2	PASS (REPORTABLE)	PM	NP	PM	PM	PM	NR	NR	NR	NR	NR	0	0
UMDKSU-2013-3-98B	SRR5182376	ESC_FA7640AA	FDA Center for Food Safety and Applied Nutrition	Escherichia coli	17	ST20 Cplx	B1	2169	Escherichia coli	B1	B1	fimH25	5392747	188	129225	104	f__Enterobacteriaceae (UID5162)	99.93	0.28	0	Escherichia coli	PASS	PASS	PASS	PASS	No	PASS	O103	O103	-	O103:H2	-:H2	O103:H2	O103:H2	O103:H2	PASS (REPORTABLE)	PM	NP	PM	PM	PM	NR	NR	NR	NR	NR	0	0
UMDKSU-2014-5-1565C	SRR5182378	ESC_FA7638AA	FDA Center for Food Safety and Applied Nutrition	Escherichia coli	17	ST20 Cplx	B1	2169	Escherichia coli	B1	B1	fimH25	5360596	252	133827	78	f__Enterobacteriaceae (UID5162)	99.93	0.28	0	Escherichia coli	PASS	PASS	PASS	PASS	No	PASS	O103	O103	-	O103:H2	-:H2	O103:H2	O103:H2	O103:H2	PASS (REPORTABLE)	PM	NP	PM	PM	PM	NR	NR	NR	NR	NR	0	0
UMDKSU-2014-5-1838G	SRR5182379	ESC_FA7637AA	FDA Center for Food Safety and Applied Nutrition	Escherichia coli	17	ST20 Cplx	B1	2169	Escherichia coli	B1	B1	fimH25	5360574	256	133829	77	f__Enterobacteriaceae (UID5162)	99.93	0.28	0	Escherichia coli	PASS	PASS	PASS	PASS	No	PASS	O103	O103	-	O103:H2	-:H2	O103:H2	O103:H2	O103:H2	PASS (REPORTABLE)	PM	NP	PM	PM	PM	NR	NR	NR	NR	NR	0	0
UMDKSU-2013-3-109D	SRR5182382	ESC_FA7634AA	FDA Center for Food Safety and Applied Nutrition	Escherichia coli	17	ST20 Cplx	B1	2169	Escherichia coli	B1	B1	fimH25	5429584	255	126480	105	f__Enterobacteriaceae (UID5162)	99.93	0.28	0	Escherichia coli	PASS	PASS	PASS	PASS	No	PASS	O103	O103	-	O103:H2	-:H2	O103:H2	O103:H2	O103:H2	PASS (REPORTABLE)	PM	NP	PM	PM	PM	NR	NR	NR	NR	NR	0	0
UMDKSU-2014-5-925A	SRR5182384	ESC_FA7632AA	FDA Center for Food Safety and Applied Nutrition	Escherichia coli	17	ST20 Cplx	B1	34159	Escherichia/Shigella sp.	B1	B1	fimH25	5173797	154	222390	62	f__Enterobacteriaceae (UID5162)	99.93	0.28	0	Escherichia coli	PASS	PASS	PASS	PASS	No	PASS	O103	O103	-	O103:H2	-:H2	O103:H2	O103:H2	O103:H2	PASS (REPORTABLE)	PM	NP	PM	PM	PM	NR	NR	NR	NR	NR	0	0
UMDKSU-2014-5-933A	SRR5182385	ESC_FA7631AA	FDA Center for Food Safety and Applied Nutrition	Escherichia coli	7211	ST20 Cplx		59156	Escherichia/Shigella sp.	B1	B1	fimH25	5189976	185	136306	99	f__Enterobacteriaceae (UID5162)	99.93	0.28	0	Escherichia coli	PASS	PASS	PASS	PASS	No	PASS	O103	O103	-	O103:H2	-:H2	O103:H2	O103:H2	O103:H2	PASS (REPORTABLE)	PM	NP	PM	PM	PM	NR	NR	NR	NR	NR	0	0
UMDKSU-2014-5-650B	SRR5182386	ESC_FA7630AA	FDA Center for Food Safety and Applied Nutrition	Escherichia coli	17	ST20 Cplx	B1	59156	Escherichia/Shigella sp.	B1	B1	fimH25	5171012	170	151106	91	f__Enterobacteriaceae (UID5162)	99.93	0.28	0	Escherichia coli	PASS	PASS	PASS	PASS	No	PASS	O103	O103	-	O103:H2	-:H2	O103:H2	O103:H2	O103:H2	PASS (REPORTABLE)	PM	NP	PM	PM	PM	NR	NR	NR	NR	NR	0	0
UMDKSU-2014-5-548J	SRR5182391	ESC_FA7628AA	FDA Center for Food Safety and Applied Nutrition	Escherichia coli	17	ST20 Cplx	B1	59160	Escherichia/Shigella sp.	B1	B1	fimH25	5151298	155	129252	44	f__Enterobacteriaceae (UID5162)	99.93	0.28	0	Escherichia coli	PASS	PASS	PASS	PASS	No	PASS	O103	O103	-	O103:H2	-:H2	O103:H2	O103:H2	O103:H2	PASS (REPORTABLE)	PM	NP	PM	PM	PM	NR	NR	NR	NR	NR	0	0
UMDKSU-2014-5-655A	SRR5182392	ESC_FA7627AA	FDA Center for Food Safety and Applied Nutrition	Escherichia coli	17	ST20 Cplx	B1	34159	Escherichia/Shigella sp.	B1	B1	fimH25	5192821	195	140398	89	f__Enterobacteriaceae (UID5162)	99.93	0.28	0	Escherichia coli	PASS	PASS	PASS	PASS	No	PASS	O103	O103	-	O103:H2	-:H2	O103:H2	O103:H2	O103:H2	PASS (REPORTABLE)	PM	NP	PM	PM	PM	NR	NR	NR	NR	NR	0	0
UMDKSU-2014-5-610A	SRR5182394	ESC_FA7625AA	FDA Center for Food Safety and Applied Nutrition	Escherichia coli	17	ST20 Cplx	B1	34159	Escherichia/Shigella sp.	B1	B1	fimH781	5256043	273	63465	53	f__Enterobacteriaceae (UID5162)	99.93	0.28	0	Escherichia coli	PASS	PASS	PASS	PASS	No	PASS	O103	O103	-	O103:H2	-:H2	O103:H2	O103:H2	O103:H2	PASS (REPORTABLE)	PM	NP	PM	PM	PM	NR	NR	NR	NR	NR	0	0
UMDKSU-2014-5-863D	SRR5182396	ESC_FA7623AA	FDA Center for Food Safety and Applied Nutrition	Escherichia coli	17	ST20 Cplx	B1	59156	Escherichia/Shigella sp.	B1	B1	fimH25	5147294	117	214875	89	f__Enterobacteriaceae (UID5162)	99.93	0.28	0	Escherichia coli	PASS	PASS	PASS	PASS	No	PASS	O103	O103	-	O103:H2	-:H2	O103:H2	O103:H2	O103:H2	PASS (REPORTABLE)	PM	NP	PM	PM	PM	NR	NR	NR	NR	NR	0	0
UMDKSU-2014-5-611A	SRR5182397	ESC_FA7622AA	FDA Center for Food Safety and Applied Nutrition	Escherichia coli	17	ST20 Cplx	B1	34159	Escherichia/Shigella sp.	B1	B1	fimH781	5295776	256	92859	55	f__Enterobacteriaceae (UID5162)	99.93	0.28	0	Escherichia coli	PASS	PASS	PASS	PASS	No	PASS	O103	O103	-	O103:H2	-:H2	O103:H2	O103:H2	O103:H2	PASS (REPORTABLE)	PM	NP	PM	PM	PM	NR	NR	NR	NR	NR	0	0
UMDKSU-2013-3-164B	SRR5182407	ESC_FA7621AA	FDA Center for Food Safety and Applied Nutrition	Escherichia coli	17	ST20 Cplx	B1	2173	Escherichia coli	B1	B1	fimH25	5549488	305	93510	103	f__Enterobacteriaceae (UID5162)	99.62	0.28	0	Escherichia coli	PASS	PASS	PASS	PASS	No	PASS	O103	O103	-	O103:H2	-:H2	O103:H2	O103:H2	O103:H2	PASS (REPORTABLE)	PM	NP	PM	PM	PM	NR	NR	NR	NR	NR	0	0
UMDKSU-2013-3-178C	SRR5182408	ESC_FA7620AA	FDA Center for Food Safety and Applied Nutrition	Escherichia coli	17	ST20 Cplx	B1	2173	Escherichia coli	B1	B1	fimH25	5556910	304	92377	117	f__Enterobacteriaceae (UID5162)	99.62	0.28	0	Escherichia coli	PASS	PASS	PASS	PASS	No	PASS	O103	O103	-	O103:H2	-:H2	O103:H2	O103:H2	O103:H2	PASS (REPORTABLE)	PM	NP	PM	PM	PM	NR	NR	NR	NR	NR	0	0
UMDKSU-2013-3-544F	SRR5182409	ESC_FA7619AA	FDA Center for Food Safety and Applied Nutrition	Escherichia coli	17	ST20 Cplx	B1	2169	Escherichia coli	B1	B1	fimH25	5405281	272	135487	64	f__Enterobacteriaceae (UID5162)	99.93	0.28	0	Escherichia coli	PASS	PASS	PASS	PASS	No	PASS	O103	O103	-	O103:H2	-:H2	O103:H2	O103:H2	O103:H2	PASS (REPORTABLE)	PM	NP	PM	PM	PM	NR	NR	NR	NR	NR	0	0
UMDKSU-2013-3-416C	SRR5182410	ESC_FA7618AA	FDA Center for Food Safety and Applied Nutrition	Escherichia coli	1967	ST20 Cplx		2162	Escherichia coli	B1	B1	fimH25	5406573	273	126821	60	f__Enterobacteriaceae (UID5162)	99.93	0.28	0	Escherichia coli	PASS	PASS	PASS	PASS	No	PASS	O103	O103	-	O103:H2	-:H2	O103:H2	O103:H2	O103:H2	PASS (REPORTABLE)	PM	NP	PM	PM	PM	NR	NR	NR	NR	NR	0	0
UMDKSU-2013-3-575A	SRR5182411	ESC_FA7617AA	FDA Center for Food Safety and Applied Nutrition	Escherichia coli	1967	ST20 Cplx		2162	Escherichia coli	B1	B1	fimH25	5751666	310	124070	64	f__Enterobacteriaceae (UID5162)	99.93	0.86	18.75	Escherichia coli	PASS	PASS	PASS	PASS	No	PASS	O103	O103	-	O103:H2	-:H2	O103:H2	O103:H2	O103:H2	PASS (REPORTABLE)	PM	NP	PM	PM	PM	NR	NR	NR	NR	NR	0	0
UMDKSU-2013-3-540A	SRR5182412	ESC_FA7616AA	FDA Center for Food Safety and Applied Nutrition	Escherichia coli	1967	ST20 Cplx		59157	Escherichia/Shigella sp.	B1	B1	fimH25	5528107	280	129363	50	f__Enterobacteriaceae (UID5162)	99.93	0.43	0	Escherichia coli	PASS	PASS	PASS	PASS	No	PASS	O103	O103	-	O103:H2	-:H2	O103:H2	O103:H2	O103:H2	PASS (REPORTABLE)	PM	NP	PM	PM	PM	NR	NR	NR	NR	NR	0	0
UMDKSU-2013-3-314E	SRR5182413	ESC_FA7615AA	FDA Center for Food Safety and Applied Nutrition	Escherichia coli	17	ST20 Cplx	B1	2173	Escherichia coli	B1	B1	fimH25	5559179	307	93709	61	f__Enterobacteriaceae (UID5162)	99.62	0.28	0	Escherichia coli	PASS	PASS	PASS	PASS	No	PASS	O103	O103	-	O103:H2	-:H2	O103:H2	O103:H2	O103:H2	PASS (REPORTABLE)	PM	NP	PM	PM	PM	NR	NR	NR	NR	NR	0	0
UMDKSU-2013-3-131E	SRR5182415	ESC_FA7613AA	FDA Center for Food Safety and Applied Nutrition	Escherichia coli	1967	ST20 Cplx		2162	Escherichia coli	B1	B1	fimH25	5478186	246	126821	84	f__Enterobacteriaceae (UID5162)	99.93	0.76	0	Escherichia coli	PASS	PASS	PASS	PASS	No	PASS	O103	O103	-	O103:H2	-:H2	O103:H2	O103:H2	O103:H2	PASS (REPORTABLE)	PM	NP	PM	PM	PM	NR	NR	NR	NR	NR	0	0
UMDKSU-2013-3-75E	SRR5182469	ESC_FA7611AA	FDA Center for Food Safety and Applied Nutrition	Escherichia coli	17	ST20 Cplx	B1	2169	Escherichia coli	B1	B1	fimH25	5429783	262	118312	68	f__Enterobacteriaceae (UID5162)	99.93	0.28	0	Escherichia coli	PASS	PASS	PASS	PASS	No	PASS	O103	O103	-	O103:H2	-:H2	O103:H2	O103:H2	O103:H2	PASS (REPORTABLE)	PM	NP	PM	PM	PM	NR	NR	NR	NR	NR	0	0
UMDKSU-2013-3-526E	SRR5182470	ESC_FA7610AA	FDA Center for Food Safety and Applied Nutrition	Escherichia coli	17	ST20 Cplx	B1	2169	Escherichia coli	B1	B1	fimH25	5433963	254	135486	168	f__Enterobacteriaceae (UID5162)	99.93	0.28	0	Escherichia coli	PASS	PASS	PASS	PASS	No	PASS	O103	O103	-	O103:H2	-:H2	O103:H2	O103:H2	O103:H2	PASS (REPORTABLE)	PM	NP	PM	PM	PM	NR	NR	NR	NR	NR	0	0
UMDKSU-2013-3-111C	SRR5182471	ESC_FA7609AA	FDA Center for Food Safety and Applied Nutrition	Escherichia coli	17	ST20 Cplx	B1	2169	Escherichia coli	B1	B1	fimH25	5426600	246	129216	77	f__Enterobacteriaceae (UID5162)	99.93	0.28	0	Escherichia coli	PASS	PASS	PASS	PASS	No	PASS	O103	O103	-	O103:H2	-:H2	O103:H2	O103:H2	O103:H2	PASS (REPORTABLE)	PM	NP	PM	PM	PM	NR	NR	NR	NR	NR	0	0
UMDKSU-2013-3-99D	SRR5182472	ESC_FA7608AA	FDA Center for Food Safety and Applied Nutrition	Escherichia coli	17	ST20 Cplx	B1	2169	Escherichia coli	B1	B1	fimH25	5432392	247	130024	86	f__Enterobacteriaceae (UID5162)	99.93	0.28	0	Escherichia coli	PASS	PASS	PASS	PASS	No	PASS	O103	O103	-	O103:H2	-:H2	O103:H2	O103:H2	O103:H2	PASS (REPORTABLE)	PM	NP	PM	PM	PM	NR	NR	NR	NR	NR	0	0
FSIS1710989	SRR5441620	ESC_GA1888AA	United States Department of Agriculture, Food Safety and Inspection Service	Escherichia coli	17	ST20 Cplx	B1	2169	Escherichia coli	B1	B1	fimH25	5538957	219	136613	107	f__Enterobacteriaceae (UID5162)	99.93	0.43	0	Escherichia coli	PASS	PASS	PASS	PASS	No	PASS	O103	O103	-	O103:H2	-:H2	O103:H2	O103:H2	O103:H2	PASS (REPORTABLE)	PM	NP	PM	PM	PM	NR	NR	NR	NR	NR	0	0
FSIS1700266	SRR5445260	ESC_GA2595AA	United States Department of Agriculture, Food Safety and Inspection Service	Escherichia coli	1967	ST20 Cplx		2162	Escherichia coli	B1	B1	fimH25	5529449	271	135486	154	f__Enterobacteriaceae (UID5162)	99.93	0.43	0	Escherichia coli	PASS	PASS	PASS	PASS	No	PASS	O103	O103	-	O103:H2	-:H2	O103:H2	O103:H2	O103:H2	PASS (REPORTABLE)	PM	NP	PM	PM	PM	NR	NR	NR	NR	NR	0	0
FSIS1701194	SRR5588874	ESC_GA5796AA	United States Department of Agriculture, Food Safety and Inspection Service	Escherichia coli	17	ST20 Cplx	B1	33551	Escherichia/Shigella sp.	B1	B1	fimH25	5468359	214	156335	202	f__Enterobacteriaceae (UID5162)	99.93	0.31	28.57	Escherichia coli	PASS	PASS	PASS	PASS	No	PASS	O103	O103	-	O103:H2	-:H2	O103:H2	O103:H2	O103:H2	PASS (REPORTABLE)	PM	NP	PM	PM	PM	NR	NR	NR	NR	NR	0	0
FSIS1700903	SRR5589517	ESC_GA5789AA	United States Department of Agriculture, Food Safety and Inspection Service	Escherichia coli	17	ST20 Cplx	B1	36833	Escherichia/Shigella sp.	B1	B1	fimH25	5535932	268	135487	138	f__Enterobacteriaceae (UID5162)	99.93	0.28	0	Escherichia coli	PASS	PASS	PASS	PASS	No	PASS	O103	O103	-	O103:H2	-:H2	O103:H2	O103:H2	O103:H2	PASS (REPORTABLE)	PM	NP	PM	PM	PM	NR	NR	NR	NR	NR	0	0
FSIS1701611	SRR5683215	ESC_GA6467AA	United States Department of Agriculture, Food Safety and Inspection Service	Escherichia coli	17	ST20 Cplx	B1	15628	Escherichia coli	B1	B1	fimH25	5291282	174	180883	123	f__Enterobacteriaceae (UID5162)	99.93	0.28	0	Escherichia coli O103:H2 str. 2009C-3279	PASS	PASS	PASS	PASS	No	PASS	O103	O103	-	O103:H2	-:H2	O103:H2	O103:H2	O103:H2	PASS (REPORTABLE)	PM	NP	PM	PM	PM	NR	NR	NR	NR	NR	0	0
FSIS1702742	SRR5860182	ESC_GA8603AA	United States Department of Agriculture, Food Safety and Inspection Service	Escherichia coli	17	ST20 Cplx	B1	30237	Escherichia/Shigella sp.	B1	B1	fimH25	5344487	194	135487	78	f__Enterobacteriaceae (UID5162)	99.93	0.32	0	Escherichia coli	PASS	PASS	PASS	PASS	No	PASS	O103	O103	-	O103:H2	-:H2	O103:H2	O103:H2	O103:H2	PASS (REPORTABLE)	PM	NP	PM	PM	PM	NR	NR	NR	NR	NR	0	0
FSIS11704107	SRR6143701	ESC_HA4501AA	United States Department of Agriculture, Food Safety and Inspection Service	Escherichia coli	7702	ST20 Cplx		2169	Escherichia coli	B1	B1	fimH25	5564498	269	110641	88	f__Enterobacteriaceae (UID5162)	99.93	0.28	0	Escherichia coli	PASS	PASS	PASS	PASS	No	PASS	O103	O103	-	O103:H2	-:H2	O103:H2	O103:H2	O103:H2	PASS (REPORTABLE)	PM	NP	PM	PM	PM	NR	NR	NR	NR	NR	0	0
FSIS21720430	SRR6207039	ESC_HA7162AA	United States Department of Agriculture, Food Safety and Inspection Service	Escherichia coli	17	ST20 Cplx	B1	2169	Escherichia coli	B1	B1	fimH25	5321481	199	156427	155	f__Enterobacteriaceae (UID5162)	99.93	0.28	0	Escherichia coli	PASS	PASS	PASS	PASS	No	PASS	O103	O103	-	O103:H2	-:H2	O103:H2	O103:H2	O103:H2	PASS (REPORTABLE)	PM	NP	PM	PM	PM	NR	NR	NR	NR	NR	0	0
FSIS21720617	SRR6310037	ESC_HA9683AA	United States Department of Agriculture, Food Safety and Inspection Service	Escherichia coli	17	ST20 Cplx	B1	2169	Escherichia coli	B1	B1	fimH25	5455835	216	135487	160	f__Enterobacteriaceae (UID5162)	99.93	0.23	0	Escherichia coli O103:H2 str. 2009C-3279	PASS	PASS	PASS	PASS	No	PASS	O103	O103	-	O103:H2	-:H2	O103:H2	O103:H2	O103:H2	PASS (REPORTABLE)	PM	NP	PM	PM	PM	NR	NR	NR	NR	NR	0	0
FSIS11706678	SRR6459173	ESC_IA2342AA	United States Department of Agriculture, Food Safety and Inspection Service	Escherichia coli	17	ST20 Cplx	B1	2169	Escherichia coli	B1	B1	fimH25	5387052	289	69411	113	f__Enterobacteriaceae (UID5162)	99.88	0.33	0	Escherichia coli	PASS	PASS	PASS	PASS	No	PASS	O103	O103	-	O103:H2	-:H2	O103:H2	O103:H2	O103:H2	PASS (REPORTABLE)	PM	NP	PM	PM	PM	NR	NR	NR	NR	NR	0	0
FSIS11706679	SRR6459230	ESC_IA2331AA	United States Department of Agriculture, Food Safety and Inspection Service	Escherichia coli	17	ST20 Cplx	B1	2169	Escherichia coli	B1	B1	fimH25	5295246	189	135487	139	f__Enterobacteriaceae (UID5162)	99.93	0.28	0	Escherichia coli O103:H2 str. 2009C-3279	PASS	PASS	PASS	PASS	No	PASS	O103	O103	-	O103:H2	-:H2	O103:H2	O103:H2	O103:H2	PASS (REPORTABLE)	PM	NP	PM	PM	PM	NR	NR	NR	NR	NR	0	0
FSIS11707004	SRR6497975	ESC_IA2676AA	United States Department of Agriculture, Food Safety and Inspection Service	Escherichia coli	17	ST20 Cplx	B1	2169	Escherichia coli	B1	B1	fimH25	5513668	320	124348	189	f__Enterobacteriaceae (UID5162)	99.93	0.28	0	Escherichia coli	PASS	PASS	PASS	PASS	No	PASS	O103	O103	-	O103:H2	-:H2	O103:H2	O103:H2	O103:H2	PASS (REPORTABLE)	PM	NP	PM	PM	PM	NR	NR	NR	NR	NR	0	0
FSIS11808945	SRR7095830	ESC_IA7819AA	United States Department of Agriculture, Food Safety and Inspection Service	Escherichia coli	17	ST20 Cplx	B1	29470	Escherichia/Shigella sp.	B1	B1	fimH25	5378058	253	93847	87	f__Enterobacteriaceae (UID5162)	99.93	0.28	0	Escherichia coli	PASS	PASS	PASS	PASS	No	PASS	O103	O103	-	O103:H2	-:H2	O103:H2	O103:H2	O103:H2	PASS (REPORTABLE)	PM	NP	PM	PM	PM	NR	NR	NR	NR	NR	0	0
FSIS21821718	SRR7267529	ESC_JA1573AA	United States Department of Agriculture, Food Safety and Inspection Service	Escherichia coli	17	ST20 Cplx	B1	2169	Escherichia coli	B1	B1	fimH25	5506926	211	130454	169	f__Enterobacteriaceae (UID5162)	99.93	0.46	37.5	Escherichia coli	PASS	PASS	PASS	PASS	No	PASS	O103	O103	-	O103:H2	-:H2	O103:H2	O103:H2	O103:H2	PASS (REPORTABLE)	PM	NP	PM	PM	PM	NR	NR	NR	NR	NR	0	0
FSIS11810103	SRR7406086	ESC_JA3838AA	United States Department of Agriculture, Food Safety and Inspection Service	Escherichia coli	17	ST20 Cplx	B1	29470	Escherichia/Shigella sp.	B1	B1	fimH25	5397677	239	128827	189	f__Enterobacteriaceae (UID5162)	99.93	0.28	0	Escherichia coli	PASS	PASS	PASS	PASS	No	PASS	O103	O103	-	O103:H2	-:H2	O103:H2	O103:H2	O103:H2	PASS (REPORTABLE)	PM	NP	PM	PM	PM	NR	NR	NR	NR	NR	0	0
FSIS11810695	SRR7439295	ESC_JA4299AA	United States Department of Agriculture, Food Safety and Inspection Service	Escherichia coli	17	ST20 Cplx	B1	2169	Escherichia coli	B1	B1	fimH25	5291629	233	129480	168	f__Enterobacteriaceae (UID5162)	99.93	0.28	0	Escherichia coli 3.2608	PASS	PASS	PASS	PASS	No	PASS	O103	O103	-	O103:H2	-:H2	O103:H2	O103:H2	O103:H2	PASS (REPORTABLE)	PM	NP	PM	PM	PM	NR	NR	NR	NR	NR	0	0
FSIS11810694	SRR7439323	ESC_JA4298AA	United States Department of Agriculture, Food Safety and Inspection Service	Escherichia coli	17	ST20 Cplx	B1	2169	Escherichia coli	B1	B1	fimH25	5378490	255	118973	153	f__Enterobacteriaceae (UID5162)	99.93	0.28	0	Escherichia coli O103:H2 str. 2009C-3279	PASS	PASS	PASS	PASS	No	PASS	O103	O103	-	O103:H2	-:H2	O103:H2	O103:H2	O103:H2	PASS (REPORTABLE)	PM	NP	PM	PM	PM	NR	NR	NR	NR	NR	0	0
FSIS1606937	SRR7543357	ESC_JA6674AA	United States Department of Agriculture, Food Safety and Inspection Service	Escherichia coli	17	ST20 Cplx	B1	2169	Escherichia coli	B1	B1	fimH25	5536870	270	137633	280	f__Enterobacteriaceae (UID5162)	99.93	0.85	15.38	Escherichia coli	PASS	PASS	PASS	PASS	No	PASS	O103	O103	-	O103:H2	-:H2	O103:H2	O103:H2	O103:H2	PASS (REPORTABLE)	PM	NP	PM	PM	PM	NR	NR	NR	NR	NR	0	0
FSIS11812052	SRR7624170	ESC_JA7008AA	United States Department of Agriculture, Food Safety and Inspection Service	Escherichia coli	1967	ST20 Cplx		85452	Escherichia/Shigella sp.	B1	B1	fimH25	5465250	259	102081	228	f__Enterobacteriaceae (UID5162)	99.93	0.58	16.67	Escherichia coli	PASS	PASS	PASS	PASS	No	PASS	O103	O103	-	O103:H2	-:H2	O103:H2	O103:H2	O103:H2	PASS (REPORTABLE)	PM	NP	PM	PM	PM	NR	NR	NR	NR	NR	0	0
FSIS1606936	SRR7657528	ESC_JA7993AA	United States Department of Agriculture, Food Safety and Inspection Service	Escherichia coli	17	ST20 Cplx	B1	94563	Escherichia coli	B1	B1	fimH766	5515915	290	101775	149	f__Enterobacteriaceae (UID5162)	99.93	0.28	0	Escherichia coli	PASS	PASS	PASS	PASS	No	PASS	O103	O103	-	O103:H2	-:H2	O103:H2	O103:H2	O103:H2	PASS (REPORTABLE)	PM	NP	PM	PM	PM	NR	NR	NR	NR	NR	0	0
FSIS21821994	SRR7758384	ESC_JA9488AA	United States Department of Agriculture, Food Safety and Inspection Service	Escherichia coli	1967	ST20 Cplx		2162	Escherichia coli	B1	B1	fimH25	5372673	278	131814	164	f__Enterobacteriaceae (UID5162)	99.83	0.3	28.57	Escherichia coli	PASS	PASS	PASS	PASS	No	PASS	O103	O103	-	O103:H2	-:H2	O103:H2	O103:H2	O103:H2	PASS (REPORTABLE)	PM	NP	PM	PM	PM	NR	NR	NR	NR	NR	0	0
FSIS21923586	SRR8618209	ESC_LA9624AA	United States Department of Agriculture, Food Safety and Inspection Service	Escherichia coli	17	ST20 Cplx	B1	2169	Escherichia coli	B1	B1	fimH25	5482692	283	90897	119	f__Enterobacteriaceae (UID5162)	99.93	0.35	25	Escherichia coli	PASS	PASS	PASS	PASS	No	PASS	O103	O103	-	O103:H2	-:H2	O103:H2	O103:H2	O103:H2	PASS (REPORTABLE)	PM	NP	PM	PM	PM	NR	NR	NR	NR	NR	0	0
FSIS21923545	SRR8645006	ESC_LA9824AA	United States Department of Agriculture, Food Safety and Inspection Service	Escherichia coli	1967	ST20 Cplx		2162	Escherichia coli	B1	B1	fimH25	5537009	307	114334	111	f__Enterobacteriaceae (UID5162)	99.93	0.96	30	Escherichia coli	PASS	PASS	PASS	PASS	No	PASS	O103	O103	-	O103:H2	-:H2	O103:H2	O103:H2	O103:H2	PASS (REPORTABLE)	PM	NP	PM	PM	PM	NR	NR	NR	NR	NR	0	0
PNUSAE000586	SRR2121041	ESC_DA7049AA	EDLB-CDC	Escherichia coli	17	ST20 Cplx	B1	2169	Escherichia coli	B1	B1	fimH25	5373254	251	126150	104	f__Enterobacteriaceae (UID5162)	99.93	0.32	0	Escherichia coli O103:H2 str. 2009C-3279	PASS	PASS	PASS	PASS	No	PASS	E. Coli O103:H2	O103	H2	O103:H2	-:H2	O103:H2	O103:H2	O103:H2	PASS (REPORTABLE)	PM	NP	PM	PM	PM	PM	PM	PM	PM	PM	0	0
PNUSAE001210	SRR2177966	ESC_DA7546AA	EDLB-CDC	Escherichia coli	17	ST20 Cplx	B1	2169	Escherichia coli	B1	B1	fimH25	5508719	265	131663	122	f__Enterobacteriaceae (UID5162)	99.93	0.43	0	Escherichia coli	PASS	PASS	PASS	PASS	No	PASS	E. Coli O103:H2	O103	H2	O103:H2	-:H2	O103:H2	O103:H2	O103:H2	PASS (REPORTABLE)	PM	NP	PM	PM	PM	PM	PM	PM	PM	PM	0	0
PNUSAE001267	SRR2178050	ESC_DA7512AA	EDLB-CDC	Escherichia coli	17	ST20 Cplx	B1	29470	Escherichia/Shigella sp.	B1	B1	fimH25	5390251	185	133932	192	f__Enterobacteriaceae (UID5162)	99.93	0.34	16.67	Escherichia coli	PASS	PASS	PASS	PASS	No	PASS	E. Coli O103:H2	O103	H2	O103:H2	-:H2	O103:H2	O103:H2	O103:H2	PASS (REPORTABLE)	PM	NP	PM	PM	PM	PM	PM	PM	PM	PM	0	0
PNUSAE001127	SRR2178106	ESC_DA7481AA	EDLB-CDC	Escherichia coli	1786	ST20 Cplx		15039	Escherichia coli	B1	B1	fimH737	5289219	210	104040	109	f__Enterobacteriaceae (UID5162)	99.93	0.28	0	Escherichia coli O103:H2 str. 12009	PASS	PASS	PASS	PASS	No	PASS	E. Coli O103:H2	O103	H2	O103:H2	-:H2	O103:H2	O103:H2	O103:H2	PASS (REPORTABLE)	PM	NP	PM	PM	PM	PM	PM	PM	PM	PM	0	0
PNUSAE001175	SRR2178222	ESC_DA7464AA	EDLB-CDC	Escherichia coli	17	ST20 Cplx	B1	2169	Escherichia coli	B1	B1	fimH25	5459777	224	114517	90	f__Enterobacteriaceae (UID5162)	99.93	0.28	0	Escherichia coli	PASS	PASS	PASS	PASS	No	PASS	E. Coli O103:H2	O103	H2	O103:H2	-:H2	O103:H2	O103:H2	O103:H2	PASS (REPORTABLE)	PM	NP	PM	PM	PM	PM	PM	PM	PM	PM	0	0
PNUSAE001176	SRR2178223	ESC_DA7463AA	EDLB-CDC	Escherichia coli	17	ST20 Cplx	B1	2169	Escherichia coli	B1	B1	fimH25	5464683	275	135486	72	f__Enterobacteriaceae (UID5162)	99.93	0.28	0	Escherichia coli	PASS	PASS	PASS	PASS	No	PASS	E. Coli O103:H2	O103	H2	O103:H2	-:H2	O103:H2	O103:H2	O103:H2	PASS (REPORTABLE)	PM	NP	PM	PM	PM	PM	PM	PM	PM	PM	0	0
PNUSAE001577	SRR3040536	ESC_CA4988AA	Centers for Disease Control and Prevention Enteric Diseases Laboratory Branch	Escherichia coli	1967	ST20 Cplx		33350	Escherichia/Shigella sp.	B1	B1	fimH25	5416356	286	135904	58	f__Enterobacteriaceae (UID5162)	99.93	0.28	0	Escherichia coli	PASS	PASS	PASS	PASS	No	PASS	E. Coli O103:H2	O103	H2	O103:H2	-:H2	O103:H2	O103:H2	O103:H2	PASS (REPORTABLE)	PM	NP	PM	PM	PM	PM	PM	PM	PM	PM	0	0
PNUSAE000674	SRR3593669	ESC_DA2805AA	Centers for Disease Control and Prevention Enteric Diseases Laboratory Branch	Escherichia coli	1967	ST20 Cplx		2162	Escherichia coli	B1	B1	fimH25	5373958	262	135710	119	f__Enterobacteriaceae (UID5162)	99.93	0.28	0	Escherichia coli	PASS	PASS	PASS	PASS	No	PASS	E. Coli O103:H2	O103	H2	O103:H2	-:H2	O103:H2	O103:H2	O103:H2	PASS (REPORTABLE)	PM	NP	PM	PM	PM	PM	PM	PM	PM	PM	0	0
PNUSAE001673	SRR3593871	ESC_DA2798AA	Centers for Disease Control and Prevention Enteric Diseases Laboratory Branch	Escherichia coli	1967	ST20 Cplx		29348	Escherichia/Shigella sp.	B1	B1	fimH25	5395129	252	128157	169	f__Enterobacteriaceae (UID5162)	99.93	0.32	0	Escherichia coli	PASS	PASS	PASS	PASS	No	PASS	E. Coli O103:H2	O103	H2	O103:H2	-:H2	O103:H2	O103:H2	O103:H2	PASS (REPORTABLE)	PM	NP	PM	PM	PM	PM	PM	PM	PM	PM	0	0
13BKT050497	ERR1079207	ESC_CA6698AA	NATIONAL VETERINARY INSTITUTE (SVA)	Escherichia coli	17	ST20 Cplx	B1	15619	Escherichia coli	B1	B1	fimH25	5321183	228	98706	231	f__Enterobacteriaceae (UID5162)	99.93	0.28	0	Escherichia coli	PASS	PASS	PASS	PASS	No	PASS	O103:H2	O103	H2	O103:H2	-:H2	O103:H2	O103:H2	O103:H2	PASS (REPORTABLE)	PM	NP	PM	PM	PM	PM	PM	PM	PM	PM	0	0
13BKT050516	ERR1079208	ESC_CA6697AA	NATIONAL VETERINARY INSTITUTE (SVA)	Escherichia coli	17	ST20 Cplx	B1	34174	Escherichia/Shigella sp.	B1	B1	fimH25	5181587	169	133069	244	f__Enterobacteriaceae (UID5162)	99.87	0.28	0	Escherichia coli	PASS	PASS	PASS	PASS	No	PASS	O103:H2	O103	H2	O103:H2	-:H2	O103:H2	O103:H2	O103:H2	PASS (REPORTABLE)	PM	NP	PM	PM	PM	PM	PM	PM	PM	PM	0	0
13BKT050517	ERR1079209	ESC_CA6696AA	NATIONAL VETERINARY INSTITUTE (SVA)	Escherichia coli	17	ST20 Cplx	B1	2169	Escherichia coli	B1	B1	fimH25	5377288	235	133165	229	f__Enterobacteriaceae (UID5162)	99.93	0.96	30	Escherichia coli	PASS	PASS	PASS	PASS	No	PASS	O103:H2	O103	H2	O103:H2	-:H2	O103:H2	O103:H2	O103:H2	PASS (REPORTABLE)	PM	NP	PM	PM	PM	PM	PM	PM	PM	PM	0	0
13BKT052816	ERR1079210	ESC_CA6695AA	NATIONAL VETERINARY INSTITUTE (SVA)	Escherichia coli	17	ST20 Cplx	B1	34159	Escherichia/Shigella sp.	B1	B1	fimH25	5062795	173	129583	271	f__Enterobacteriaceae (UID5162)	99.93	0.33	0	Escherichia coli	PASS	PASS	PASS	PASS	No	PASS	O103:H2	O103	H2	O103:H2	-:H2	O103:H2	O103:H2	O103:H2	PASS (REPORTABLE)	PM	NP	PM	PM	PM	PM	PM	PM	PM	PM	0	0
13BKT061952	ERR1079211	ESC_CA6694AA	NATIONAL VETERINARY INSTITUTE (SVA)	Escherichia coli	17	ST20 Cplx	B1	15619	Escherichia coli	B1	B1	fimH25	5203638	196	104381	277	f__Enterobacteriaceae (UID5162)	99.93	0.28	0	Escherichia coli	PASS	PASS	PASS	PASS	No	PASS	O103:H2	O103	H2	O103:H2	-:H2	O103:H2	O103:H2	O103:H2	PASS (REPORTABLE)	PM	NP	PM	PM	PM	PM	PM	PM	PM	PM	0	0
13BKT061954	ERR1079212	ESC_CA6693AA	NATIONAL VETERINARY INSTITUTE (SVA)	Escherichia coli	17	ST20 Cplx	B1	15619	Escherichia coli	B1	B1	fimH25	5207732	199	111589	268	f__Enterobacteriaceae (UID5162)	99.93	0.28	0	Escherichia coli	PASS	PASS	PASS	PASS	No	PASS	O103:H2	O103	H2	O103:H2	-:H2	O103:H2	O103:H2	O103:H2	PASS (REPORTABLE)	PM	NP	PM	PM	PM	PM	PM	PM	PM	PM	0	0
13BKT050520	ERR1079213	ESC_CA6692AA	NATIONAL VETERINARY INSTITUTE (SVA)	Escherichia coli	376	ST20 Cplx		2173	Escherichia coli	B1	B1	fimH25	5242060	208	125802	301	f__Enterobacteriaceae (UID5162)	99.93	0.28	0	Escherichia coli	PASS	PASS	PASS	PASS	No	PASS	O103:H2	O103	H2	O103:H2	-:H2	O103:H2	O103:H2	O103:H2	PASS (REPORTABLE)	PM	NP	PM	PM	PM	PM	PM	PM	PM	PM	0	0
13BKT052806	ERR1079214	ESC_CA6691AA	NATIONAL VETERINARY INSTITUTE (SVA)	Escherichia coli	17	ST20 Cplx	B1	34159	Escherichia/Shigella sp.	B1	B1	fimH25	5082549	186	126023	263	f__Enterobacteriaceae (UID5162)	99.93	0.33	0	Escherichia coli	PASS	PASS	PASS	PASS	No	PASS	O103:H2	O103	H2	O103:H2	-:H2	O103:H2	O103:H2	O103:H2	PASS (REPORTABLE)	PM	NP	PM	PM	PM	PM	PM	PM	PM	PM	0	0
13BKT052804	ERR1079219	ESC_CA6686AA	NATIONAL VETERINARY INSTITUTE (SVA)	Escherichia coli	376	ST20 Cplx		34172	Escherichia/Shigella sp.	B1	B1	fimH25	5199076	197	125803	279	f__Enterobacteriaceae (UID5162)	99.93	0.28	0	Escherichia coli	PASS	PASS	PASS	PASS	No	PASS	O103:H2	O103	H2	O103:H2	-:H2	O103:H2	O103:H2	O103:H2	PASS (REPORTABLE)	PM	NP	PM	PM	PM	PM	PM	PM	PM	PM	0	0
NMSU-00187	SRR3091356	ESC_CA5060AA	FDA Center for Food Safety and Applied Nutrition	Escherichia coli	17	ST20 Cplx	B1	15039	Escherichia coli	B1	B1	fimH25	5295045	361	43714	41	f__Enterobacteriaceae (UID5162)	99.93	0.23	0	Escherichia coli ATCC BAA-2215	PASS	PASS	PASS	PASS	No	PASS	O103:H2	O103	H2	O103:H2	-:H2	O103:H2	O103:H2	O103:H2	PASS (REPORTABLE)	PM	NP	PM	PM	PM	PM	PM	PM	PM	PM	0	0
NMSU-00188	SRR3091357	ESC_CA5059AA	FDA Center for Food Safety and Applied Nutrition	Escherichia coli	17	ST20 Cplx	B1	2169	Escherichia coli	B1	B1	fimH25	5400062	276	108548	72	f__Enterobacteriaceae (UID5162)	99.93	0.28	0	Escherichia coli	PASS	PASS	PASS	PASS	No	PASS	O103:H2	O103	H2	O103:H2	-:H2	O103:H2	O103:H2	O103:H2	PASS (REPORTABLE)	PM	NP	PM	PM	PM	PM	PM	PM	PM	PM	0	0
NMSU-00189	SRR3091358	ESC_CA5058AA	FDA Center for Food Safety and Applied Nutrition	Escherichia coli	17	ST20 Cplx	B1	2169	Escherichia coli	B1	B1	fimH25	5315790	358	66738	46	f__Enterobacteriaceae (UID5162)	99.93	0.28	0	Escherichia coli	PASS	PASS	PASS	PASS	No	PASS	O103:H2	O103	H2	O103:H2	-:H2	O103:H2	O103:H2	O103:H2	PASS (REPORTABLE)	PM	NP	PM	PM	PM	PM	PM	PM	PM	PM	0	0
NMSU-00190	SRR3091359	ESC_CA5057AA	FDA Center for Food Safety and Applied Nutrition	Escherichia coli	17	ST20 Cplx	B1	2169	Escherichia coli	B1	B1	fimH25	5310062	250	133932	67	f__Enterobacteriaceae (UID5162)	99.93	0.23	0	Escherichia coli 3.2608	PASS	PASS	PASS	PASS	No	PASS	O103:H2	O103	H2	O103:H2	-:H2	O103:H2	O103:H2	O103:H2	PASS (REPORTABLE)	PM	NP	PM	PM	PM	PM	PM	PM	PM	PM	0	0
178783	SRR3578580	ESC_DA2646AA	Public Health England	Escherichia coli	386	ST20 Cplx		2173	Escherichia coli	B1	B1	fimH25	5490486	277	91931	53	f__Enterobacteriaceae (UID5162)	99.93	0.96	20	Escherichia coli	PASS	PASS	PASS	PASS	No	PASS	O103:H2	O103	H2	O103:H2	-:H2	O103:H2	O103:H2	O103:H2	PASS (REPORTABLE)	PM	NP	PM	PM	PM	PM	PM	PM	PM	PM	0	0
183700	SRR3581323	ESC_DA2360AA	Public Health England	Escherichia coli	17	ST20 Cplx	B1	15619	Escherichia coli	B1	B1	fimH25	5226565	213	106164	49	f__Enterobacteriaceae (UID5162)	99.93	0.28	0	Escherichia coli	PASS	PASS	PASS	PASS	No	PASS	O103:H2	O103	H2	O103:H2	-:H2	O103:H2	O103:H2	O103:H2	PASS (REPORTABLE)	PM	NP	PM	PM	PM	PM	PM	PM	PM	PM	0	0
MOD1-EC1653	SRR4340489	ESC_EA8420AA	FDA Center for Food Safety and Applied Nutrition	Escherichia coli	17	ST20 Cplx	B1	30364	Escherichia/Shigella sp.	B1	B1	fimH25	5302037	263	75283	86	f__Enterobacteriaceae (UID5162)	99.93	0.28	0	Escherichia coli	PASS	PASS	PASS	PASS	No	PASS	O103:H2	O103	H2	O103:H2	-:H2	O103:H2	O103:H2	O103:H2	PASS (REPORTABLE)	PM	NP	PM	PM	PM	PM	PM	PM	PM	PM	0	0
MOD1-EC1942	SRR4340523	ESC_EA8387AA	FDA Center for Food Safety and Applied Nutrition	Escherichia coli	17	ST20 Cplx	B1	2169	Escherichia coli	B1	B1	fimH25	5396716	306	93813	92	f__Enterobacteriaceae (UID5162)	99.93	0.28	0	Escherichia coli 3.2608	PASS	PASS	PASS	PASS	No	PASS	O103:H2	O103	H2	O103:H2	-:H2	O103:H2	O103:H2	O103:H2	PASS (REPORTABLE)	PM	NP	PM	PM	PM	PM	PM	PM	PM	PM	0	0
MOD1-EC1673	SRR5330935	ESC_GA0192AA	FDA Center for Food Safety and Applied Nutrition	Escherichia coli	17	ST20 Cplx	B1	2162	Escherichia coli	B1	B1	fimH25	5304817	211	127049	95	f__Enterobacteriaceae (UID5162)	99.93	0.28	0	Escherichia coli O103:H2 str. 12009	PASS	PASS	PASS	PASS	No	PASS	O103:H2	O103	H2	O103:H2	-:H2	O103:H2	O103:H2	O103:H2	PASS (REPORTABLE)	PM	NP	PM	PM	PM	PM	PM	PM	PM	PM	0	0
OLC1255	SRR6061336	ESC_HA2854AA	Canadian Food Inspection Agency	Escherichia coli	17	ST20 Cplx	B1	15619	Escherichia coli	B1	B1	fimH25	5380198	222	111577	159	f__Enterobacteriaceae (UID5162)	99.93	0.28	0	Escherichia coli	PASS	PASS	PASS	PASS	No	PASS	O103:H2	O103	H2	O103:H2	-:H2	O103:H2	O103:H2	O103:H2	PASS (REPORTABLE)	PM	NP	PM	PM	PM	PM	PM	PM	PM	PM	0	0
OLC987	SRR6061362	ESC_HA2880AA	Canadian Food Inspection Agency	Escherichia coli	17	ST20 Cplx	B1	15619	Escherichia coli	B1	B1	fimH25	5377972	233	111158	103	f__Enterobacteriaceae (UID5162)	99.93	0.28	0	Escherichia coli	PASS	PASS	PASS	PASS	No	PASS	O103:H2	O103	H2	O103:H2	-:H2	O103:H2	O103:H2	O103:H2	PASS (REPORTABLE)	PM	NP	PM	PM	PM	PM	PM	PM	PM	PM	0	0
OLC1062	SRR6061369	ESC_HA2887AA	Canadian Food Inspection Agency	Escherichia coli	17	ST20 Cplx	B1	15619	Escherichia coli	B1	B1	fimH25	5195887	223	136458	71	f__Enterobacteriaceae (UID5162)	99.93	0.28	0	Escherichia coli	PASS	PASS	PASS	PASS	No	PASS	O103:H2	O103	H2	O103:H2	-:H2	O103:H2	O103:H2	O103:H2	PASS (REPORTABLE)	PM	NP	PM	PM	PM	PM	PM	PM	PM	PM	0	0
OLC1330	SRR6154937	ESC_HA4677AA	Canadian Food Inspection Agency	Escherichia coli	17	ST20 Cplx	B1	15619	Escherichia coli	B1	B1	fimH25	5377715	234	105011	103	f__Enterobacteriaceae (UID5162)	99.93	0.28	0	Escherichia coli	PASS	PASS	PASS	PASS	No	PASS	O103:H2	O103	H2	O103:H2	-:H2	O103:H2	O103:H2	O103:H2	PASS (REPORTABLE)	PM	NP	PM	PM	PM	PM	PM	PM	PM	PM	0	0
JR40OF	SRR6321278	ESC_HA9813AA	NHS Lothian	Escherichia coli	17	ST20 Cplx	B1	15619	Escherichia coli	B1	B1	fimH25	5213882	237	126999	56	f__Enterobacteriaceae (UID5162)	99.93	0.28	0	Escherichia coli	PASS	PASS	PASS	PASS	No	PASS	O103:H2	O103	H2	O103:H2	-:H2	O103:H2	O103:H2	O103:H2	PASS (REPORTABLE)	PM	NP	PM	PM	PM	PM	PM	PM	PM	PM	0	0
FWSEC0451	SRR7612139	ESC_LA2867AA	NML_bioinformatics	Escherichia coli	17	ST20 Cplx	B1	-83023		B1	B1	fimH25	5315905	214	133296	120	f__Enterobacteriaceae (UID5162)	99.93	0.28	0	Escherichia coli O103:H2 str. 12009	PASS	PASS	PASS	PASS	No	PASS	O103:H2	O103	H2	O103:H2	-:H2	O103:H2	O103:H2	O103:H2	PASS (REPORTABLE)	PM	NP	PM	PM	PM	PM	PM	PM	PM	PM	0	0
FWSEC0427	SRR7612418	ESC_LA2746AA	NML_bioinformatics	Escherichia coli	17	ST20 Cplx	B1	2169	Escherichia coli	B1	B1	fimH25	5459950	225	133388	110	f__Enterobacteriaceae (UID5162)	99.93	0.28	0	Escherichia coli	PASS	PASS	PASS	PASS	No	PASS	O103:H2	O103	H2	O103:H2	-:H2	O103:H2	O103:H2	O103:H2	PASS (REPORTABLE)	PM	NP	PM	PM	PM	PM	PM	PM	PM	PM	0	0
FWSEC0514	SRR7612433	ESC_LA2750AA	NML_bioinformatics	Escherichia coli	17	ST20 Cplx	B1	2169	Escherichia coli	B1	B1	fimH25	5478105	217	135487	74	f__Enterobacteriaceae (UID5162)	99.93	0.28	0	Escherichia coli	PASS	PASS	PASS	PASS	No	PASS	O103:H2	O103	H2	O103:H2	-:H2	O103:H2	O103:H2	O103:H2	PASS (REPORTABLE)	PM	NP	PM	PM	PM	PM	PM	PM	PM	PM	0	0
FWSEC0422	SRR7612548	ESC_LA2825AA	NML_bioinformatics	Escherichia coli	17	ST20 Cplx	B1	15628	Escherichia coli	B1	B1	fimH25	5324487	183	135487	114	f__Enterobacteriaceae (UID5162)	99.93	0.28	0	Escherichia coli	PASS	PASS	PASS	PASS	No	PASS	O103:H2	O103	H2	O103:H2	-:H2	O103:H2	O103:H2	O103:H2	PASS (REPORTABLE)	PM	NP	PM	PM	PM	PM	PM	PM	PM	PM	0	0
FWSEC0027	SRR7947272	ESC_LA2027AA	Public Health Agency of Canada	Escherichia coli	17	ST20 Cplx	B1	2173	Escherichia coli	B1	B1	fimH25	5609932	336	101287	76	f__Enterobacteriaceae (UID5162)	99.52	0.28	0	Escherichia coli	PASS	PASS	PASS	PASS	No	PASS	O103:H2	O103	H2	O103:H2	-:H2	O103:H2	O103:H2	O103:H2	PASS (REPORTABLE)	PM	NP	PM	PM	PM	PM	PM	PM	PM	PM	0	0
FWSEC0028	SRR7947273	ESC_LA2028AA	Public Health Agency of Canada	Escherichia coli	17	ST20 Cplx	B1	15619	Escherichia coli	B1	B1	fimH25	5216433	226	105187	79	f__Enterobacteriaceae (UID5162)	99.93	0.28	0	Escherichia coli	PASS	PASS	PASS	PASS	No	PASS	O103:H2	O103	H2	O103:H2	-:H2	O103:H2	O103:H2	O103:H2	PASS (REPORTABLE)	PM	NP	PM	PM	PM	PM	PM	PM	PM	PM	0	0
FWSEC0025	SRR7947274	ESC_LA2029AA	Public Health Agency of Canada	Escherichia coli	17	ST20 Cplx	B1	2169	Escherichia coli	B1	B1	fimH25	5323542	257	79408	56	f__Enterobacteriaceae (UID5162)	99.93	0.29	0	Escherichia coli	PASS	PASS	PASS	PASS	No	PASS	O103:H2	O103	H2	O103:H2	-:H2	O103:H2	O103:H2	O103:H2	PASS (REPORTABLE)	PM	NP	PM	PM	PM	PM	PM	PM	PM	PM	0	0
FWSEC0026	SRR7947275	ESC_LA2030AA	Public Health Agency of Canada	Escherichia coli	17	ST20 Cplx	B1	2169	Escherichia coli	B1	B1	fimH25	5259996	304	81753	55	f__Enterobacteriaceae (UID5162)	99.93	0.29	0	Escherichia coli 3.2608	PASS	PASS	PASS	PASS	No	PASS	O103:H2	O103	H2	O103:H2	-:H2	O103:H2	O103:H2	O103:H2	PASS (REPORTABLE)	PM	NP	PM	PM	PM	PM	PM	PM	PM	PM	0	0
FWSEC0511	SRR7947324	ESC_LA2079AA	Public Health Agency of Canada	Escherichia coli	17	ST20 Cplx	B1	2162	Escherichia coli	B1	B1	fimH25	5410695	312	66143	54	f__Enterobacteriaceae (UID5162)	99.93	0.28	0	Escherichia coli O103:H2 str. 12009	PASS	PASS	PASS	PASS	No	PASS	O103:H2	O103	H2	O103:H2	-:H2	O103:H2	O103:H2	O103:H2	PASS (REPORTABLE)	PM	NP	PM	PM	PM	PM	PM	PM	PM	PM	0	0
FWSEC0510	SRR7947325	ESC_LA2080AA	Public Health Agency of Canada	Escherichia coli	NA			NA					5364092	249	132636	277	f__Enterobacteriaceae (UID5162)	99.93	0.28	0	Escherichia coli	PASS	PASS	PASS	PASS	No	PASS	O103:H2	O103	H2	O103:H2	-:H2	O103:H2	O103:H2	O103:H2	PASS (REPORTABLE)	PM	NP	PM	PM	PM	PM	PM	PM	PM	PM	0	0
FWSEC0512	SRR7947327	ESC_LA2082AA	Public Health Agency of Canada	Escherichia coli	NA			NA					5292558	250	115904	275	f__Enterobacteriaceae (UID5162)	99.93	0.28	0	Escherichia coli 3.2608	PASS	PASS	PASS	PASS	No	PASS	O103:H2	O103	H2	O103:H2	-:H2	O103:H2	O103:H2	O103:H2	PASS (REPORTABLE)	PM	NP	PM	PM	PM	PM	PM	PM	PM	PM	0	0
FWSEC0110	SRR7947340	ESC_LA2095AA	Public Health Agency of Canada	Escherichia coli	17	ST20 Cplx	B1	2169	Escherichia coli	B1	B1	fimH25	5495084	300	124617	118	f__Enterobacteriaceae (UID5162)	99.93	0.28	0	Escherichia coli	PASS	PASS	PASS	PASS	No	PASS	O103:H2	O103	H2	O103:H2	-:H2	O103:H2	O103:H2	O103:H2	PASS (REPORTABLE)	PM	NP	PM	PM	PM	PM	PM	PM	PM	PM	0	0
FWSEC0147	SRR7947364	ESC_LA2119AA	Public Health Agency of Canada	Escherichia coli	17	ST20 Cplx	B1	2169	Escherichia coli	B1	B1	fimH25	5395565	217	134004	99	f__Enterobacteriaceae (UID5162)	99.93	0.28	0	Escherichia coli O103:H2 str. 2009C-3279	PASS	PASS	PASS	PASS	No	PASS	O103:H2	O103	H2	O103:H2	-:H2	O103:H2	O103:H2	O103:H2	PASS (REPORTABLE)	PM	NP	PM	PM	PM	PM	PM	PM	PM	PM	0	0
FWSEC0136	SRR7947386	ESC_LA2141AA	Public Health Agency of Canada	Escherichia coli	17	ST20 Cplx	B1	2169	Escherichia coli	B1	B1	fimH25	5448154	276	126166	74	f__Enterobacteriaceae (UID5162)	99.93	0.28	0	Escherichia coli 3.2608	PASS	PASS	PASS	PASS	No	PASS	O103:H21	O103	H21	O103:H2	-:H2	O103:H2	O103:H2	O103:H2	PASS (REPORTABLE)	PM	NP	PM	PM	PM	IP	IP	IP	IP	IP	0	5
FSIS11811494	SRR7527889	ESC_JA6516AA	United States Department of Agriculture, Food Safety and Inspection Service	Escherichia coli	17	ST20 Cplx	B1	15628	Escherichia coli	B1	B1	fimH25	5380460	297	94903	93	f__Enterobacteriaceae (UID5162)	99.93	0.26	33.33	Escherichia coli	PASS	PASS	PASS	PASS	No	PASS	O103	O103	-	-:H2	-:H2	-:H2	-:H2	O103:H2	PASS (REPORTABLE)	NP	NP	NP	NP	PM	NR	NR	NR	NR	NR	0	0
FSIS11813312	SRR7789907	ESC_KA0009AA	United States Department of Agriculture, Food Safety and Inspection Service	Escherichia coli	17	ST20 Cplx	B1	15628	Escherichia coli	B1	B1	fimH25	5274249	284	59056	82	f__Enterobacteriaceae (UID5162)	99.93	0.28	0	Escherichia coli	PASS	PASS	PASS	PASS	No	PASS	O103	O103	-	-:H2	-:H2	-:H2	-:H2	O103:H2	PASS (REPORTABLE)	NP	NP	NP	NP	PM	NR	NR	NR	NR	NR	0	0
182130	SRR3581364	ESC_DA2327AA	Public Health England	Escherichia coli	386	ST20 Cplx		2173	Escherichia coli	B1	B1	fimH25	5491885	266	105163	58	f__Enterobacteriaceae (UID5162)	99.93	0.96	20	Escherichia coli	PASS	PASS	PASS	PASS	No	PASS	O103:H2	O103	H2	O103:H2	O103:H2	O103:H2	-:H2	O103:H2	PASS (REPORTABLE)	PM	PM	PM	NP	PM	PM	PM	PM	PM	PM	0	0
PNUSAE001223	SRR2177973	ESC_DA7540AA	EDLB-CDC	Escherichia coli	17	ST20 Cplx	B1	2169	Escherichia coli	B1	B1	fimH25	5322528	183	156973	79	f__Enterobacteriaceae (UID5162)	99.93	0.28	0	Escherichia coli O103:H2 str. 2009C-3279	PASS	PASS	PASS	PASS	No	PASS	E. Coli O103:Hnt	O103	-	O103:H2	O103:H2	O103:H2	O103:H2	O103:H2	PASS (REPORTABLE)	PM	PM	PM	PM	PM	NR	NR	NR	NR	NR	0	0
PNUSAE001238	SRR2177981	ESC_DA7532AA	EDLB-CDC	Escherichia coli	17	ST20 Cplx	B1	2173	Escherichia coli	B1	B1	fimH25	5701138	322	120272	48	f__Enterobacteriaceae (UID5162)	99.62	0.28	0	Escherichia coli	PASS	PASS	PASS	PASS	No	PASS	E. Coli O103:Pending	O103	-	O103:H2	O103:H2	O103:H2	O103:H2	O103:H2	PASS (REPORTABLE)	PM	PM	PM	PM	PM	NR	NR	NR	NR	NR	0	0
PNUSAE001239	SRR2177982	ESC_DA7531AA	EDLB-CDC	Escherichia coli	17	ST20 Cplx	B1	29470	Escherichia/Shigella sp.	B1	B1	fimH25	5439836	253	135487	52	f__Enterobacteriaceae (UID5162)	99.93	0.28	0	Escherichia coli	PASS	PASS	PASS	PASS	No	PASS	E. Coli O103:Pending	O103	-	O103:H2	O103:H2	O103:H2	O103:H2	O103:H2	PASS (REPORTABLE)	PM	PM	PM	PM	PM	NR	NR	NR	NR	NR	0	0
PNUSAE001241	SRR2177984	ESC_DA7529AA	EDLB-CDC	Escherichia coli	17	ST20 Cplx	B1	15628	Escherichia coli	B1	B1	fimH25	5712536	254	129697	174	f__Enterobacteriaceae (UID5162)	99.93	0.66	12.5	Escherichia coli	PASS	PASS	PASS	PASS	No	PASS	E. Coli O103:Pending	O103	-	O103:H2	O103:H2	O103:H2	O103:H2	O103:H2	PASS (REPORTABLE)	PM	PM	PM	PM	PM	NR	NR	NR	NR	NR	0	0
PNUSAE001680	SRR2982209	ESC_CA4261AA	Centers for Disease Control and Prevention Enteric Diseases Laboratory Branch	Escherichia coli	1967	ST20 Cplx		2162	Escherichia coli	B1	B1	fimH25	5500664	273	144104	153	f__Enterobacteriaceae (UID5162)	99.93	0.28	0	Escherichia coli	PASS	PASS	PASS	PASS	No	PASS	E. Coli O103:Undetermined	O103	-	O103:H2	O103:H2	O103:H2	O103:H2	O103:H2	PASS (REPORTABLE)	PM	PM	PM	PM	PM	NR	NR	NR	NR	NR	0	0
ED287	ERR2365406	ESC_IA4981AA	ISTITUTO SUPERIORE DI SANITA	Escherichia coli	17	ST20 Cplx	B1	2162	Escherichia coli	B1	B1	fimH25	5291595	266	100835	62	f__Enterobacteriaceae (UID5162)	99.93	0.16	0	Escherichia coli	PASS	PASS	PASS	PASS	No	PASS	O103	O103	-	O103:H2	O103:H2	O103:H2	O103:H2	O103:H2	PASS (REPORTABLE)	PM	PM	PM	PM	PM	NR	NR	NR	NR	NR	0	0
ED728	ERR2365425	ESC_IA4962AA	ISTITUTO SUPERIORE DI SANITA	Escherichia coli	17	ST20 Cplx	B1	15619	Escherichia coli	B1	B1	fimH25	5259081	272	89466	51	f__Enterobacteriaceae (UID5162)	99.93	0.28	0	Escherichia coli	PASS	PASS	PASS	PASS	No	PASS	O103	O103	-	O103:H2	O103:H2	O103:H2	O103:H2	O103:H2	PASS (REPORTABLE)	PM	PM	PM	PM	PM	NR	NR	NR	NR	NR	0	0
FSIS1400373	SRR1693391	ESC_BA3317AA	FOOD AND DRUG ADMINISTRATION, CENTER FOR FOOD SAFETY AND APPLIED NUTRITION	Escherichia coli	17	ST20 Cplx	B1	29470	Escherichia/Shigella sp.	B1	B1	fimH25	5348308	203	192645	57	f__Enterobacteriaceae (UID5162)	99.93	0.28	0	Escherichia coli O103:H2 str. 2009C-3279	PASS	PASS	PASS	PASS	No	PASS	O103	O103	-	O103:H2	O103:H2	O103:H2	O103:H2	O103:H2	PASS (REPORTABLE)	PM	PM	PM	PM	PM	NR	NR	NR	NR	NR	0	0
FSIS1400370	SRR1693395	ESC_BA3316AA	FOOD AND DRUG ADMINISTRATION, CENTER FOR FOOD SAFETY AND APPLIED NUTRITION	Escherichia coli	17	ST20 Cplx	B1	2169	Escherichia coli	B1	B1	fimH25	5466860	208	125470	98	f__Enterobacteriaceae (UID5162)	99.93	0.28	0	Escherichia coli O103:H2 str. CVM9450	PASS	PASS	PASS	PASS	No	PASS	O103	O103	-	O103:H2	O103:H2	O103:H2	O103:H2	O103:H2	PASS (REPORTABLE)	PM	PM	PM	PM	PM	NR	NR	NR	NR	NR	0	0
FSIS1400391	SRR2107353	ESC_AA7978AA	USDA-FSIS	Escherichia coli	17	ST20 Cplx	B1	2169	Escherichia coli	B1	B1	fimH25	5566673	220	126039	97	f__Enterobacteriaceae (UID5162)	99.93	0.43	0	Escherichia coli	PASS	PASS	PASS	PASS	No	PASS	O103	O103	-	O103:H2	O103:H2	O103:H2	O103:H2	O103:H2	PASS (REPORTABLE)	PM	PM	PM	PM	PM	NR	NR	NR	NR	NR	0	0
FSIS1400392	SRR2107354	ESC_AA7977AA	USDA-FSIS	Escherichia coli	17	ST20 Cplx	B1	2169	Escherichia coli	B1	B1	fimH25	5519926	212	158738	67	f__Enterobacteriaceae (UID5162)	99.93	0.68	0	Escherichia coli	PASS	PASS	PASS	PASS	No	PASS	O103	O103	-	O103:H2	O103:H2	O103:H2	O103:H2	O103:H2	PASS (REPORTABLE)	PM	PM	PM	PM	PM	NR	NR	NR	NR	NR	0	0
FSIS1400385	SRR2107355	ESC_AA7975AA	USDA-FSIS	Escherichia coli	17	ST20 Cplx	B1	15628	Escherichia coli	B1	B1	fimH25	5541068	207	127165	70	f__Enterobacteriaceae (UID5162)	99.93	0.53	20	Escherichia coli	PASS	PASS	PASS	PASS	No	PASS	O103	O103	-	O103:H2	O103:H2	O103:H2	O103:H2	O103:H2	PASS (REPORTABLE)	PM	PM	PM	PM	PM	NR	NR	NR	NR	NR	0	0
FSIS1500772	SRR2125721	ESC_AA7870AA	USDA-FSIS	Escherichia coli	1967	ST20 Cplx		2162	Escherichia coli	B1	B1	fimH25	5329343	229	172901	80	f__Enterobacteriaceae (UID5162)	99.93	0.28	0	Escherichia coli	PASS	PASS	PASS	PASS	No	PASS	O103	O103	-	O103:H2	O103:H2	O103:H2	O103:H2	O103:H2	PASS (REPORTABLE)	PM	PM	PM	PM	PM	NR	NR	NR	NR	NR	0	0
FSIS1501068	SRR2125833	ESC_AA7857AA	USDA-FSIS	Escherichia coli	17	ST20 Cplx	B1	2169	Escherichia coli	B1	B1	fimH25	5708998	282	95550	105	f__Enterobacteriaceae (UID5162)	99.93	0.26	0	Escherichia coli	PASS	PASS	PASS	PASS	No	PASS	O103	O103	-	O103:H2	O103:H2	O103:H2	O103:H2	O103:H2	PASS (REPORTABLE)	PM	PM	PM	PM	PM	NR	NR	NR	NR	NR	0	0
FSIS1504494	SRR2775029	ESC_CA2821AA	United States Department of Agriculture, Food Safety and Inspection Service	Escherichia coli	17	ST20 Cplx	B1	2169	Escherichia coli	B1	B1	fimH25	5380567	254	133932	136	f__Enterobacteriaceae (UID5162)	99.93	0.28	0	Escherichia coli	PASS	PASS	PASS	PASS	No	PASS	O103	O103	-	O103:H2	O103:H2	O103:H2	O103:H2	O103:H2	PASS (REPORTABLE)	PM	PM	PM	PM	PM	NR	NR	NR	NR	NR	0	0
FSIS1504840	SRR2920598	ESC_CA4733AA	United States Department of Agriculture, Food Safety and Inspection Service	Escherichia coli	1967	ST20 Cplx		2162	Escherichia coli	B1	B1	fimH25	5369899	266	141035	104	f__Enterobacteriaceae (UID5162)	99.93	0.31	28.57	Escherichia coli	PASS	PASS	PASS	PASS	No	PASS	O103	O103	-	O103:H2	O103:H2	O103:H2	O103:H2	O103:H2	PASS (REPORTABLE)	PM	PM	PM	PM	PM	NR	NR	NR	NR	NR	0	0
FSIS1504385	SRR2920606	ESC_CA4737AA	United States Department of Agriculture, Food Safety and Inspection Service	Escherichia coli	17	ST20 Cplx	B1	2169	Escherichia coli	B1	B1	fimH25	5403011	246	135487	141	f__Enterobacteriaceae (UID5162)	99.93	0.32	0	Escherichia coli	PASS	PASS	PASS	PASS	No	PASS	O103	O103	-	O103:H2	O103:H2	O103:H2	O103:H2	O103:H2	PASS (REPORTABLE)	PM	PM	PM	PM	PM	NR	NR	NR	NR	NR	0	0
FSIS1505315	SRR3106217	ESC_CA5250AA	United States Department of Agriculture, Food Safety and Inspection Service	Escherichia coli	17	ST20 Cplx	B1	2169	Escherichia coli	B1	B1	fimH25	5376396	191	133932	105	f__Enterobacteriaceae (UID5162)	99.93	0.28	0	Escherichia coli	PASS	PASS	PASS	PASS	No	PASS	O103	O103	-	O103:H2	O103:H2	O103:H2	O103:H2	O103:H2	PASS (REPORTABLE)	PM	PM	PM	PM	PM	NR	NR	NR	NR	NR	0	0
FSIS1605421	SRR3106220	ESC_CA5247AA	United States Department of Agriculture, Food Safety and Inspection Service	Escherichia coli	17	ST20 Cplx	B1	2169	Escherichia coli	B1	B1	fimH25	5605866	182	156335	61	f__Enterobacteriaceae (UID5162)	99.93	0.75	8.33	Escherichia coli	PASS	PASS	PASS	PASS	No	PASS	O103	O103	-	O103:H2	O103:H2	O103:H2	O103:H2	O103:H2	PASS (REPORTABLE)	PM	PM	PM	PM	PM	NR	NR	NR	NR	NR	0	0
FSIS1605730	SRR3171609	ESC_CA6685AA	United States Department of Agriculture, Food Safety and Inspection Service	Escherichia coli	17	ST20 Cplx	B1	2169	Escherichia coli	B1	B1	fimH25	5435990	267	136613	134	f__Enterobacteriaceae (UID5162)	99.93	0.59	0	Escherichia coli	PASS	PASS	PASS	PASS	No	PASS	O103	O103	-	O103:H2	O103:H2	O103:H2	O103:H2	O103:H2	PASS (REPORTABLE)	PM	PM	PM	PM	PM	NR	NR	NR	NR	NR	0	0
FSIS1605838	SRR3194382	ESC_CA7483AA	United States Department of Agriculture, Food Safety and Inspection Service	Escherichia coli	17	ST20 Cplx	B1	2169	Escherichia coli	B1	B1	fimH25	5381513	221	133932	221	f__Enterobacteriaceae (UID5162)	99.93	0.23	0	Escherichia coli	PASS	PASS	PASS	PASS	No	PASS	O103	O103	-	O103:H2	O103:H2	O103:H2	O103:H2	O103:H2	PASS (REPORTABLE)	PM	PM	PM	PM	PM	NR	NR	NR	NR	NR	0	0
65974	SRR3240977	ESC_CA8205AA	Public Health England	Escherichia coli	17	ST20 Cplx	B1	2169	Escherichia coli	B1	B1	fimH25	5353716	245	99861	39	f__Enterobacteriaceae (UID5162)	99.93	0.28	0	Escherichia coli	PASS	PASS	PASS	PASS	No	PASS	O103	O103	-	O103:H2	O103:H2	O103:H2	O103:H2	O103:H2	PASS (REPORTABLE)	PM	PM	PM	PM	PM	NR	NR	NR	NR	NR	0	0
65928	SRR3240984	ESC_CA8200AA	Public Health England	Escherichia coli	17	ST20 Cplx	B1	2169	Escherichia coli	B1	B1	fimH25	5498450	234	104040	43	f__Enterobacteriaceae (UID5162)	99.93	0.28	0	Escherichia coli	PASS	PASS	PASS	PASS	No	PASS	O103	O103	-	O103:H2	O103:H2	O103:H2	O103:H2	O103:H2	PASS (REPORTABLE)	PM	PM	PM	PM	PM	NR	NR	NR	NR	NR	0	0
65938	SRR3241110	ESC_CA8191AA	Public Health England	Escherichia coli	386	ST20 Cplx		2173	Escherichia coli	B1	B1	fimH25	5401184	290	95893	39	f__Enterobacteriaceae (UID5162)	99.93	0.32	0	Escherichia coli	PASS	PASS	PASS	PASS	No	PASS	O103	O103	-	O103:H2	O103:H2	O103:H2	O103:H2	O103:H2	PASS (REPORTABLE)	PM	PM	PM	PM	PM	NR	NR	NR	NR	NR	0	0
FSIS1605951	SRR3241324	ESC_CA8190AA	United States Department of Agriculture, Food Safety and Inspection Service	Escherichia coli	17	ST20 Cplx	B1	2169	Escherichia coli	B1	B1	fimH25	5614777	216	111334	98	f__Enterobacteriaceae (UID5162)	99.93	0.96	15.38	Escherichia coli	PASS	PASS	PASS	PASS	No	PASS	O103	O103	-	O103:H2	O103:H2	O103:H2	O103:H2	O103:H2	PASS (REPORTABLE)	PM	PM	PM	PM	PM	NR	NR	NR	NR	NR	0	0
65963	SRR3241841	ESC_CA8174AA	Public Health England	Escherichia coli	17	ST20 Cplx	B1	15619	Escherichia coli	B1	B1	fimH25	5165928	201	108648	48	f__Enterobacteriaceae (UID5162)	99.93	0.28	0	Escherichia coli	PASS	PASS	PASS	PASS	No	PASS	O103	O103	-	O103:H2	O103:H2	O103:H2	O103:H2	O103:H2	PASS (REPORTABLE)	PM	PM	PM	PM	PM	NR	NR	NR	NR	NR	0	0
65933	SRR3241842	ESC_CA8173AA	Public Health England	Escherichia coli	17	ST20 Cplx	B1	2169	Escherichia coli	B1	B1	fimH25	5409591	282	84270	44	f__Enterobacteriaceae (UID5162)	99.93	0.32	0	Escherichia coli O103:H2 str. 2009C-3279	PASS	PASS	PASS	PASS	No	PASS	O103	O103	-	O103:H2	O103:H2	O103:H2	O103:H2	O103:H2	PASS (REPORTABLE)	PM	PM	PM	PM	PM	NR	NR	NR	NR	NR	0	0
65946	SRR3241845	ESC_CA8170AA	Public Health England	Escherichia coli	386	ST20 Cplx		2173	Escherichia coli	B1	B1	fimH25	5271160	236	105478	45	f__Enterobacteriaceae (UID5162)	99.93	0.28	0	Escherichia coli	PASS	PASS	PASS	PASS	No	PASS	O103	O103	-	O103:H2	O103:H2	O103:H2	O103:H2	O103:H2	PASS (REPORTABLE)	PM	PM	PM	PM	PM	NR	NR	NR	NR	NR	0	0
65990	SRR3241847	ESC_CA8168AA	Public Health England	Escherichia coli	17	ST20 Cplx	B1	15619	Escherichia coli	B1	B1	fimH25	5272179	238	90421	46	f__Enterobacteriaceae (UID5162)	99.93	0.58	0	Escherichia coli	PASS	PASS	PASS	PASS	No	PASS	O103	O103	-	O103:H2	O103:H2	O103:H2	O103:H2	O103:H2	PASS (REPORTABLE)	PM	PM	PM	PM	PM	NR	NR	NR	NR	NR	0	0
65922	SRR3241865	ESC_CA8150AA	Public Health England	Escherichia coli	17	ST20 Cplx	B1	15619	Escherichia coli	B1	B1	fimH25	5117862	212	90421	60	f__Enterobacteriaceae (UID5162)	99.93	0.23	0	Escherichia coli	PASS	PASS	PASS	PASS	No	PASS	O103	O103	-	O103:H2	O103:H2	O103:H2	O103:H2	O103:H2	PASS (REPORTABLE)	PM	PM	PM	PM	PM	NR	NR	NR	NR	NR	0	0
FSIS1502449	SRR3403679	ESC_DA0423AA	United States Department of Agriculture, Food Safety and Inspection Service	Escherichia coli	17	ST20 Cplx	B1	2169	Escherichia coli	B1	B1	fimH25	5488831	194	165223	313	f__Enterobacteriaceae (UID5162)	99.93	0.79	16.67	Escherichia coli	PASS	PASS	PASS	PASS	No	PASS	O103	O103	-	O103:H2	O103:H2	O103:H2	O103:H2	O103:H2	PASS (REPORTABLE)	PM	PM	PM	PM	PM	NR	NR	NR	NR	NR	0	0
FSIS1500913	SRR3405474	ESC_DA0403AA	United States Department of Agriculture, Food Safety and Inspection Service	Escherichia coli	17	ST20 Cplx	B1	2169	Escherichia coli	B1	B1	fimH25	5421957	190	135487	160	f__Enterobacteriaceae (UID5162)	99.93	0.28	0	Escherichia coli	PASS	PASS	PASS	PASS	No	PASS	O103	O103	-	O103:H2	O103:H2	O103:H2	O103:H2	O103:H2	PASS (REPORTABLE)	PM	PM	PM	PM	PM	NR	NR	NR	NR	NR	0	0
FSIS1500899	SRR3405475	ESC_DA0402AA	United States Department of Agriculture, Food Safety and Inspection Service	Escherichia coli	1967	ST20 Cplx		2162	Escherichia coli	B1	B1	fimH25	5456869	240	131673	160	f__Enterobacteriaceae (UID5162)	99.93	0.28	0	Escherichia coli	PASS	PASS	PASS	PASS	No	PASS	O103	O103	-	O103:H2	O103:H2	O103:H2	O103:H2	O103:H2	PASS (REPORTABLE)	PM	PM	PM	PM	PM	NR	NR	NR	NR	NR	0	0
FSIS1500914	SRR3405477	ESC_DA0400AA	United States Department of Agriculture, Food Safety and Inspection Service	Escherichia coli	17	ST20 Cplx	B1	2169	Escherichia coli	B1	B1	fimH25	5472601	185	133932	135	f__Enterobacteriaceae (UID5162)	99.93	0.28	0	Escherichia coli	PASS	PASS	PASS	PASS	No	PASS	O103	O103	-	O103:H2	O103:H2	O103:H2	O103:H2	O103:H2	PASS (REPORTABLE)	PM	PM	PM	PM	PM	NR	NR	NR	NR	NR	0	0
FSIS1502001	SRR3405572	ESC_DA0378AA	United States Department of Agriculture, Food Safety and Inspection Service	Escherichia coli	17	ST20 Cplx	B1	2169	Escherichia coli	B1	B1	fimH25	5652168	188	162895	149	f__Enterobacteriaceae (UID5162)	99.93	1.26	11.11	Escherichia coli 3.2608	PASS	PASS	PASS	PASS	No	PASS	O103	O103	-	O103:H2	O103:H2	O103:H2	O103:H2	O103:H2	PASS (REPORTABLE)	PM	PM	PM	PM	PM	NR	NR	NR	NR	NR	0	0
FSIS1501684	SRR3406060	ESC_DA0809AA	United States Department of Agriculture, Food Safety and Inspection Service	Escherichia coli	17	ST20 Cplx	B1	2169	Escherichia coli	B1	B1	fimH25	5441765	243	135487	138	f__Enterobacteriaceae (UID5162)	99.93	0.28	0	Escherichia coli	PASS	PASS	PASS	PASS	No	PASS	O103	O103	-	O103:H2	O103:H2	O103:H2	O103:H2	O103:H2	PASS (REPORTABLE)	PM	PM	PM	PM	PM	NR	NR	NR	NR	NR	0	0
FSIS1503084	SRR3437698	ESC_DA0889AA	United States Department of Agriculture, Food Safety and Inspection Service	Escherichia coli	6219	ST20 Cplx		2169	Escherichia coli	B1	B1	fimH25	5434831	240	135486	225	f__Enterobacteriaceae (UID5162)	99.93	0.32	0	Escherichia coli	PASS	PASS	PASS	PASS	No	PASS	O103	O103	-	O103:H2	O103:H2	O103:H2	O103:H2	O103:H2	PASS (REPORTABLE)	PM	PM	PM	PM	PM	NR	NR	NR	NR	NR	0	0
FSIS1503086	SRR3440946	ESC_DA0937AA	United States Department of Agriculture, Food Safety and Inspection Service	Escherichia coli	17	ST20 Cplx	B1	2169	Escherichia coli	B1	B1	fimH25	5420217	208	129487	226	f__Enterobacteriaceae (UID5162)	99.93	0.28	0	Escherichia coli	PASS	PASS	PASS	PASS	No	PASS	O103	O103	-	O103:H2	O103:H2	O103:H2	O103:H2	O103:H2	PASS (REPORTABLE)	PM	PM	PM	PM	PM	NR	NR	NR	NR	NR	0	0
FSIS1503303	SRR3441027	ESC_DA0934AA	United States Department of Agriculture, Food Safety and Inspection Service	Escherichia coli	1967	ST20 Cplx		2162	Escherichia coli	B1	B1	fimH25	5265784	228	135486	163	f__Enterobacteriaceae (UID5162)	99.93	0.28	0	Escherichia coli	PASS	PASS	PASS	PASS	No	PASS	O103	O103	-	O103:H2	O103:H2	O103:H2	O103:H2	O103:H2	PASS (REPORTABLE)	PM	PM	PM	PM	PM	NR	NR	NR	NR	NR	0	0
FSIS1606344	SRR3457629	ESC_DA1082AA	United States Department of Agriculture, Food Safety and Inspection Service	Escherichia coli	1967	ST20 Cplx		2162	Escherichia coli	B1	B1	fimH25	5447981	253	131541	166	f__Enterobacteriaceae (UID5162)	99.93	0.31	28.57	Escherichia coli	PASS	PASS	PASS	PASS	No	PASS	O103	O103	-	O103:H2	O103:H2	O103:H2	O103:H2	O103:H2	PASS (REPORTABLE)	PM	PM	PM	PM	PM	NR	NR	NR	NR	NR	0	0
FSIS1606392	SRR3457632	ESC_DA1080AA	United States Department of Agriculture, Food Safety and Inspection Service	Escherichia coli	17	ST20 Cplx	B1	2169	Escherichia coli	B1	B1	fimH25	5465356	282	132300	151	f__Enterobacteriaceae (UID5162)	99.93	0.31	14.29	Escherichia coli	PASS	PASS	PASS	PASS	No	PASS	O103	O103	-	O103:H2	O103:H2	O103:H2	O103:H2	O103:H2	PASS (REPORTABLE)	PM	PM	PM	PM	PM	NR	NR	NR	NR	NR	0	0
134244	SRR3578621	ESC_DA2606AA	Public Health England	Escherichia coli	17	ST20 Cplx	B1	2169	Escherichia coli	B1	B1	fimH25	5681944	285	91674	48	f__Enterobacteriaceae (UID5162)	99.93	0.32	0	Escherichia coli	PASS	PASS	PASS	PASS	No	PASS	O103	O103	-	O103:H2	O103:H2	O103:H2	O103:H2	O103:H2	PASS (REPORTABLE)	PM	PM	PM	PM	PM	NR	NR	NR	NR	NR	0	0
FSIS1606979	SRR3953303	ESC_EA1875AA	United States Department of Agriculture, Food Safety and Inspection Service	Escherichia coli	17	ST20 Cplx	B1	2169	Escherichia coli	B1	B1	fimH25	5529464	231	144878	82	f__Enterobacteriaceae (UID5162)	99.93	0.88	26.67	Escherichia coli	PASS	PASS	PASS	PASS	No	PASS	O103	O103	-	O103:H2	O103:H2	O103:H2	O103:H2	O103:H2	PASS (REPORTABLE)	PM	PM	PM	PM	PM	NR	NR	NR	NR	NR	0	0
FSIS1607067	SRR3953435	ESC_EA1872AA	United States Department of Agriculture, Food Safety and Inspection Service	Escherichia coli	1967	ST20 Cplx		42777	Escherichia/Shigella sp.	B1	B1	fimH25	5439934	246	124932	72	f__Enterobacteriaceae (UID5162)	99.93	0.49	20	Escherichia coli	PASS	PASS	PASS	PASS	No	PASS	O103	O103	-	O103:H2	O103:H2	O103:H2	O103:H2	O103:H2	PASS (REPORTABLE)	PM	PM	PM	PM	PM	NR	NR	NR	NR	NR	0	0
FSIS1607238	SRR3995861	ESC_EA2984AA	United States Department of Agriculture, Food Safety and Inspection Service	Escherichia coli	1967	ST20 Cplx		2162	Escherichia coli	B1	B1	fimH25	5539638	298	131815	214	f__Enterobacteriaceae (UID5162)	99.93	0.28	0	Escherichia coli	PASS	PASS	PASS	PASS	No	PASS	O103	O103	-	O103:H2	O103:H2	O103:H2	O103:H2	O103:H2	PASS (REPORTABLE)	PM	PM	PM	PM	PM	NR	NR	NR	NR	NR	0	0
151034	SRR4181493	ESC_EA4881AA	Public Health England	Escherichia coli	17	ST20 Cplx	B1	15619	Escherichia coli	B1	B1	fimH25	5157414	232	108840	58	f__Enterobacteriaceae (UID5162)	99.93	0.28	0	Escherichia coli	PASS	PASS	PASS	PASS	No	PASS	O103	O103	-	O103:H2	O103:H2	O103:H2	O103:H2	O103:H2	PASS (REPORTABLE)	PM	PM	PM	PM	PM	NR	NR	NR	NR	NR	0	0
149360	SRR4181506	ESC_EA4876AA	Public Health England	Escherichia coli	17	ST20 Cplx	B1	45623	Escherichia/Shigella sp.	B1	B1	fimH25	5325475	384	43586	38	f__Enterobacteriaceae (UID5162)	99.93	0.28	0	Escherichia coli O103:H2 str. 12009	PASS	PASS	PASS	PASS	No	PASS	O103	O103	-	O103:H2	O103:H2	O103:H2	O103:H2	O103:H2	PASS (REPORTABLE)	PM	PM	PM	PM	PM	NR	NR	NR	NR	NR	0	0
FSIS1608080	SRR4947522	ESC_FA1327AA	United States Department of Agriculture, Food Safety and Inspection Service	Escherichia coli	17	ST20 Cplx	B1	29470	Escherichia/Shigella sp.	B1	B1	fimH25	5568058	216	147566	91	f__Enterobacteriaceae (UID5162)	99.93	0.32	0	Escherichia coli O103:H2 str. 2009C-3279	PASS	PASS	PASS	PASS	No	PASS	O103	O103	-	O103:H2	O103:H2	O103:H2	O103:H2	O103:H2	PASS (REPORTABLE)	PM	PM	PM	PM	PM	NR	NR	NR	NR	NR	0	0
UMDKSU-2014-5-330A	SRR5182320	ESC_FA7676AA	FDA Center for Food Safety and Applied Nutrition	Escherichia coli	2307			1602	Escherichia coli	B1	B1	fimH32	5220786	113	188641	97	f__Enterobacteriaceae (UID5162)	99.93	0.15	0	Escherichia coli	PASS	PASS	PASS	PASS	No	PASS	O103	O103	-	O103:H2	O103:H2	O103:H2	O103:H2	O103:H2	PASS (REPORTABLE)	PM	PM	PM	PM	PM	NR	NR	NR	NR	NR	0	0
UMDKSU-2014-5-58F	SRR5182345	ESC_FA7665AA	FDA Center for Food Safety and Applied Nutrition	Escherichia coli	2307			71859	Escherichia coli	B1	B1	fimH32	5321423	146	143029	86	f__Enterobacteriaceae (UID5162)	99.93	0.16	0	Escherichia coli	PASS	PASS	PASS	PASS	No	PASS	O103	O103	-	O103:H2	O103:H2	O103:H2	O103:H2	O103:H2	PASS (REPORTABLE)	PM	PM	PM	PM	PM	NR	NR	NR	NR	NR	0	0
UMDKSU-2013-3-80A	SRR5182363	ESC_FA7653AA	FDA Center for Food Safety and Applied Nutrition	Escherichia coli	1967	ST20 Cplx		2162	Escherichia coli	B1	B1	fimH25	5366858	267	135488	57	f__Enterobacteriaceae (UID5162)	99.93	0.28	0	Escherichia coli	PASS	PASS	PASS	PASS	No	PASS	O103	O103	-	O103:H2	O103:H2	O103:H2	O103:H2	O103:H2	PASS (REPORTABLE)	PM	PM	PM	PM	PM	NR	NR	NR	NR	NR	0	0
UMDKSU-2013-3-533B	SRR5182367	ESC_FA7649AA	FDA Center for Food Safety and Applied Nutrition	Escherichia coli	17	ST20 Cplx	B1	2169	Escherichia coli	B1	B1	fimH25	5360197	248	133932	102	f__Enterobacteriaceae (UID5162)	99.93	0.28	0	Escherichia coli	PASS	PASS	PASS	PASS	No	PASS	O103	O103	-	O103:H2	O103:H2	O103:H2	O103:H2	O103:H2	PASS (REPORTABLE)	PM	PM	PM	PM	PM	NR	NR	NR	NR	NR	0	0
UMDKSU-2014-5-1451D	SRR5182377	ESC_FA7639AA	FDA Center for Food Safety and Applied Nutrition	Escherichia coli	17	ST20 Cplx	B1	2169	Escherichia coli	B1	B1	fimH25	5443297	259	135487	100	f__Enterobacteriaceae (UID5162)	99.93	0.28	0	Escherichia coli	PASS	PASS	PASS	PASS	No	PASS	O103	O103	-	O103:H2	O103:H2	O103:H2	O103:H2	O103:H2	PASS (REPORTABLE)	PM	PM	PM	PM	PM	NR	NR	NR	NR	NR	0	0
UMDKSU-2014-5-1253A	SRR5182380	ESC_FA7636AA	FDA Center for Food Safety and Applied Nutrition	Escherichia coli	17	ST20 Cplx	B1	2169	Escherichia coli	B1	B1	fimH25	5442318	276	135487	102	f__Enterobacteriaceae (UID5162)	99.93	0.28	0	Escherichia coli	PASS	PASS	PASS	PASS	No	PASS	O103	O103	-	O103:H2	O103:H2	O103:H2	O103:H2	O103:H2	PASS (REPORTABLE)	PM	PM	PM	PM	PM	NR	NR	NR	NR	NR	0	0
UMDKSU-2014-5-370H	SRR5182390	ESC_FA7629AA	FDA Center for Food Safety and Applied Nutrition	Escherichia coli	2307			1602	Escherichia coli	B1	B1	fimH32	5205864	110	187144	49	f__Enterobacteriaceae (UID5162)	99.93	0.15	0	Escherichia coli	PASS	PASS	PASS	PASS	No	PASS	O103	O103	-	O103:H2	O103:H2	O103:H2	O103:H2	O103:H2	PASS (REPORTABLE)	PM	PM	PM	PM	PM	NR	NR	NR	NR	NR	0	0
UMDKSU-2013-3-132F	SRR5182416	ESC_FA7612AA	FDA Center for Food Safety and Applied Nutrition	Escherichia coli	1967	ST20 Cplx		2162	Escherichia coli	B1	B1	fimH25	5474954	237	126821	91	f__Enterobacteriaceae (UID5162)	99.93	0.76	0	Escherichia coli	PASS	PASS	PASS	PASS	No	PASS	O103	O103	-	O103:H2	O103:H2	O103:H2	O103:H2	O103:H2	PASS (REPORTABLE)	PM	PM	PM	PM	PM	NR	NR	NR	NR	NR	0	0
FSIS1701154	SRR5589508	ESC_GA5792AA	United States Department of Agriculture, Food Safety and Inspection Service	Escherichia coli	17	ST20 Cplx	B1	2169	Escherichia coli	B1	B1	fimH25	5404931	202	126424	140	f__Enterobacteriaceae (UID5162)	99.93	0.28	0	Escherichia coli	PASS	PASS	PASS	PASS	No	PASS	O103	O103	-	O103:H2	O103:H2	O103:H2	O103:H2	O103:H2	PASS (REPORTABLE)	PM	PM	PM	PM	PM	NR	NR	NR	NR	NR	0	0
FSIS1700686	SRR5589520	ESC_GA5786AA	United States Department of Agriculture, Food Safety and Inspection Service	Escherichia coli	17	ST20 Cplx	B1	2169	Escherichia coli	B1	B1	fimH25	5325413	199	135487	101	f__Enterobacteriaceae (UID5162)	99.93	0.28	0	Escherichia coli	PASS	PASS	PASS	PASS	No	PASS	O103	O103	-	O103:H2	O103:H2	O103:H2	O103:H2	O103:H2	PASS (REPORTABLE)	PM	PM	PM	PM	PM	NR	NR	NR	NR	NR	0	0
FSIS1701738	SRR5683353	ESC_GA6457AA	United States Department of Agriculture, Food Safety and Inspection Service	Escherichia coli	17	ST20 Cplx	B1	2169	Escherichia coli	B1	B1	fimH25	5285077	190	142061	73	f__Enterobacteriaceae (UID5162)	99.93	0.23	0	Escherichia coli	PASS	PASS	PASS	PASS	No	PASS	O103	O103	-	O103:H2	O103:H2	O103:H2	O103:H2	O103:H2	PASS (REPORTABLE)	PM	PM	PM	PM	PM	NR	NR	NR	NR	NR	0	0
FSIS1703030	SRR5890295	ESC_GA8991AA	United States Department of Agriculture, Food Safety and Inspection Service	Escherichia coli	17	ST20 Cplx	B1	64483	Escherichia/Shigella sp.	B1	B1	fimH25	5603114	319	133579	92	f__Enterobacteriaceae (UID5162)	99.62	0.28	0	Escherichia coli	PASS	PASS	PASS	PASS	No	PASS	O103	O103	-	O103:H2	O103:H2	O103:H2	O103:H2	O103:H2	PASS (REPORTABLE)	PM	PM	PM	PM	PM	NR	NR	NR	NR	NR	0	0
FSIS11808549	SRR7011851	ESC_IA6752AA	United States Department of Agriculture, Food Safety and Inspection Service	Escherichia coli	17	ST20 Cplx	B1	86233	Escherichia/Shigella sp.	B1	B1	fimH766	5585349	266	127139	100	f__Enterobacteriaceae (UID5162)	99.93	0.28	0	Escherichia coli	PASS	PASS	PASS	PASS	No	PASS	O103	O103	-	O103:H2	O103:H2	O103:H2	O103:H2	O103:H2	PASS (REPORTABLE)	PM	PM	PM	PM	PM	NR	NR	NR	NR	NR	0	0
FSIS31901770	SRR8863387	ESC_MA2950AA	United States Department of Agriculture, Food Safety and Inspection Service	Escherichia coli	17	ST20 Cplx	B1	2169	Escherichia coli	B1	B1	fimH25	5303643	177	155231	101	f__Enterobacteriaceae (UID5162)	99.93	0.56	42.86	Escherichia coli	PASS	PASS	PASS	PASS	No	PASS	O103	O103	-	O103:H2	O103:H2	O103:H2	O103:H2	O103:H2	PASS (REPORTABLE)	PM	PM	PM	PM	PM	NR	NR	NR	NR	NR	0	0
11BKT072753	ERR1079206	ESC_CA6699AA	NATIONAL VETERINARY INSTITUTE (SVA)	Escherichia coli	376	ST20 Cplx		2173	Escherichia coli	B1	B1	fimH25	5221448	208	131737	278	f__Enterobacteriaceae (UID5162)	99.93	0.28	0	Escherichia coli	PASS	PASS	PASS	PASS	No	PASS	O103:H2	O103	H2	O103:H2	O103:H2	O103:H2	O103:H2	O103:H2	PASS (REPORTABLE)	PM	PM	PM	PM	PM	PM	PM	PM	PM	PM	0	0
13BKT052810	ERR1079215	ESC_CA6690AA	NATIONAL VETERINARY INSTITUTE (SVA)	Escherichia coli	17	ST20 Cplx	B1	34173	Escherichia/Shigella sp.	B1	B1	fimH25	5116594	195	132127	367	f__Enterobacteriaceae (UID5162)	99.93	0.33	0	Escherichia coli	PASS	PASS	PASS	PASS	No	PASS	O103:H2	O103	H2	O103:H2	O103:H2	O103:H2	O103:H2	O103:H2	PASS (REPORTABLE)	PM	PM	PM	PM	PM	PM	PM	PM	PM	PM	0	0
13BKT066943	ERR1079216	ESC_CA6689AA	NATIONAL VETERINARY INSTITUTE (SVA)	Escherichia coli	376	ST20 Cplx		2173	Escherichia coli	B1	B1	fimH25	5138737	183	129728	216	f__Enterobacteriaceae (UID5162)	99.93	0.33	0	Escherichia coli	PASS	PASS	PASS	PASS	No	PASS	O103:H2	O103	H2	O103:H2	O103:H2	O103:H2	O103:H2	O103:H2	PASS (REPORTABLE)	PM	PM	PM	PM	PM	PM	PM	PM	PM	PM	0	0
13BKT052815	ERR1079217	ESC_CA6688AA	NATIONAL VETERINARY INSTITUTE (SVA)	Escherichia coli	17	ST20 Cplx	B1	15619	Escherichia coli	B1	B1	fimH25	5124188	180	133806	217	f__Enterobacteriaceae (UID5162)	99.93	0.28	0	Escherichia coli	PASS	PASS	PASS	PASS	No	PASS	O103:H2	O103	H2	O103:H2	O103:H2	O103:H2	O103:H2	O103:H2	PASS (REPORTABLE)	PM	PM	PM	PM	PM	PM	PM	PM	PM	PM	0	0
185915	SRR3578924	ESC_DA2503AA	Public Health England	Escherichia coli	386	ST20 Cplx		2173	Escherichia coli	B1	B1	fimH25	5493268	261	100782	98	f__Enterobacteriaceae (UID5162)	99.93	0.96	20	Escherichia coli	PASS	PASS	PASS	PASS	No	PASS	O103:H2	O103	H2	O103:H2	O103:H2	O103:H2	O103:H2	O103:H2	PASS (REPORTABLE)	PM	PM	PM	PM	PM	PM	PM	PM	PM	PM	0	0
187549	SRR3581344	ESC_DA2342AA	Public Health England	Escherichia coli	386	ST20 Cplx		2173	Escherichia coli	B1	B1	fimH25	5490452	271	91931	50	f__Enterobacteriaceae (UID5162)	99.93	0.96	20	Escherichia coli	PASS	PASS	PASS	PASS	No	PASS	O103:H2	O103	H2	O103:H2	O103:H2	O103:H2	O103:H2	O103:H2	PASS (REPORTABLE)	PM	PM	PM	PM	PM	PM	PM	PM	PM	PM	0	0
MOD1-EC1410	SRR5330836	ESC_GA0272AA	FDA Center for Food Safety and Applied Nutrition	Escherichia coli	17	ST20 Cplx	B1	59379	Escherichia/Shigella sp.	B1	B1	fimH25	5469208	392	67283	59	f__Enterobacteriaceae (UID5162)	99.93	0.28	0	Escherichia coli	PASS	PASS	PASS	PASS	No	PASS	O103:H2	O103	H2	O103:H2	O103:H2	O103:H2	O103:H2	O103:H2	PASS (REPORTABLE)	PM	PM	PM	PM	PM	PM	PM	PM	PM	PM	0	0
MOD1-EC1929	SRR5330854	ESC_GA0262AA	FDA Center for Food Safety and Applied Nutrition	Escherichia coli	17	ST20 Cplx	B1	2169	Escherichia coli	B1	B1	fimH25	5315552	310	70948	113	f__Enterobacteriaceae (UID5162)	99.93	0.28	0	Escherichia coli 3.2608	PASS	PASS	PASS	PASS	No	PASS	O103:H2	O103	H2	O103:H2	O103:H2	O103:H2	O103:H2	O103:H2	PASS (REPORTABLE)	PM	PM	PM	PM	PM	PM	PM	PM	PM	PM	0	0
OLC0969	SRR6154944	ESC_HA4684AA	Canadian Food Inspection Agency	Escherichia coli	2307			1602	Escherichia coli	B1	B1	fimH32	5132363	173	162443	176	f__Enterobacteriaceae (UID5162)	99.93	0.16	0	Escherichia coli	PASS	PASS	PASS	PASS	No	PASS	O103:H2	O103	H2	O103:H2	O103:H2	O103:H2	O103:H2	O103:H2	PASS (REPORTABLE)	PM	PM	PM	PM	PM	PM	PM	PM	PM	PM	0	0
Y6Y03D	SRR6321293	ESC_HA9828AA	NHS Lothian	Escherichia coli	17	ST20 Cplx	B1	15619	Escherichia coli	B1	B1	fimH25	5366462	316	82735	95	f__Enterobacteriaceae (UID5162)	99.93	0.32	0	Escherichia coli	PASS	PASS	PASS	PASS	No	PASS	O103:H2	O103	H2	O103:H2	O103:H2	O103:H2	O103:H2	O103:H2	PASS (REPORTABLE)	PM	PM	PM	PM	PM	PM	PM	PM	PM	PM	0	0
FWSEC0377	SRR7612328	ESC_LA2998AA	NML_bioinformatics	Escherichia coli	17	ST20 Cplx	B1	2169	Escherichia coli	B1	B1	fimH25	5296029	238	134911	148	f__Enterobacteriaceae (UID5162)	99.93	0.28	0	Escherichia coli	PASS	PASS	PASS	PASS	No	PASS	O103:H2	O103	H2	O103:H2	O103:H2	O103:H2	O103:H2	O103:H2	PASS (REPORTABLE)	PM	PM	PM	PM	PM	PM	PM	PM	PM	PM	0	0
FWSEC0280	SRR7612339	ESC_LA3009AA	NML_bioinformatics	Escherichia coli	17	ST20 Cplx	B1	15628	Escherichia coli	B1	B1	fimH25	5323865	182	135487	113	f__Enterobacteriaceae (UID5162)	99.93	0.28	0	Escherichia coli	PASS	PASS	PASS	PASS	No	PASS	O103:H2	O103	H2	O103:H2	O103:H2	O103:H2	O103:H2	O103:H2	PASS (REPORTABLE)	PM	PM	PM	PM	PM	PM	PM	PM	PM	PM	0	0
FWSEC0279	SRR7612340	ESC_LA3010AA	NML_bioinformatics	Escherichia coli	17	ST20 Cplx	B1	2169	Escherichia coli	B1	B1	fimH25	5564700	204	157259	92	f__Enterobacteriaceae (UID5162)	99.93	0.81	16.67	Escherichia coli	PASS	PASS	PASS	PASS	No	PASS	O103:H2	O103	H2	O103:H2	O103:H2	O103:H2	O103:H2	O103:H2	PASS (REPORTABLE)	PM	PM	PM	PM	PM	PM	PM	PM	PM	PM	0	0
FWSEC0391	SRR7612455	ESC_LA2761AA	NML_bioinformatics	Escherichia coli	17	ST20 Cplx	B1	2173	Escherichia coli	B1	B1	fimH25	5666485	317	133579	89	f__Enterobacteriaceae (UID5162)	99.62	0.28	0	Escherichia coli	PASS	PASS	PASS	PASS	No	PASS	O103:H2	O103	H2	O103:H2	O103:H2	O103:H2	O103:H2	O103:H2	PASS (REPORTABLE)	PM	PM	PM	PM	PM	PM	PM	PM	PM	PM	0	0
FWSEC0390	SRR7612456	ESC_LA2762AA	NML_bioinformatics	Escherichia coli	17	ST20 Cplx	B1	2169	Escherichia coli	B1	B1	fimH25	5437575	276	131015	73	f__Enterobacteriaceae (UID5162)	99.93	0.28	0	Escherichia coli	PASS	PASS	PASS	PASS	No	PASS	O103:H2	O103	H2	O103:H2	O103:H2	O103:H2	O103:H2	O103:H2	PASS (REPORTABLE)	PM	PM	PM	PM	PM	PM	PM	PM	PM	PM	0	0
FWSEC0389	SRR7612457	ESC_LA2763AA	NML_bioinformatics	Escherichia coli	17	ST20 Cplx	B1	2169	Escherichia coli	B1	B1	fimH25	5514388	294	131484	102	f__Enterobacteriaceae (UID5162)	99.93	0.28	0	Escherichia coli	PASS	PASS	PASS	PASS	No	PASS	O103:H2	O103	H2	O103:H2	O103:H2	O103:H2	O103:H2	O103:H2	PASS (REPORTABLE)	PM	PM	PM	PM	PM	PM	PM	PM	PM	PM	0	0
FWSEC0271	SRR7612463	ESC_LA2769AA	NML_bioinformatics	Escherichia coli	17	ST20 Cplx	B1	2169	Escherichia coli	B1	B1	fimH25	5538157	242	158772	89	f__Enterobacteriaceae (UID5162)	99.93	0.28	0	Escherichia coli	PASS	PASS	PASS	PASS	No	PASS	O103:H2	O103	H2	O103:H2	O103:H2	O103:H2	O103:H2	O103:H2	PASS (REPORTABLE)	PM	PM	PM	PM	PM	PM	PM	PM	PM	PM	0	0
FWSEC0265	SRR7612465	ESC_LA2771AA	NML_bioinformatics	Escherichia coli	17	ST20 Cplx	B1	15628	Escherichia coli	B1	B1	fimH25	5444550	180	180556	74	f__Enterobacteriaceae (UID5162)	99.93	0.28	0	Escherichia coli	PASS	PASS	PASS	PASS	No	PASS	O103:H2	O103	H2	O103:H2	O103:H2	O103:H2	O103:H2	O103:H2	PASS (REPORTABLE)	PM	PM	PM	PM	PM	PM	PM	PM	PM	PM	0	0
FWSEC0270	SRR7612470	ESC_LA2776AA	NML_bioinformatics	Escherichia coli	17	ST20 Cplx	B1	2169	Escherichia coli	B1	B1	fimH25	5450024	215	135487	63	f__Enterobacteriaceae (UID5162)	99.93	0.28	0	Escherichia coli	PASS	PASS	PASS	PASS	No	PASS	O103:H2	O103	H2	O103:H2	O103:H2	O103:H2	O103:H2	O103:H2	PASS (REPORTABLE)	PM	PM	PM	PM	PM	PM	PM	PM	PM	PM	0	0
FWSEC0267	SRR7612471	ESC_LA2777AA	NML_bioinformatics	Escherichia coli	17	ST20 Cplx	B1	2169	Escherichia coli	B1	B1	fimH25	5458057	212	119466	118	f__Enterobacteriaceae (UID5162)	99.93	0.28	0	Escherichia coli O103:H2 str. CVM9450	PASS	PASS	PASS	PASS	No	PASS	O103:H2	O103	H2	O103:H2	O103:H2	O103:H2	O103:H2	O103:H2	PASS (REPORTABLE)	PM	PM	PM	PM	PM	PM	PM	PM	PM	PM	0	0
FWSEC0007	SRR7896254	ESC_LA2152AA	Public Health Agency of Canada	Escherichia coli	17	ST20 Cplx	B1	2169	Escherichia coli	B1	B1	fimH25	5384929	372	125941	91	f__Enterobacteriaceae (UID5162)	99.93	0.28	0	Escherichia coli 3.2608	PASS	PASS	PASS	PASS	No	PASS	O103:H2	O103	H2	O103:H2	O103:H2	O103:H2	O103:H2	O103:H2	PASS (REPORTABLE)	PM	PM	PM	PM	PM	PM	PM	PM	PM	PM	0	0
FWSEC0513	SRR7947326	ESC_LA2081AA	Public Health Agency of Canada	Escherichia coli	9236		AxB1	1602	Escherichia coli	B1	B1	fimH32	5166213	148	110735	215	f__Enterobacteriaceae (UID5162)	99.93	0.1	0	Escherichia coli	PASS	PASS	PASS	PASS	No	PASS	O103:H2	O103	H2	O103:H2	O103:H2	O103:H2	O103:H2	O103:H2	PASS (REPORTABLE)	PM	PM	PM	PM	PM	PM	PM	PM	PM	PM	0	0
FWSEC0138	SRR7947384	ESC_LA2139AA	Public Health Agency of Canada	Escherichia coli	1786	ST20 Cplx		64763	Escherichia/Shigella sp.	B1	B1	fimH737	5377024	236	104067	64	f__Enterobacteriaceae (UID5162)	99.93	0.43	0	Escherichia coli ATCC BAA-2215	PASS	PASS	PASS	PASS	No	PASS	O103:H2	O103	H2	O103:H2	O103:H2	O103:H2	O103:H2	O103:H2	PASS (REPORTABLE)	PM	PM	PM	PM	PM	PM	PM	PM	PM	PM	0	0
FWSEC0143	SRR7947391	ESC_LA2146AA	Public Health Agency of Canada	Escherichia coli	17	ST20 Cplx	B1	2169	Escherichia coli	B1	B1	fimH25	5302967	314	56049	42	f__Enterobacteriaceae (UID5162)	99.62	0.49	0	Escherichia coli	PASS	PASS	PASS	PASS	No	PASS	O103:H2	O103	H2	O103:H2	O103:H2	O103:H2	O103:H2	O103:H2	PASS (REPORTABLE)	PM	PM	PM	PM	PM	PM	PM	PM	PM	PM	0	0
OLC-679	SRR1783852	ESC_BA3012AA	Canadian Food Inspection Agency	Escherichia coli	17	ST20 Cplx	B1	2169	Escherichia coli	B1	B1	fimH25	7275323	1808	5728	58	k__Bacteria (UID203)	98.28	30	87.76	Escherichia coli	FAIL	FAIL	PASS	PASS	Yes	FAIL	O103:H2	-	-	O103:H2	O103:H2	O103:H2	-:-	O103:H2	PASS (REPORTABLE)	-	-	-	-	-	-	-	-	-	-	-	-
FSIS1500780	SRR2125995	ESC_AA7834AA	USDA-FSIS	Escherichia coli	1967	ST20 Cplx		2162	Escherichia coli	B1	B1	fimH25	5274086	200	148076	71	f__Enterobacteriaceae (UID5162)	99.93	0.28	0	Escherichia coli	PASS	PASS	PASS	PASS	Yes	FAIL	O103	O103	-	O103:H2	-:H2	O103:H2	O103:H2	O103:H2	PASS (REPORTABLE)	PM	NP	PM	PM	PM	NR	NR	NR	NR	NR	0	0
FSIS1500801	SRR2131806	ESC_AA7775AA	USDA-FSIS	Escherichia coli	17	ST20 Cplx	B1	30429	Escherichia/Shigella sp.	B1	B1	fimH25	5379812	255	135486	77	f__Enterobacteriaceae (UID5162)	99.93	0.31	0	Escherichia coli	PASS	PASS	PASS	PASS	Yes	FAIL	O103	O103	-	O103:H2	-:H2	O103:H2	O103:H2	O103:H2	PASS (REPORTABLE)	PM	NP	PM	PM	PM	NR	NR	NR	NR	NR	0	0
FSIS1504686	SRR2815142	ESC_CA3491AA	United States Department of Agriculture, Food Safety and Inspection Service	Escherichia coli	1967	ST20 Cplx		2162	Escherichia coli	B1	B1	fimH25	5465081	267	126312	63	f__Enterobacteriaceae (UID5162)	99.93	0.28	0	Escherichia coli	PASS	PASS	PASS	PASS	Yes	FAIL	O103	O103	-	O103:H2	-:H2	O103:H2	O103:H2	O103:H2	PASS (REPORTABLE)	PM	NP	PM	PM	PM	NR	NR	NR	NR	NR	0	0
93331	SRR3241850	ESC_CA8165AA	Public Health England	Escherichia coli	17	ST20 Cplx	B1	15619	Escherichia coli	B1	B1	fimH25	5253984	218	111606	63	f__Enterobacteriaceae (UID5162)	99.93	0.28	0	Escherichia coli	PASS	PASS	PASS	PASS	Yes	FAIL	O103	O103	-	O103:H2	-:H2	O103:H2	O103:H2	O103:H2	PASS (REPORTABLE)	PM	NP	PM	PM	PM	NR	NR	NR	NR	NR	0	0
166334	SRR3581457	ESC_DA2262AA	Public Health England	Escherichia coli	386	ST20 Cplx		2173	Escherichia coli	B1	B1	fimH25	5321962	238	135675	73	f__Enterobacteriaceae (UID5162)	99.93	0.31	16.67	Escherichia coli	PASS	PASS	PASS	PASS	Yes	FAIL	O103	O103	-	O103:H2	-:H2	O103:H2	O103:H2	O103:H2	PASS (REPORTABLE)	PM	NP	PM	PM	PM	NR	NR	NR	NR	NR	0	0
MOD1-EC5543	SRR3987980	ESC_EA2595AA	FDA Center for Food Safety and Applied Nutrition	Escherichia coli	20	ST20 Cplx	B1	42663	Escherichia/Shigella sp.	B1	B1	fimH25	5485952	288	72664	49	f__Enterobacteriaceae (UID5162)	99.62	0.17	0	Escherichia coli C488_07	PASS	PASS	PASS	PASS	Yes	FAIL	O103	O103	-	O103:H2	-:H2	O103:H2	O103:H2	O103:H2	PASS (REPORTABLE)	PM	NP	PM	PM	PM	NR	NR	NR	NR	NR	0	0
UMDKSU-2014-5-888D	SRR5182383	ESC_FA7633AA	FDA Center for Food Safety and Applied Nutrition	Escherichia coli	17	ST20 Cplx	B1	34159	Escherichia/Shigella sp.	B1	B1	fimH25	5226128	185	213606	84	f__Enterobacteriaceae (UID5162)	99.93	0.32	0	Escherichia coli	PASS	PASS	PASS	PASS	Yes	FAIL	O103	O103	-	O103:H2	-:H2	O103:H2	O103:H2	O103:H2	PASS (REPORTABLE)	PM	NP	PM	PM	PM	NR	NR	NR	NR	NR	0	0
UMDKSU-2013-3-308C	SRR5182414	ESC_FA7614AA	FDA Center for Food Safety and Applied Nutrition	Escherichia coli	17	ST20 Cplx	B1	2173	Escherichia coli	B1	B1	fimH25	5594221	322	86703	84	f__Enterobacteriaceae (UID5162)	99.62	0.28	0	Escherichia coli	PASS	PASS	PASS	PASS	Yes	FAIL	O103	O103	-	O103:H2	-:H2	O103:H2	O103:H2	O103:H2	PASS (REPORTABLE)	PM	NP	PM	PM	PM	NR	NR	NR	NR	NR	0	0
FSIS1710121	SRR5441621	ESC_GA1887AA	United States Department of Agriculture, Food Safety and Inspection Service	Escherichia coli	17	ST20 Cplx	B1	2169	Escherichia coli	B1	B1	fimH25	5454294	289	132300	84	f__Enterobacteriaceae (UID5162)	99.93	0.28	0	Escherichia coli	PASS	PASS	PASS	PASS	Yes	FAIL	O103	O103	-	O103:H2	-:H2	O103:H2	O103:H2	O103:H2	PASS (REPORTABLE)	PM	NP	PM	PM	PM	NR	NR	NR	NR	NR	0	0
FSIS1700784	SRR5589516	ESC_GA5790AA	United States Department of Agriculture, Food Safety and Inspection Service	Escherichia coli	17	ST20 Cplx	B1	2169	Escherichia coli	B1	B1	fimH25	5410402	256	137633	130	f__Enterobacteriaceae (UID5162)	99.93	0.28	0	Escherichia coli	PASS	PASS	PASS	PASS	Yes	FAIL	O103	O103	-	O103:H2	-:H2	O103:H2	O103:H2	O103:H2	PASS (REPORTABLE)	PM	NP	PM	PM	PM	NR	NR	NR	NR	NR	0	0
FSIS1701930	SRR5762167	ESC_GA7274AA	United States Department of Agriculture, Food Safety and Inspection Service	Escherichia coli	7481	ST20 Cplx		2162	Escherichia coli	B1	B1	fimH25	5418195	287	135476	90	f__Enterobacteriaceae (UID5162)	99.93	0.34	0	Escherichia coli	PASS	PASS	PASS	PASS	Yes	FAIL	O103	O103	-	O103:H2	-:H2	O103:H2	O103:H2	O103:H2	PASS (REPORTABLE)	PM	NP	PM	PM	PM	NR	NR	NR	NR	NR	0	0
PNUSAE001122	SRR2178096	ESC_DA7486AA	EDLB-CDC	Escherichia coli	17	ST20 Cplx	B1	2169	Escherichia coli	B1	B1	fimH25	5570399	250	133388	77	f__Enterobacteriaceae (UID5162)	99.93	0.28	0	Escherichia coli	PASS	PASS	PASS	PASS	Yes	FAIL	E. Coli O103:H2	O103	H2	O103:H2	-:H2	O103:H2	O103:H2	O103:H2	PASS (REPORTABLE)	PM	NP	PM	PM	PM	PM	PM	PM	PM	PM	0	0
PNUSAE001505	SRR3113870	ESC_CA5552AA	Centers for Disease Control and Prevention Enteric Diseases Laboratory Branch	Escherichia coli	17	ST20 Cplx	B1	29627	Escherichia/Shigella sp.	B1	B1	fimH25	5363467	266	99928	31	f__Enterobacteriaceae (UID5162)	99.93	0.28	0	Escherichia coli	PASS	PASS	PASS	PASS	Yes	FAIL	E. Coli O103:H2	O103	H2	O103:H2	-:H2	O103:H2	O103:H2	O103:H2	PASS (REPORTABLE)	PM	NP	PM	PM	PM	PM	PM	PM	PM	PM	0	0
11BKT076753	ERR1079218	ESC_CA6687AA	NATIONAL VETERINARY INSTITUTE (SVA)	Escherichia coli	376	ST20 Cplx		2173	Escherichia coli	B1	B1	fimH25	5235531	210	123399	226	f__Enterobacteriaceae (UID5162)	99.93	0.28	0	Escherichia coli	PASS	PASS	PASS	PASS	Yes	FAIL	O103:H2	O103	H2	O103:H2	-:H2	O103:H2	O103:H2	O103:H2	PASS (REPORTABLE)	PM	NP	PM	PM	PM	PM	PM	PM	PM	PM	0	0
FSIS1504999	SRR2970939	ESC_CA4348AA	United States Department of Agriculture, Food Safety and Inspection Service	Escherichia coli	17	ST20 Cplx	B1	33278	Escherichia/Shigella sp.	B1	B1	fimH25	5387296	236	156427	130	f__Enterobacteriaceae (UID5162)	99.93	1.55	5.26	Escherichia coli	PASS	PASS	PASS	PASS	Yes	FAIL	O103	O103	-	O103:H2	O103:H2	O103:H2	O103:H2	O103:H2	PASS (REPORTABLE)	PM	PM	PM	PM	PM	NR	NR	NR	NR	NR	0	0
93294	SRR3241981	ESC_CA8144AA	Public Health England	Escherichia coli	386	ST20 Cplx		2173	Escherichia coli	B1	B1	fimH25	5420013	278	129712	53	f__Enterobacteriaceae (UID5162)	99.93	0.28	0	Escherichia coli	PASS	PASS	PASS	PASS	Yes	FAIL	O103	O103	-	O103:H2	O103:H2	O103:H2	O103:H2	O103:H2	PASS (REPORTABLE)	PM	PM	PM	PM	PM	NR	NR	NR	NR	NR	0	0
UMDKSU-2014-5-332A	SRR5182322	ESC_FA7674AA	FDA Center for Food Safety and Applied Nutrition	Escherichia coli	2307			1602	Escherichia coli	B1	B1	fimH32	5220592	104	198619	29	f__Enterobacteriaceae (UID5162)	99.93	0.15	0	Escherichia coli	PASS	PASS	PASS	PASS	Yes	FAIL	O103	O103	-	O103:H2	O103:H2	O103:H2	O103:H2	O103:H2	PASS (REPORTABLE)	PM	PM	PM	PM	PM	NR	NR	NR	NR	NR	0	0
MOD1-EC6790	SRR3957105	ESC_EA1689AA	FDA Center for Food Safety and Applied Nutrition	Escherichia coli	101	ST101 Cplx	B1	1589	Escherichia coli	B1	B1	fimH86	4757274	119	116769	75	f__Enterobacteriaceae (UID5162)	99.93	0.23	0	Escherichia coli	PASS	PASS	PASS	PASS	No	PASS	O98:H56	O98	H56	O103:H21	-:H21	O103:H21	O103:H21	O103:H21	PASS (REPORTABLE)	IP	NP	IP	IP	IP	IP	IP	IP	IP	IP	4	5
MOD1-EC5792	SRR3977245	ESC_EA2030AA	FDA Center for Food Safety and Applied Nutrition	Escherichia coli	2354	ST40 Cplx	B1	34963	Escherichia/Shigella sp.	B1	B1	fimH31	5337520	184	150624	621	f__Enterobacteriaceae (UID5162)	99.93	0.1	0	Escherichia coli	PASS	PASS	PASS	PASS	No	PASS	O8	O8	-	O103:H21	O103:H21	O103:H21	O103:H21	O103:H21	PASS (REPORTABLE)	IP	IP	IP	IP	IP	NR	NR	NR	NR	NR	5	0
MOD1-EC6298	SRR3986233	ESC_EA2417AA	FDA Center for Food Safety and Applied Nutrition	Escherichia coli	2354	ST40 Cplx	B1	43027	Escherichia/Shigella sp.	B1	B1	fimH31	5010588	53	175761	97	f__Enterobacteriaceae (UID5162)	99.62	0.1	0	Escherichia coli C458_10	PASS	PASS	PASS	PASS	No	PASS	O21:H21	O21	H21	O103:H21	O103:H21	O103:H21	O103:H21	O103:H21	PASS (REPORTABLE)	IP	IP	IP	IP	IP	PM	PM	PM	PM	PM	5	0
MOD1-EC6259	SRR3457735	ESC_DA1031AA	FDA Center for Food Safety and Applied Nutrition	Escherichia coli	2354	ST40 Cplx	B1	36943	Escherichia/Shigella sp.	B1	B1	fimH31	4882632	194	50420	30	f__Enterobacteriaceae (UID5162)	99.93	0.1	0	Escherichia coli C458_10	PASS	PASS	PASS	PASS	No	PASS	O103:H21	O103	H21	O103:H21	O103:H21	uncertain:H21	O103:H21	O103:H21	PASS (REPORTABLE)	PM	PM	NP	PM	PM	PM	PM	PM	PM	PM	0	0
BMH-17-0025_O103:H21	SRR7788550	ESC_KA0041AA	Government of Canada	Escherichia coli	2354	ST40 Cplx	B1	34963	Escherichia/Shigella sp.	B1	B1	fimH31	5281187	149	135099	79	f__Enterobacteriaceae (UID5162)	99.93	0.1	0	Escherichia coli	PASS	PASS	PASS	PASS	No	PASS	O103:H21	O103	H21	O103:H21	O103:H21	O103:H21	O103:H21	O103:H21	PASS (REPORTABLE)	PM	PM	PM	PM	PM	PM	PM	PM	PM	PM	0	0
MOD1-EC6242	SRR3457713	ESC_DA1046AA	FDA Center for Food Safety and Applied Nutrition	Escherichia coli	2354	ST40 Cplx	B1	36949	Escherichia/Shigella sp.	B1	B1	fimH31	5040528	141	81941	45	f__Enterobacteriaceae (UID5162)	99.93	0.1	0	Escherichia coli C458_10	PASS	PASS	PASS	PASS	No	PASS	O103:H11	O103	H11	O103:H21	O103:H21	O103:H21	O103:H21	O103:H21	PASS (REPORTABLE)	PM	PM	PM	PM	PM	IP	IP	IP	IP	IP	0	5
MOD1-EC6753	SRR3974661	ESC_EA2143AA	FDA Center for Food Safety and Applied Nutrition	Escherichia coli	442		B1	42869	Escherichia/Shigella sp.	B1	B1	Unknown	4850364	114	151711	151	f__Enterobacteriaceae (UID5162)	99.93	0.1	0	Escherichia coli	PASS	PASS	PASS	PASS	Yes	FAIL	O103	O103	-	O103:H21	-:H21	O103:H21	O103:H21	O103:H21	PASS (REPORTABLE)	PM	NP	PM	PM	PM	NR	NR	NR	NR	NR	0	0
MOD1-EC6177	SRR3465473	ESC_DA1180AA	FDA Center for Food Safety and Applied Nutrition	Escherichia coli	939		AxB1	2075	Escherichia coli	A	A	fimH60	4788936	94	119354	48	f__Enterobacteriaceae (UID5162)	99.93	0.29	42.86	Escherichia coli	PASS	PASS	PASS	PASS	No	PASS	O103:H14	O103	H14	O103:H23	-:H23	uncertain:H23	O103:H23	O103:H23	PASS (REPORTABLE)	PM	NP	NP	PM	PM	IP	IP	IP	IP	IP	0	5
FWSEC0137	SRR7947387	ESC_LA2142AA	Public Health Agency of Canada	Escherichia coli	343			1847	Escherichia coli	B1	B1	fimH25	5227463	235	88869	72	f__Enterobacteriaceae (UID5162)	99.93	0.1	0	Escherichia coli O103:H25 str. CVM9340	PASS	PASS	PASS	PASS	No	PASS	O103:H2	O103	H2	O103:H25	-:H25	O103:H25	O103:H25	O103:H25	PASS (REPORTABLE)	PM	NP	PM	PM	PM	IP	IP	IP	IP	IP	0	5
FWSEC0557	SRR7612218	ESC_LA2918AA	NML_bioinformatics	Escherichia coli	343			1847	Escherichia coli	B1	B1	fimH25	5480875	295	115397	120	f__Enterobacteriaceae (UID5162)	99.93	0.17	0	Escherichia coli O103:H25 str. CVM9340	PASS	PASS	PASS	PASS	No	PASS	O139:H19	O139	H19	O103:H25	-:H25	O103:H25	O103:H25	O103:H25	PASS (REPORTABLE)	IP	NP	IP	IP	IP	IP	IP	IP	IP	IP	4	5
FSIS1503262	SRR2132068	ESC_AA7769AA	USDA-FSIS	Escherichia coli	343			29933	Escherichia/Shigella sp.	B1	B1	fimH25	5235290	319	61675	95	f__Enterobacteriaceae (UID5162)	99.93	0.1	0	Escherichia coli O103:H25 str. CVM9340	PASS	PASS	PASS	PASS	No	PASS	O103	O103	-	O103:H25	-:H25	-:H25	-:H25	O103:H25	PASS (REPORTABLE)	PM	NP	NP	NP	PM	NR	NR	NR	NR	NR	0	0
FSIS1500736	SRR2125690	ESC_AA7881AA	USDA-FSIS	Escherichia coli	343			1847	Escherichia coli	B1	B1	fimH25	5369129	272	98709	42	f__Enterobacteriaceae (UID5162)	99.93	0.1	0	Escherichia coli O103:H25 str. CVM9340	PASS	PASS	PASS	PASS	No	PASS	O103	O103	-	O103:H25	-:H25	O103:H25	O103:H25	O103:H25	PASS (REPORTABLE)	PM	NP	PM	PM	PM	NR	NR	NR	NR	NR	0	0
FSIS1607913	SRR4434288	ESC_EA8876AA	United States Department of Agriculture, Food Safety and Inspection Service	Escherichia coli	343			1847	Escherichia coli	B1	B1	fimH25	5379233	230	104758	66	f__Enterobacteriaceae (UID5162)	99.93	0.1	0	Escherichia coli O103:H25 str. CVM9340	PASS	PASS	PASS	PASS	No	PASS	O103	O103	-	O103:H25	-:H25	O103:H25	O103:H25	O103:H25	PASS (REPORTABLE)	PM	NP	PM	PM	PM	NR	NR	NR	NR	NR	0	0
FSIS11704905	SRR6265842	ESC_HA8183AA	United States Department of Agriculture, Food Safety and Inspection Service	Escherichia coli	343			1847	Escherichia coli	B1	B1	fimH25	5329350	243	109410	108	f__Enterobacteriaceae (UID5162)	99.93	0.1	0	Escherichia coli O103:H25 str. CVM9340	PASS	PASS	PASS	PASS	No	PASS	O103	O103	-	O103:H25	-:H25	O103:H25	O103:H25	O103:H25	PASS (REPORTABLE)	PM	NP	PM	PM	PM	NR	NR	NR	NR	NR	0	0
FSIS31800456	SRR7207854	ESC_IA9703AA	United States Department of Agriculture, Food Safety and Inspection Service	Escherichia coli	343			1847	Escherichia coli	B1	B1	fimH25	5338551	271	115397	187	f__Enterobacteriaceae (UID5162)	99.9	0.17	50	Escherichia coli O103:H25 str. CVM9340	PASS	PASS	PASS	PASS	No	PASS	O103	O103	-	O103:H25	-:H25	O103:H25	O103:H25	O103:H25	PASS (REPORTABLE)	PM	NP	PM	PM	PM	NR	NR	NR	NR	NR	0	0
MOD1-EC1658	SRR4340492	ESC_EA8417AA	FDA Center for Food Safety and Applied Nutrition	Escherichia coli	343			1847	Escherichia coli	B1	B1	fimH25	5362727	256	103361	121	f__Enterobacteriaceae (UID5162)	99.93	0.1	0	Escherichia coli O103:H25 str. CVM9340	PASS	PASS	PASS	PASS	No	PASS	O103:H25	O103	H25	O103:H25	-:H25	O103:H25	O103:H25	O103:H25	PASS (REPORTABLE)	PM	NP	PM	PM	PM	PM	PM	PM	PM	PM	0	0
MOD1-EC1982	SRR4340533	ESC_EA8377AA	FDA Center for Food Safety and Applied Nutrition	Escherichia coli	343			46931	Escherichia/Shigella sp.	B1	B1	fimH25	5243327	264	90568	97	f__Enterobacteriaceae (UID5162)	99.93	0.1	0	Escherichia coli O103:H25 str. CVM9340	PASS	PASS	PASS	PASS	No	PASS	O103:H25	O103	H25	O103:H25	-:H25	O103:H25	O103:H25	O103:H25	PASS (REPORTABLE)	PM	NP	PM	PM	PM	PM	PM	PM	PM	PM	0	0
FWSEC0146	SRR7947365	ESC_LA2120AA	Public Health Agency of Canada	Escherichia coli	343			29633	Escherichia/Shigella sp.	B1	B1	fimH25	5430556	257	94013	134	f__Enterobacteriaceae (UID5162)	99.93	0.1	0	Escherichia coli O103:H25 str. CVM9340	PASS	PASS	PASS	PASS	No	PASS	O103:H25	O103	H25	O103:H25	-:H25	O103:H25	O103:H25	O103:H25	PASS (REPORTABLE)	PM	NP	PM	PM	PM	PM	PM	PM	PM	PM	0	0
FWSEC0467	SRR7612126	ESC_LA2862AA	NML_bioinformatics	Escherichia coli	343			-83004		B1	B1	fimH25	5464952	282	103748	69	f__Enterobacteriaceae (UID5162)	99.93	0.1	0	Escherichia coli	PASS	PASS	PASS	PASS	No	PASS	O113:Nm (Non-Motile)	O113	-	O103:H25	O103:H25	O103:H25	O103:H25	O103:H25	PASS (REPORTABLE)	IP	IP	IP	IP	IP	NR	NR	NR	NR	NR	5	0
FSIS1502620	SRR3440338	ESC_DA0950AA	United States Department of Agriculture, Food Safety and Inspection Service	Escherichia coli	343			1847	Escherichia coli	B1	B1	fimH25	5428852	217	115397	184	f__Enterobacteriaceae (UID5162)	99.93	0.1	0	Escherichia coli O103:H25 str. CVM9340	PASS	PASS	PASS	PASS	No	PASS	O103	O103	-	O103:H25	O103:H25	O103:H25	O103:H25	O103:H25	PASS (REPORTABLE)	PM	PM	PM	PM	PM	NR	NR	NR	NR	NR	0	0
FWSEC0286	SRR7612095	ESC_LA2849AA	NML_bioinformatics	Escherichia coli	343			-83004		B1	B1	fimH25	5437210	230	104363	96	f__Enterobacteriaceae (UID5162)	99.93	0.1	0	Escherichia coli	PASS	PASS	PASS	PASS	No	PASS	O103:H25	O103	H25	O103:H25	O103:H25	O103:H25	O103:H25	O103:H25	PASS (REPORTABLE)	PM	PM	PM	PM	PM	PM	PM	PM	PM	PM	0	0
FWSEC0287	SRR7612248	ESC_LA2946AA	NML_bioinformatics	Escherichia coli	343			-83004		B1	B1	fimH25	5431860	240	99278	73	f__Enterobacteriaceae (UID5162)	99.93	0.1	0	Escherichia coli	PASS	PASS	PASS	PASS	No	PASS	O103:H25	O103	H25	O103:H25	O103:H25	O103:H25	O103:H25	O103:H25	PASS (REPORTABLE)	PM	PM	PM	PM	PM	PM	PM	PM	PM	PM	0	0
FWSEC0409	SRR7612308	ESC_LA2978AA	NML_bioinformatics	Escherichia coli	343			1847	Escherichia coli	B1	B1	fimH25	5424051	220	125792	104	f__Enterobacteriaceae (UID5162)	99.93	0.31	0	Escherichia coli O103:H25 str. CVM9340	PASS	PASS	PASS	PASS	No	PASS	O103:H25	O103	H25	O103:H25	O103:H25	O103:H25	O103:H25	O103:H25	PASS (REPORTABLE)	PM	PM	PM	PM	PM	PM	PM	PM	PM	PM	0	0
FWSEC0378	SRR7612329	ESC_LA2999AA	NML_bioinformatics	Escherichia coli	343			29633	Escherichia/Shigella sp.	B1	B1	fimH25	5472176	255	103075	95	f__Enterobacteriaceae (UID5162)	99.93	0.1	0	Escherichia coli	PASS	PASS	PASS	PASS	No	PASS	O103:H25	O103	H25	O103:H25	O103:H25	O103:H25	O103:H25	O103:H25	PASS (REPORTABLE)	PM	PM	PM	PM	PM	PM	PM	PM	PM	PM	0	0
FWSEC0388	SRR7612458	ESC_LA2764AA	NML_bioinformatics	Escherichia coli	343			1847	Escherichia coli	B1	B1	fimH25	5331052	237	127870	113	f__Enterobacteriaceae (UID5162)	99.93	0.1	0	Escherichia coli O103:H25 str. CVM9340	PASS	PASS	PASS	PASS	No	PASS	O103:H25	O103	H25	O103:H25	O103:H25	O103:H25	O103:H25	O103:H25	PASS (REPORTABLE)	PM	PM	PM	PM	PM	PM	PM	PM	PM	PM	0	0
FWSEC0387	SRR7612459	ESC_LA2765AA	NML_bioinformatics	Escherichia coli	343			1847	Escherichia coli	B1	B1	fimH25	5342543	260	108767	179	f__Enterobacteriaceae (UID5162)	99.93	0.41	0	Escherichia coli O103:H25 str. CVM9340	PASS	PASS	PASS	PASS	No	PASS	O103:H25	O103	H25	O103:H25	O103:H25	O103:H25	O103:H25	O103:H25	PASS (REPORTABLE)	PM	PM	PM	PM	PM	PM	PM	PM	PM	PM	0	0
STEC	SRR6184381	ESC_LA6348AA	mEpilab, Massey University	Escherichia coli	154		AxB1	-82861		B1	B1	fimH31	4948345	91	178301	160	f__Enterobacteriaceae (UID5162)	99.93	0.1	0	Escherichia coli	PASS	PASS	PASS	PASS	No	PASS	O103:H38	O103	H38	O103:H38	O103:H38	O103:H38	O103:H38	O103:H38	PASS (REPORTABLE)	PM	PM	PM	PM	PM	PM	PM	PM	PM	PM	0	0
STEC	SRR6184382	ESC_LA6349AA	mEpilab, Massey University	Escherichia coli	154		AxB1	-82861		B1	B1	fimH31	4950963	93	192599	113	f__Enterobacteriaceae (UID5162)	99.93	0.1	0	Escherichia coli	PASS	PASS	PASS	PASS	No	PASS	O103:H38	O103	H38	O103:H38	O103:H38	O103:H38	O103:H38	O103:H38	PASS (REPORTABLE)	PM	PM	PM	PM	PM	PM	PM	PM	PM	PM	0	0
AA047	ERR1010236	ESC_CA3823AA	STATENS SERUM INSTITUT	Escherichia coli	218	ST10 Cplx	A	29490	Escherichia/Shigella sp.	A	A	fimH30	5095338	114	149209	62	f__Enterobacteriaceae (UID5124)	99.82	0.41	0	Escherichia coli	PASS	PASS	PASS	PASS	Yes	FAIL	O103:H43	O103	H43	O103:H43	O103:H43	O103:H43	O103:H43	O103:H43	PASS (REPORTABLE)	PM	PM	PM	PM	PM	PM	PM	PM	PM	PM	0	0
MOD1-EC6760	SRR3974852	ESC_EA2136AA	FDA Center for Food Safety and Applied Nutrition	Escherichia coli	6574			42882	Escherichia/Shigella sp.	B2	B2	fimH993	5172547	66	222854	99	f__Enterobacteriaceae (UID5124)	99.97	0.04	0	Escherichia coli	PASS	PASS	PASS	PASS	Yes	FAIL	O103:H27	O103	H27	O103:H45	-:H45	O103:H45	O103:H45	O103:H45	PASS (REPORTABLE)	PM	NP	PM	PM	PM	IP	IP	IP	IP	IP	0	5
MOD1-EC6947	SRR3976438	ESC_EA2076AA	FDA Center for Food Safety and Applied Nutrition	Escherichia coli	4550	ST29 Cplx	B1	2245	Escherichia coli	B1	B1	fimH86	5252504	278	55210	100	f__Enterobacteriaceae (UID5162)	99.93	0.19	0	Escherichia coli	PASS	PASS	PASS	PASS	No	PASS	O158	O158	-	O103:H8	O103:H8	O103:H8	O103:H8	O103:H8	PASS (REPORTABLE)	IP	IP	IP	IP	IP	NR	NR	NR	NR	NR	5	0
BCW_4142	SRR1118490	ESC_DA9879AA	UCD-100K	Escherichia coli	446	ST446 Cplx		30152	Escherichia/Shigella sp.	B1	B1	fimH1095	4970335	76	168998	133	f__Enterobacteriaceae (UID5162)	99.93	0.31	0	Escherichia coli	PASS	PASS	PASS	PASS	No	PASS	O103	O103	-	O103:H8	O103:-	O103:H8	O103:H8	O103:H8	PASS (REPORTABLE)	PM	PM	PM	PM	PM	NR	NR	NR	NR	NR	0	0
163219	SRR3578571	ESC_DA2654AA	Public Health England	Escherichia coli	6278			38658	Escherichia/Shigella sp.	B2	B2	fimH14	4710612	63	221223	70	f__Enterobacteriaceae (UID5124)	99.97	0.04	0	Escherichia coli GSK202U	PASS	PASS	PASS	PASS	No	PASS	O104	O104	-	O104:H1	O104:-	O104:H1	-:H1	O104:H1	PASS (REPORTABLE)	PM	PM	PM	NP	PM	NR	NR	NR	NR	NR	0	0
MOD1-EC3795	SRR3989583	ESC_EA2914AA	FDA Center for Food Safety and Applied Nutrition	Escherichia coli	10	ST10 Cplx	A	42341	Escherichia/Shigella sp.	A	A	fimH86	4857436	81	177110	144	f__Enterobacteriaceae (UID5124)	99.97	0.12	0	Escherichia coli KTE156	PASS	PASS	PASS	PASS	Yes	FAIL	O104	O104	-	O104:H12	O104:H12	O104:H12	O104:H12	O104:H12	PASS (REPORTABLE)	PM	PM	PM	PM	PM	NR	NR	NR	NR	NR	0	0
ECOR28	SRR3951491	ESC_EA1984AA	FDA Center for Food Safety and Applied Nutrition	Escherichia coli	54		AxB1	14840	Escherichia coli	B1	B1	fimH32	4937777	68	186869	184	f__Enterobacteriaceae (UID5162)	99.93	0.1	0	Escherichia coli	PASS	PASS	PASS	PASS	No	PASS	O104:H2	O104	H2	O104:H2	O104:H2	O104:H2	O104:H2	O104:H2	PASS (REPORTABLE)	PM	PM	PM	PM	PM	PM	PM	PM	PM	PM	0	0
OLC-816	SRR1783865	ESC_BA2985AA	Canadian Food Inspection Agency	Escherichia coli	672		AxB1	15630	Escherichia coli	B1	B1	fimH54	6228084	1432	6238	62	f__Enterobacteriaceae (UID5124)	99.54	14.69	91.37	Escherichia coli	PASS	FAIL	PASS	PASS	No	FAIL	O104:H7	-	-	O104:H21	O104:H21	O104:H21	O104:H21	O104:H21	WARNING (H NON-REPORT)	-	-	-	-	-	-	-	-	-	-	-	-
FWSEC0087	SRR7947331	ESC_LA2086AA	Public Health Agency of Canada	Escherichia coli	672		AxB1	15630	Escherichia coli	B1	B1	fimH54	5578565	367	73962	114	f__Enterobacteriaceae (UID5124)	99.97	0.71	14.29	Escherichia coli	PASS	PASS	PASS	PASS	No	PASS	O104:H7	O104	H7	O121,O104:H19,H21	O121/O104:H21	O104:H21	O104:H21	O104:H21	PASS (REPORTABLE)	AM	AM	PM	PM	PM	IP	IP	IP	IP	IP	0	5
ECOR26	ERR271250	ESC_BA9643AA	THE SANGER CENTER	Escherichia coli	53		AxB1	14727	Escherichia coli	B1	B1	fimH1214	4743165	97	182600	75	f__Enterobacteriaceae (UID5162)	99.96	0.1	0	Escherichia coli	PASS	PASS	PASS	PASS	No	PASS	O104:H21	O104	H21	O104:H21	O104:-	O104:H21	O104:H21	O104:H21	PASS (REPORTABLE)	PM	PM	PM	PM	PM	PM	NP	PM	PM	PM	0	0
ECOR27	SRR3951490	ESC_EA1985AA	FDA Center for Food Safety and Applied Nutrition	Escherichia coli	53		AxB1	14839	Escherichia coli	B1	B1	fimH32	4882700	97	161214	298	f__Enterobacteriaceae (UID5162)	99.96	0.63	0	Escherichia coli	PASS	PASS	PASS	PASS	No	PASS	O104:H21	O104	H21	O104:H21	O104:H21	O104:H21	O104:H21	O104:H21	PASS (REPORTABLE)	PM	PM	PM	PM	PM	PM	PM	PM	PM	PM	0	0
MOD1-EC6922	SRR3971178	ESC_EA2225AA	FDA Center for Food Safety and Applied Nutrition	Escherichia coli	672		AxB1	15630	Escherichia coli	B1	B1	fimH54	5074284	130	185204	114	f__Enterobacteriaceae (UID5124)	99.97	0.17	0	Escherichia coli	PASS	PASS	PASS	PASS	No	PASS	O104:H26	O104	H26	O104:H21	O104:H21	O104:H21	O104:H21	O104:H21	PASS (REPORTABLE)	PM	PM	PM	PM	PM	IP	IP	IP	IP	IP	0	5
MOD1-EC3792	SRR3989549	ESC_EA2917AA	FDA Center for Food Safety and Applied Nutrition	Escherichia coli	6494			2075	Escherichia coli	A	A	fimH39	5020930	53	256645	135	f__Enterobacteriaceae (UID5162)	99.93	0.36	47.37	Escherichia coli	PASS	PASS	PASS	PASS	No	PASS	O104	O104	-	O104:H23	O104:H23	O104:H23	O104:H23	O104:H23	PASS (REPORTABLE)	PM	PM	PM	PM	PM	NR	NR	NR	NR	NR	0	0
MOD1-EC3793	SRR3989581	ESC_EA2916AA	FDA Center for Food Safety and Applied Nutrition	Escherichia coli	939		AxB1	2075	Escherichia coli	A	A	fimH39	5018942	52	353685	127	f__Enterobacteriaceae (UID5162)	99.93	0.33	40	Escherichia coli	PASS	PASS	PASS	PASS	No	PASS	O104	O104	-	O104:H23	O104:H23	O104:H23	O104:H23	O104:H23	PASS (REPORTABLE)	PM	PM	PM	PM	PM	NR	NR	NR	NR	NR	0	0
ED703	ERR2704797	ESC_KA8605AA	National Center for Microbiology - Institute of Health Carlos III	Escherichia coli	678		B1	2271	Escherichia coli	B1	B1	Unknown	7915209	3045	73074	53	k__Bacteria (UID203)	100	50.24	0	Escherichia coli O104:H4 str. Ec12-0466	FAIL	PASS	PASS	PASS	No	FAIL	O104:H4	-	-	O104:H4	O104:-	O104:H4	O104:H4	O104:H4	PASS (REPORTABLE)	-	-	-	-	-	-	-	-	-	-	-	-
FDAARGOS_348	SRR5427930	ESC_GA1583AA	University of Maryland Institute for Genome Sciences	Escherichia coli	678		B1	2271	Escherichia coli	B1	B1	Unknown	10547341	3415	16580	239	k__Bacteria (UID203)	100	113.87	1.23	Escherichia coli O104:H4 str. 2009EL-2050	FAIL	FAIL	PASS	PASS	No	FAIL	O104:H4	-	-	O104:H4	O104:-	O104:H4	O104:H4	O104:H4	PASS (REPORTABLE)	-	-	-	-	-	-	-	-	-	-	-	-
FDAARGOS_349	SRR5440733	ESC_GA2603AA	University of Maryland Institute for Genome Sciences	Escherichia coli	678		B1	2271	Escherichia coli	B1	B1	Unknown	7878286	2580	92177	256	k__Bacteria (UID203)	100	40.84	2.04	Escherichia coli O104:H4 str. 11-02030	FAIL	PASS	PASS	PASS	No	FAIL	O104:H4	-	-	O104:H4	O104:-	O104:H4	O104:H4	O104:H4	PASS (REPORTABLE)	-	-	-	-	-	-	-	-	-	-	-	-
11-02092	SRR576625	ESC_CA0943AA	Broad Institute	Escherichia coli	678		B1	2271	Escherichia coli	B1	B1	Unknown	9661573	2535	45411	46	k__Bacteria (UID203)	100	166.23	6.55	Escherichia coli O104:H4 str. GOS1	FAIL	PASS	PASS	PASS	No	FAIL	O104:H4	-	-	O104:H4	O104:H4	O104:H4	O104:H4	O104:H4	PASS (REPORTABLE)	-	-	-	-	-	-	-	-	-	-	-	-
FDAARGOS_401	SRR5878835	ESC_GA8916AA	University of Maryland Institute for Genome Sciences	Escherichia coli	678		B1	2271	Escherichia coli	B1	B1	Unknown	10444419	3124	57866	394	root (UID1)	100	165.74	8.54	Escherichia coli	FAIL	PASS	PASS	PASS	No	FAIL	O104:H4	-	-	O104:H4	O104:-	O104:H4	O104:H17	O104:H4	PASS (REPORTABLE)	-	-	-	-	-	-	-	-	-	-	-	-
FDAARGOS_402	SRR5878839	ESC_GA8914AA	University of Maryland Institute for Genome Sciences	Escherichia coli	678		B1	2271	Escherichia coli	B1	B1	Unknown	9526460	3171	63443	414	k__Bacteria (UID203)	100	155.69	6.74	Escherichia coli O104:H4 str. 11-4632 C5	FAIL	PASS	PASS	PASS	No	FAIL	O104:H4	-	-	O157,O104:H4	O104:H4	O104:H4	O104:H17	O104:H4	PASS (REPORTABLE)	-	-	-	-	-	-	-	-	-	-	-	-
FDAARGOS_403	SRR5878841	ESC_GA8913AA	University of Maryland Institute for Genome Sciences	Escherichia coli	678		B1	2271	Escherichia coli	B1	B1	Unknown	6760256	1014	111972	639	k__Bacteria (UID203)	100	33.06	13.33	Escherichia coli O104:H4 str. 11-02030	FAIL	PASS	PASS	PASS	No	FAIL	O104:H4	-	-	O104:H4	O104:-	O104:H4	O104:H4	O104:H4	PASS (REPORTABLE)	-	-	-	-	-	-	-	-	-	-	-	-
2009EL-2071	SRR647666	ESC_CA1617AA	US Army Edgewood Chemical Biological Center	Escherichia coli	678		B1	2271	Escherichia coli	B1	B1	Unknown	6741496	3373	2361	1219	k__Bacteria (UID203)	97.41	39.08	76.71	Escherichia coli	FAIL	FAIL	PASS	PASS	No	FAIL	O104:H4	-	-	-:H4	O104:H4	O104:H4	O104:H4	O104:H4	WARNING (H NON-REPORT)	-	-	-	-	-	-	-	-	-	-	-	-
157052	SRR3578158	ESC_DA2691AA	Public Health England	Escherichia coli	678		B1	2271	Escherichia coli	B1	B1	Unknown	5230667	175	97060	62	f__Enterobacteriaceae (UID5162)	99.93	0.18	25	Escherichia coli 2-177-06_S4_C3	PASS	PASS	PASS	PASS	No	PASS	O104	O104	-	O104:H4	-:H4	O104:H4	O104:H4	O104:H4	PASS (REPORTABLE)	PM	NP	PM	PM	PM	NR	NR	NR	NR	NR	0	0
Ec 11-9941	SRR398089	ESC_CA0827AA	Broad Institute	Escherichia coli	678		B1	2271	Escherichia coli	B1	B1	Unknown	5287846	300	75990	30	f__Enterobacteriaceae (UID5162)	99.93	0.22	0	Escherichia coli O104:H4 str. Ec11-9941	PASS	PASS	PASS	PASS	No	PASS	O104:H4	O104	H4	O104:H4	O104:H4	uncertain:H4	-:H4	O104:H4	PASS (REPORTABLE)	PM	PM	NP	NP	PM	PM	PM	PM	PM	PM	0	0
149195	SRR3578650	ESC_DA2580AA	Public Health England	Escherichia coli	678		B1	2271	Escherichia coli	B1	B1	Unknown	5182783	169	100476	45	f__Enterobacteriaceae (UID5162)	99.93	0.57	10	Escherichia coli O104:H4 str. 2009EL-2050	PASS	PASS	PASS	PASS	No	PASS	O104	O104	-	O104:H4	O104:-	O104:H4	O104:H4	O104:H4	PASS (REPORTABLE)	PM	PM	PM	PM	PM	NR	NR	NR	NR	NR	0	0
154821	SRR3578911	ESC_DA2516AA	Public Health England	Escherichia coli	678		B1	2271	Escherichia coli	B1	B1	Unknown	5268166	176	85026	68	f__Enterobacteriaceae (UID5162)	99.93	0.57	10	Escherichia coli O104:H4 str. 2009EL-2050	PASS	PASS	PASS	PASS	No	PASS	O104	O104	-	O104:H4	O104:-	O104:H4	O104:H4	O104:H4	PASS (REPORTABLE)	PM	PM	PM	PM	PM	NR	NR	NR	NR	NR	0	0
LB226692	ERR884056	ESC_DA7120AA	University Hospital Muenster	Escherichia coli	678		B1	2271	Escherichia coli	B1	B1	Unknown	5313943	202	91344	104	f__Enterobacteriaceae (UID5162)	99.93	0.14	0	Escherichia coli O104:H4 str. 11-02030	PASS	PASS	PASS	PASS	No	PASS	O104:H4	O104	H4	O104:H4	O104:-	O104:H4	O104:H4	O104:H4	PASS (REPORTABLE)	PM	PM	PM	PM	PM	PM	NP	PM	PM	PM	0	0
216_13	SRR1289649	ESC_BA5682AA	Public Health England	Escherichia coli	678		B1	2271	Escherichia coli	B1	B1	Unknown	5162290	196	91986	65	f__Enterobacteriaceae (UID5162)	99.93	0.14	0	Escherichia coli O104:H4 str. Ec12-0465	PASS	PASS	PASS	PASS	No	PASS	O104:H4	O104	H4	O104:H4	O104:-	O104:H4	O104:H4	O104:H4	PASS (REPORTABLE)	PM	PM	PM	PM	PM	PM	NP	PM	PM	PM	0	0
[truncated: 6,908 more rows]

## Sheet: Legend
sample_id	Unique sample identifier
accession	NCBI SRA accession number
[truncated: 47 more rows]
