# Supplementary material for: ECTyper: in silico Escherichia coli serotype and species prediction from raw and assembled whole-genome sequence data
Source: Microb Genom. 2021 Dec 3;7(12):000728. doi: 10.1099/mgen.0.000728 (PMC8767331; doi:10.1099/mgen.0.000728)
Supplement: Supplementary material 5 [file mgen-7-0728-s005.xlsx]

## Sheet: Table S5
sample_id	reported_serotype	predicted_serotype_ectyper_assembly	ectyper_assembly_qc	ectyper_assembly_gene_scores	ectyper_assembly_alleles_keys	ectyper_assembly_alleles_identities	ectyper_assembly_alleles_coverages	comparison_ectyper_assembly	comments
15-579	O28ac:H25	O42/O28:H25	WARNING MIXED O-TYPE	wzx:1;wzy:1;fliC:1;	O42-2-wzx-origin/O28-2-wzx-origin;O42-3-wzy-origin/O28-5-wzy-origin;H25-2-fliC-origin;	100;100;100;	100;100;100;	AM (ambiguous match)	ECTyper v1.0.0 reports an ambigious match with perferct %identity and %coverage values of O28/O42 wzx/wzy alleles. Since O28/O42 antigens are members of the high similarity group #2 according to Iguchi et al. (PMID: 25428893), the in silico O-antigen prediction is reported as mixed O42/O28
EC20132501	O117:H7	O117/O107:H7	WARNING MIXED O-TYPE	wzx:1;wzy:0.999;fliC:1;	O117-1-wzx-origin;O117-2-wzy-origin;H7-3-fliC-origin;	100;99.924;100;	100;100;100;	AM (ambiguous match)	ECTyper v1.0.0 reports an ambigious match with almost perfect %identity and %coverage values of O117 wzx/wzy alleles. Since O117 antigen is a member of the high similarity group #8 according to Iguchi et al. (PMID: 25428893), the in silico O-antigen prediction is reported as mixed O117/O107
EC20140080	O28ac:H25	O42/O28:H25	WARNING MIXED O-TYPE	wzx:1;wzy:1;fliC:1;	O42-2-wzx-origin/O28-2-wzx-origin;O42-3-wzy-origin/O28-5-wzy-origin;H25-2-fliC-origin;	100;100;100;	100;100;100;	AM (ambiguous match)	ECTyper v1.0.0 reports an ambigious match with perferct %identity and %coverage values of O28/O42 wzx/wzy alleles. Since O28/O42 antigens are members of the high similarity group #2 according to Iguchi et al. (PMID: 25428893), the in silico O-antigen prediction is reported as mixed O42/O28
EC20140401	O118:H2	O151/O118:H2	WARNING MIXED O-TYPE	wzx:1;wzy:1;fliC:1;	O151-1-wzx-origin;O151-1-wzy-origin;H2-2-fliC-origin;	100;100;100;	100;100;100;	AM (ambiguous match)	ECTyper v1.0.0 reports an ambigious match with perferct %identity and %coverage values of O151 wzx/wzy alleles. Since O151 antigen is a member of the high similarity group #3 according to Iguchi et al. (PMID: 25428893), the in silico O-antigen prediction is reported as mixed O151/O118
EC20140623	O77:H18	O77/O17/O44/O106/O73:H18	WARNING MIXED O-TYPE	wzx:1;wzy:1;fliC:1;	O77-1-wzx-origin/O17-1-wzx-origin;O77-3-wzy-inhouse/O17-2-wzy-origin;H18-1-fliC-origin;	100;100;100;	100;100;100;	AM (ambiguous match)	ECTyper v1.0.0 reports an ambigious match with perferct %identity and %coverage values of O17/O77 wzx/wzy alleles. Since O17/O77 antigens are members of the high similarity group #9 according to Iguchi et al. (PMID: 25428893), the in silico O-antigen prediction is reported as mixed O77/O17/O44/O106/O73
EC20141082	O178:H19	O153/O178:H19	WARNING MIXED O-TYPE	wzx:1;wzy:1;fliC:1;	O153-1-wzx-origin/O178-1-wzx-origin;O153-2-wzy-origin/O178-3-wzy-origin;H19-4-fliC;	100;100;99.945;	100;100;100;	AM (ambiguous match)	ECTyper v1.0.0 reports an ambigious match with perferct %identity and %coverage values of O153/O178 wzx/wzy alleles. Since O153/O178 antigens are members of the high similarity group #11 according to Iguchi et al. (PMID: 25428893), the in silico O-antigen prediction is reported as mixed O153/O178
EC20151167	O137:H41	O137/O20:H41	WARNING MIXED O-TYPE	wzx:0.998;wzy:0.997;fliC:1;	O137-3-wzx;O137-2-wzy-origin;H41-2-fliC;	99.783;99.674;99.94;	100;100;100;	AM (ambiguous match)	ECTyper v1.0.0 reports an ambigious match with almost perferct %identity and %coverage values of O137 wzx/wzy alleles. Since O137 antigen is a member of the high similarity group #1 according to Iguchi et al. (PMID: 25428893), the in silico O-antigen prediction is reported as mixed O137/O20
EC20151981	O178:H19	O153/O178:H19	WARNING MIXED O-TYPE	wzx:0.999;wzy:1;fliC:1;	O153-1-wzx-origin/O178-1-wzx-origin;O153-2-wzy-origin/O178-3-wzy-origin;H19-4-fliC;	99.919;100;99.945;	100;100;100;	AM (ambiguous match)	ECTyper v1.0.0 reports an ambigious match with almost perferct %identity and %coverage values of O153/O178 wzx/wzy alleles. Since O153/O178 antigens are members of the high similarity group #11 according to Iguchi et al. (PMID: 25428893), the in silico O-antigen prediction is reported as mixed O153/O178
EC20160020	O162:H7	O162/O101:H7	WARNING MIXED O-TYPE	wzm:1;wzt:1;fliC:1;	O162-1-wzm-origin;O162-2-wzt-origin;H7-6-fliC-origin;	100;100;100;	100;100;100;	AM (ambiguous match)	ECTyper v1.0.0 reports an ambigious match with almost perfect %identity and %coverage values of O162 wzx/wzy alleles. Since O162 antigen is a member of the high similarity group #15 according to Iguchi et al. (PMID: 25428893), the in silico O-antigen prediction is reported as mixed O162/O101
EC20160772	O178:H19	O153/O178:H19	WARNING MIXED O-TYPE	wzx:1;wzy:1;fliC:1;	O153-1-wzx-origin/O178-1-wzx-origin;O153-2-wzy-origin/O178-3-wzy-origin;H19-4-fliC;	100;100;99.945;	100;100;100;	AM (ambiguous match)	ECTyper v1.0.0 reports an ambigious match with perferct %identity and %coverage values of O153/O178 wzx/wzy alleles. Since O153/O178 antigens are members of the high similarity group #11 according to Iguchi et al. (PMID: 25428893), the in silico O-antigen prediction is reported as mixed O153/O178
EC20160779	O77:H18	O77/O17/O44/O106:H18	WARNING MIXED O-TYPE	wzx:1;wzy:0.999;fliC:1;	O77-1-wzx-origin/O17-1-wzx-origin;O77-3-wzy-inhouse/O17-2-wzy-origin;H18-1-fliC-origin;	100;99.85;100;	100;100;100;	AM (ambiguous match)	ECTyper v1.0.0 reports an ambigious match with perferct %identity and %coverage values of O17/O77 wzx/wzy alleles. Since O17/O77 antigens are members of the high similarity group #9 according to Iguchi et al. (PMID: 25428893), the in silico O-antigen prediction is reported as mixed O77/O17/O44/O106/O73
EC20160799	O77:H18	O77/O17/O44/O106/O73:H18	WARNING MIXED O-TYPE	wzx:1;wzy:0.999;fliC:1;	O77-1-wzx-origin/O17-1-wzx-origin;O77-3-wzy-inhouse/O17-2-wzy-origin;H18-1-fliC-origin;	100;99.85;100;	100;100;100;	AM (ambiguous match)	ECTyper v1.0.0 reports an ambigious match with perferct %identity and %coverage values of O17/O77 wzx/wzy alleles. Since O17/O77 antigens are members of the high similarity group #9 according to Iguchi et al. (PMID: 25428893), the in silico O-antigen prediction is reported as mixed O77/O17/O44/O106/O73
EC20161131	O28ac:H25	O42/O28:H25	WARNING MIXED O-TYPE	wzx:1;wzy:1;fliC:1;	O42-2-wzx-origin/O28-2-wzx-origin;O42-3-wzy-origin/O28-5-wzy-origin;H25-2-fliC-origin;	100;100;100;	100;100;100;	AM (ambiguous match)	ECTyper v1.0.0 reports an ambigious match with perferct %identity and %coverage values of O28/O42 wzx/wzy alleles. Since O28/O42 antigens are members of the high similarity group #2 according to Iguchi et al. (PMID: 25428893), the in silico O-antigen prediction is reported as mixed O42/O28
EC20161490	O2:H29	-:H29	WARNING (-:H TYPING)	fliC:1;	H29-2-fliC-origin;	100;	100;	NP (no prediction)	ECTyper v1.0.0 was not able to determine O-antigen as the closest wzx/wzy O74 antigen allele pair had only 16%/3% coverage and 73%/83% identity, respectfully
EC20161500	O178:H2	O153/O178:H2	WARNING MIXED O-TYPE	wzy:1;fliC:1;	O153-2-wzy-origin/O178-3-wzy-origin;H2-16-fliC;	100;100;	100;100;	AM (ambiguous match)	ECTyper v1.0.0 reports an ambigious match with perferct %identity and %coverage values of O153/O178 wzx/wzy alleles. Since O153/O178 antigens are members of the high similarity group #11 according to Iguchi et al. (PMID: 25428893), the in silico O-antigen prediction is reported as mixed O153/O178
EC20161777	O17:H18	O77/O17/O44/O106/O73:H18	WARNING MIXED O-TYPE	wzx:1;wzy:0.999;fliC:1;	O77-1-wzx-origin/O17-1-wzx-origin;O77-3-wzy-inhouse/O17-2-wzy-origin;H18-1-fliC-origin;	100;99.925;100;	100;100;100;	AM (ambiguous match)	ECTyper v1.0.0 reports an ambigious match with perferct %identity and %coverage values of O17/O77 wzx/wzy alleles. Since O17/O77 antigens are members of the high similarity group #9 according to Iguchi et al. (PMID: 25428893), the in silico O-antigen prediction is reported as mixed O77/O17/O44/O106/O73
EC20170769	O2:H29	-:H29	WARNING (-:H TYPING)	fliC:1;	H29-2-fliC-origin;	100;	100;	NP (no prediction)	ECTyper v1.0.0 was not able to determine O-antigen as the closest wzx/wzy O74 antigen allele pair had only 16%/3% coverage and 73%/83% identity, respectfully
EC20170797	O2:H29	-:H29	WARNING (-:H TYPING)	fliC:1;	H29-2-fliC-origin;	100;	100;	NP (no prediction)	ECTyper v1.0.0 was not able to determine O-antigen as the closest wzx/wzy O74 antigen allele pair had only 16%/3% coverage and 73%/83% identity, respectfully
EC20170798	O2:H29	-:H29	WARNING (-:H TYPING)	fliC:1;	H29-2-fliC-origin;	100;	100;	NP (no prediction)	ECTyper v1.0.0 was not able to determine O-antigen as the closest wzx/wzy O74 antigen allele pair had only 16%/3% coverage and 73%/83% identity, respectfully
EC20170985	O184:H29	-:H29	WARNING (-:H TYPING)	fliC:1;	H29-2-fliC-origin;	100;	100;	NP (no prediction)	ECTyper v1.0.0 was not able to determine O-antigen as the closest wzx/wzy O74 antigen allele pair had only 16%/3% coverage and 73%/83% identity, respectfully
EC20180125	O2:H29	-:H29	WARNING (-:H TYPING)	fliC:1;	H29-2-fliC-origin;	100;	100;	NP (no prediction)	ECTyper v1.0.0 was not able to determine O-antigen as the closest wzx/wzy O74 antigen allele pair had only 16%/3% coverage and 73%/83% identity, respectfully
EC20180127	O178:H19	O153/O178:H19	WARNING MIXED O-TYPE	wzx:1;wzy:1;fliC:1;	O153-1-wzx-origin/O178-1-wzx-origin;O153-2-wzy-origin/O178-3-wzy-origin;H19-4-fliC;	100;100;99.945;	100;100;100;	AM (ambiguous match)	ECTyper v1.0.0 reports an ambigious match with almost perferct %identity and %coverage values of O153/O178 wzx/wzy alleles. Since O153/O178 antigens are members of the high similarity group #11 according to Iguchi et al. (PMID: 25428893), the in silico O-antigen prediction is reported as mixed O153/O178

## Sheet: Legend
sample_id	unique sample identifier
reported_serotype	reported serotype by the submitting laboratory
predicted_serotype_ectyper_assembly	predicted serotype by ECTyper v. 1.0.0run on assembled inputs
ectyper_assembly_qc	ECTyper v. 1.0.0 QC value for assembly based inputs
ectyper_assembly_gene_scores	ECTyper v. 1.0.0 allele/gene scores for assembly based inputs
ectyper_assembly_alleles_keys	ECTyper v. 1.0.0 allele database unique names for assembly based inputs
ectyper_assembly_alleles_identities	ECTyper v. 1.0.0 allele coverages for assembly based inputs
ectyper_assembly_alleles_coverages	ECTyper v. 1.0.0 allele identities for assembly based inputs
comparison_ectyper_assembly	ECTyper v. 1.0.0 serotyping results comprarison to the reported value in reported_serotype field
comments	analysis of the serotyping discordant result and causes
